# Supplementary material for: Transcriptomics-based screen for genes induced by flagellin and repressed by pathogen effectors identifies a cell wall-associated kinase involved in plant immunity
Source: Genome Biol. 2013 Dec 20;14(12):R139. doi: 10.1186/gb-2013-14-12-r139 (PMC4053735; doi:10.1186/gb-2013-14-12-r139)
Supplement: Additional file 4: Table S1 — GO term analysis of genes belonging to clusters A and B (Figure 3). Terms are grouped based on process (P), component (C) and function (F). [file gb-2013-14-12-r139-S4.xlsx]

## Sheet: Cluster A
Additional file 4: Table S1. A) GO term analysis of genes belonging to cluster A (Figure 3). Terms are grouped based on Process (P), Component (C) and Function (F).
#GO ID	GO term	Domain	Cluster frequency	Background frequency	Raw P-value	Corrected P-value
GO:0015979	photosynthesis	P	237 out of 2037 genes, 12%	943 out of 34727 genes, 3%	1.18768e-85	4.26495e-82
GO:0019684	photosynthesis, light reaction	P	200 out of 2037 genes, 10%	738 out of 34727 genes, 2%	3.14587e-78	1.12968e-74
GO:0009657	plastid organization	P	219 out of 2037 genes, 11%	1119 out of 34727 genes, 3%	4.96865e-58	1.78424e-54
GO:0051186	cofactor metabolic process	P	284 out of 2037 genes, 14%	1759 out of 34727 genes, 5%	5.83857e-57	2.09663e-53
GO:0010207	photosystem II assembly	P	122 out of 2037 genes, 6%	380 out of 34727 genes, 1%	1.26328e-56	4.53645e-53
GO:0006082	organic acid metabolic process	P	646 out of 2037 genes, 32%	6195 out of 34727 genes, 18%	1.61128e-55	5.78612e-52
GO:0006081	cellular aldehyde metabolic process	P	177 out of 2037 genes, 9%	794 out of 34727 genes, 2%	2.45598e-55	8.81942e-52
GO:0019752	carboxylic acid metabolic process	P	643 out of 2037 genes, 32%	6173 out of 34727 genes, 18%	5.03634e-55	1.80855e-51
GO:0043436	oxoacid metabolic process	P	643 out of 2037 genes, 32%	6173 out of 34727 genes, 18%	5.03634e-55	1.80855e-51
GO:0042180	cellular ketone metabolic process	P	649 out of 2037 genes, 32%	6259 out of 34727 genes, 18%	6.40313e-55	2.29936e-51
GO:0019288	isopentenyl diphosphate biosynthetic process, mevalonate-independent pathway	P	144 out of 2037 genes, 7%	545 out of 34727 genes, 2%	9.82628e-55	3.52862e-51
GO:0019682	glyceraldehyde-3-phosphate metabolic process	P	144 out of 2037 genes, 7%	546 out of 34727 genes, 2%	1.26132e-54	4.52939e-51
GO:0009240	isopentenyl diphosphate biosynthetic process	P	145 out of 2037 genes, 7%	560 out of 34727 genes, 2%	6.52676e-54	2.34376e-50
GO:0046490	isopentenyl diphosphate metabolic process	P	145 out of 2037 genes, 7%	560 out of 34727 genes, 2%	6.52676e-54	2.34376e-50
GO:0006090	pyruvate metabolic process	P	147 out of 2037 genes, 7%	591 out of 34727 genes, 2%	2.88719e-52	1.03679e-48
GO:0006098	pentose-phosphate shunt	P	115 out of 2037 genes, 6%	389 out of 34727 genes, 1%	2.92964e-49	1.05203e-45
GO:0006740	NADPH regeneration	P	116 out of 2037 genes, 6%	396 out of 34727 genes, 1%	3.17974e-49	1.14184e-45
GO:0042440	pigment metabolic process	P	228 out of 2037 genes, 11%	1365 out of 34727 genes, 4%	5.81395e-48	2.08779e-44
GO:0006739	NADP metabolic process	P	116 out of 2037 genes, 6%	417 out of 34727 genes, 1%	1.10463e-46	3.96673e-43
GO:0006091	generation of precursor metabolites and energy	P	305 out of 2037 genes, 15%	2207 out of 34727 genes, 6%	1.51706e-46	5.44776e-43
GO:0006733	oxidoreduction coenzyme metabolic process	P	149 out of 2037 genes, 7%	671 out of 34727 genes, 2%	2.23478e-46	8.02509e-43
GO:0044281	small molecule metabolic process	P	804 out of 2037 genes, 39%	8924 out of 34727 genes, 26%	5.67211e-45	2.03685e-41
GO:0006629	lipid metabolic process	P	545 out of 2037 genes, 27%	5275 out of 34727 genes, 15%	4.98571e-44	1.79037e-40
GO:0008299	isoprenoid biosynthetic process	P	239 out of 2037 genes, 12%	1560 out of 34727 genes, 4%	1.17361e-43	4.21444e-40
GO:0046496	nicotinamide nucleotide metabolic process	P	118 out of 2037 genes, 6%	459 out of 34727 genes, 1%	1.22276e-43	4.39094e-40
GO:0008610	lipid biosynthetic process	P	432 out of 2037 genes, 21%	3813 out of 34727 genes, 11%	1.46215e-43	5.25058e-40
GO:0019362	pyridine nucleotide metabolic process	P	118 out of 2037 genes, 6%	460 out of 34727 genes, 1%	1.55349e-43	5.57858e-40
GO:0072524	pyridine-containing compound metabolic process	P	118 out of 2037 genes, 6%	460 out of 34727 genes, 1%	1.55349e-43	5.57858e-40
GO:0006720	isoprenoid metabolic process	P	247 out of 2037 genes, 12%	1670 out of 34727 genes, 5%	1.8992e-42	6.82002e-39
GO:0006732	coenzyme metabolic process	P	213 out of 2037 genes, 10%	1319 out of 34727 genes, 4%	2.08947e-42	7.5033e-39
GO:0009069	serine family amino acid metabolic process	P	167 out of 2037 genes, 8%	887 out of 34727 genes, 3%	7.18073e-42	2.5786e-38
GO:0046148	pigment biosynthetic process	P	190 out of 2037 genes, 9%	1130 out of 34727 genes, 3%	2.62668e-40	9.4324e-37
GO:0019344	cysteine biosynthetic process	P	134 out of 2037 genes, 7%	654 out of 34727 genes, 2%	9.53424e-38	3.42375e-34
GO:0006534	cysteine metabolic process	P	134 out of 2037 genes, 7%	659 out of 34727 genes, 2%	2.24414e-37	8.05869e-34
GO:0032787	monocarboxylic acid metabolic process	P	480 out of 2037 genes, 24%	4678 out of 34727 genes, 13%	2.99266e-37	1.07466e-33
GO:0009070	serine family amino acid biosynthetic process	P	138 out of 2037 genes, 7%	700 out of 34727 genes, 2%	6.2594e-37	2.24775e-33
GO:0015994	chlorophyll metabolic process	P	121 out of 2037 genes, 6%	559 out of 34727 genes, 2%	1.28731e-36	4.62273e-33
GO:0008654	phospholipid biosynthetic process	P	171 out of 2037 genes, 8%	1016 out of 34727 genes, 3%	2.41673e-36	8.67847e-33
GO:0009668	plastid membrane organization	P	136 out of 2037 genes, 7%	700 out of 34727 genes, 2%	1.07148e-35	3.84769e-32
GO:0010027	thylakoid membrane organization	P	136 out of 2037 genes, 7%	700 out of 34727 genes, 2%	1.07148e-35	3.84769e-32
GO:0044255	cellular lipid metabolic process	P	444 out of 2037 genes, 22%	4312 out of 34727 genes, 12%	1.73447e-34	6.22847e-31
GO:0006778	porphyrin-containing compound metabolic process	P	126 out of 2037 genes, 6%	635 out of 34727 genes, 2%	4.46086e-34	1.60189e-30
GO:0019252	starch biosynthetic process	P	103 out of 2037 genes, 5%	449 out of 34727 genes, 1%	1.39653e-33	5.01493e-30
GO:0044272	sulfur compound biosynthetic process	P	250 out of 2037 genes, 12%	1923 out of 34727 genes, 6%	1.65732e-33	5.95143e-30
GO:0055114	oxidation-reduction process	P	379 out of 2037 genes, 19%	3500 out of 34727 genes, 10%	1.70964e-33	6.13933e-30
GO:0016053	organic acid biosynthetic process	P	447 out of 2037 genes, 22%	4401 out of 34727 genes, 13%	2.4669e-33	8.85864e-30
GO:0046394	carboxylic acid biosynthetic process	P	447 out of 2037 genes, 22%	4401 out of 34727 genes, 13%	2.4669e-33	8.85864e-30
GO:0044283	small molecule biosynthetic process	P	463 out of 2037 genes, 23%	4631 out of 34727 genes, 13%	5.2058e-33	1.8694e-29
GO:0005982	starch metabolic process	P	132 out of 2037 genes, 6%	707 out of 34727 genes, 2%	8.02785e-33	2.8828e-29
GO:0033013	tetrapyrrole metabolic process	P	127 out of 2037 genes, 6%	663 out of 34727 genes, 2%	9.48472e-33	3.40596e-29
GO:0010114	response to red light	P	101 out of 2037 genes, 5%	444 out of 34727 genes, 1%	1.2644e-32	4.54044e-29
GO:0006644	phospholipid metabolic process	P	182 out of 2037 genes, 9%	1209 out of 34727 genes, 3%	3.4301e-32	1.23175e-28
GO:0006790	sulfur compound metabolic process	P	266 out of 2037 genes, 13%	2167 out of 34727 genes, 6%	1.58583e-31	5.69471e-28
GO:0019748	secondary metabolic process	P	343 out of 2037 genes, 17%	3132 out of 34727 genes, 9%	4.84813e-31	1.74096e-27
GO:0009658	chloroplast organization	P	120 out of 2037 genes, 6%	626 out of 34727 genes, 2%	5.03564e-31	1.8083e-27
GO:0015995	chlorophyll biosynthetic process	P	77 out of 2037 genes, 4%	281 out of 34727 genes, 1%	7.15231e-31	2.56839e-27
GO:0008152	metabolic process	P	1497 out of 2037 genes, 73%	21452 out of 34727 genes, 62%	9.89963e-31	3.55496e-27
GO:0006520	cellular amino acid metabolic process	P	304 out of 2037 genes, 15%	2657 out of 34727 genes, 8%	1.25222e-30	4.49674e-27
GO:0009773	photosynthetic electron transport in photosystem I	P	40 out of 2037 genes, 2%	75 out of 34727 genes, 0%	1.46388e-29	5.25681e-26
GO:0016109	tetraterpenoid biosynthetic process	P	78 out of 2037 genes, 4%	301 out of 34727 genes, 1%	1.80529e-29	6.4828e-26
GO:0016117	carotenoid biosynthetic process	P	78 out of 2037 genes, 4%	301 out of 34727 genes, 1%	1.80529e-29	6.4828e-26
GO:0008652	cellular amino acid biosynthetic process	P	226 out of 2037 genes, 11%	1782 out of 34727 genes, 5%	1.03561e-28	3.71888e-25
GO:0009765	photosynthesis, light harvesting	P	35 out of 2037 genes, 2%	59 out of 34727 genes, 0%	3.19586e-28	1.14763e-24
GO:0010016	shoot morphogenesis	P	244 out of 2037 genes, 12%	2008 out of 34727 genes, 6%	3.1977e-28	1.14829e-24
GO:0046483	heterocycle metabolic process	P	456 out of 2037 genes, 22%	4761 out of 34727 genes, 14%	3.55979e-28	1.27832e-24
GO:0016108	tetraterpenoid metabolic process	P	78 out of 2037 genes, 4%	314 out of 34727 genes, 1%	3.80158e-28	1.36515e-24
GO:0016116	carotenoid metabolic process	P	78 out of 2037 genes, 4%	314 out of 34727 genes, 1%	3.80158e-28	1.36515e-24
GO:0009637	response to blue light	P	94 out of 2037 genes, 5%	448 out of 34727 genes, 1%	1.35885e-27	4.87964e-24
GO:0044042	glucan metabolic process	P	220 out of 2037 genes, 11%	1746 out of 34727 genes, 5%	1.46774e-27	5.27067e-24
GO:0016052	carbohydrate catabolic process	P	238 out of 2037 genes, 12%	1967 out of 34727 genes, 6%	2.95892e-27	1.06255e-23
GO:0009902	chloroplast relocation	P	76 out of 2037 genes, 4%	310 out of 34727 genes, 1%	4.61924e-27	1.65877e-23
GO:0051667	establishment of plastid localization	P	76 out of 2037 genes, 4%	310 out of 34727 genes, 1%	4.61924e-27	1.65877e-23
GO:0006779	porphyrin-containing compound biosynthetic process	P	81 out of 2037 genes, 4%	350 out of 34727 genes, 1%	6.17063e-27	2.21587e-23
GO:0006073	cellular glucan metabolic process	P	169 out of 2037 genes, 8%	1192 out of 34727 genes, 3%	7.1442e-27	2.56548e-23
GO:0051644	plastid localization	P	76 out of 2037 genes, 4%	315 out of 34727 genes, 1%	1.39078e-26	4.99429e-23
GO:0006725	cellular aromatic compound metabolic process	P	403 out of 2037 genes, 20%	4131 out of 34727 genes, 12%	3.61685e-26	1.29881e-22
GO:0009987	cellular process	P	1531 out of 2037 genes, 75%	22438 out of 34727 genes, 65%	3.94389e-26	1.41625e-22
GO:0000097	sulfur amino acid biosynthetic process	P	147 out of 2037 genes, 7%	981 out of 34727 genes, 3%	6.69823e-26	2.40533e-22
GO:0033559	unsaturated fatty acid metabolic process	P	84 out of 2037 genes, 4%	387 out of 34727 genes, 1%	7.6315e-26	2.74047e-22
GO:0033014	tetrapyrrole biosynthetic process	P	83 out of 2037 genes, 4%	380 out of 34727 genes, 1%	9.55516e-26	3.43126e-22
GO:0010218	response to far red light	P	89 out of 2037 genes, 4%	431 out of 34727 genes, 1%	1.14006e-25	4.09397e-22
GO:0006007	glucose catabolic process	P	183 out of 2037 genes, 9%	1390 out of 34727 genes, 4%	3.58138e-25	1.28607e-21
GO:0000096	sulfur amino acid metabolic process	P	153 out of 2037 genes, 8%	1066 out of 34727 genes, 3%	6.05067e-25	2.1728e-21
GO:0006636	unsaturated fatty acid biosynthetic process	P	71 out of 2037 genes, 3%	296 out of 34727 genes, 1%	9.27012e-25	3.3289e-21
GO:0044237	cellular metabolic process	P	1373 out of 2037 genes, 67%	19672 out of 34727 genes, 57%	9.34692e-25	3.35648e-21
GO:0019320	hexose catabolic process	P	183 out of 2037 genes, 9%	1409 out of 34727 genes, 4%	1.74634e-24	6.2711e-21
GO:0009965	leaf morphogenesis	P	156 out of 2037 genes, 8%	1118 out of 34727 genes, 3%	3.95799e-24	1.42131e-20
GO:0046365	monosaccharide catabolic process	P	183 out of 2037 genes, 9%	1422 out of 34727 genes, 4%	5.04888e-24	1.81305e-20
GO:0051188	cofactor biosynthetic process	P	121 out of 2037 genes, 6%	761 out of 34727 genes, 2%	1.03731e-23	3.72499e-20
GO:0019318	hexose metabolic process	P	202 out of 2037 genes, 10%	1676 out of 34727 genes, 5%	6.01591e-23	2.16031e-19
GO:0044550	secondary metabolite biosynthetic process	P	247 out of 2037 genes, 12%	2229 out of 34727 genes, 6%	7.68841e-23	2.76091e-19
GO:0006006	glucose metabolic process	P	194 out of 2037 genes, 10%	1591 out of 34727 genes, 5%	1.21442e-22	4.36098e-19
GO:0000023	maltose metabolic process	P	35 out of 2037 genes, 2%	82 out of 34727 genes, 0%	6.97114e-22	2.50334e-18
GO:0009058	biosynthetic process	P	1055 out of 2037 genes, 52%	14444 out of 34727 genes, 42%	7.79048e-22	2.79756e-18
GO:0006633	fatty acid biosynthetic process	P	151 out of 2037 genes, 7%	1127 out of 34727 genes, 3%	1.2455e-21	4.47258e-18
GO:0019438	aromatic compound biosynthetic process	P	317 out of 2037 genes, 16%	3187 out of 34727 genes, 9%	1.27367e-21	4.57373e-18
GO:0005996	monosaccharide metabolic process	P	207 out of 2037 genes, 10%	1781 out of 34727 genes, 5%	1.35821e-21	4.87735e-18
GO:0009767	photosynthetic electron transport chain	P	44 out of 2037 genes, 2%	140 out of 34727 genes, 0%	8.17739e-21	2.9365e-17
GO:0022621	shoot system development	P	283 out of 2037 genes, 14%	2775 out of 34727 genes, 8%	8.66393e-21	3.11122e-17
GO:0048367	shoot development	P	282 out of 2037 genes, 14%	2762 out of 34727 genes, 8%	8.71834e-21	3.13076e-17
GO:0044262	cellular carbohydrate metabolic process	P	227 out of 2037 genes, 11%	2067 out of 34727 genes, 6%	1.6229e-20	5.82784e-17
GO:0009250	glucan biosynthetic process	P	125 out of 2037 genes, 6%	873 out of 34727 genes, 3%	1.84225e-20	6.61553e-17
GO:0006631	fatty acid metabolic process	P	236 out of 2037 genes, 12%	2186 out of 34727 genes, 6%	2.25145e-20	8.08495e-17
GO:0044264	cellular polysaccharide metabolic process	P	205 out of 2037 genes, 10%	1811 out of 34727 genes, 5%	4.70391e-20	1.68917e-16
GO:0009072	aromatic amino acid family metabolic process	P	128 out of 2037 genes, 6%	916 out of 34727 genes, 3%	5.12407e-20	1.84005e-16
GO:0016556	mRNA modification	P	65 out of 2037 genes, 3%	305 out of 34727 genes, 1%	7.35973e-20	2.64288e-16
GO:0009056	catabolic process	P	623 out of 2037 genes, 31%	7711 out of 34727 genes, 22%	9.01139e-20	3.23599e-16
GO:0005976	polysaccharide metabolic process	P	286 out of 2037 genes, 14%	2912 out of 34727 genes, 8%	1.04956e-18	3.76896e-15
GO:0005975	carbohydrate metabolic process	P	474 out of 2037 genes, 23%	5599 out of 34727 genes, 16%	4.1507e-18	1.49052e-14
GO:0043623	cellular protein complex assembly	P	151 out of 2037 genes, 7%	1231 out of 34727 genes, 4%	5.05936e-18	1.81682e-14
GO:0006364	rRNA processing	P	133 out of 2037 genes, 7%	1028 out of 34727 genes, 3%	7.00345e-18	2.51494e-14
GO:0016114	terpenoid biosynthetic process	P	146 out of 2037 genes, 7%	1179 out of 34727 genes, 3%	8.06846e-18	2.89738e-14
GO:0019725	cellular homeostasis	P	179 out of 2037 genes, 9%	1576 out of 34727 genes, 5%	9.73946e-18	3.49744e-14
GO:0044249	cellular biosynthetic process	P	996 out of 2037 genes, 49%	13840 out of 34727 genes, 40%	1.02545e-17	3.68241e-14
GO:0006721	terpenoid metabolic process	P	156 out of 2037 genes, 8%	1301 out of 34727 genes, 4%	1.12811e-17	4.05106e-14
GO:0010155	regulation of proton transport	P	53 out of 2037 genes, 3%	236 out of 34727 genes, 1%	1.70542e-17	6.12416e-14
GO:0016072	rRNA metabolic process	P	133 out of 2037 genes, 7%	1050 out of 34727 genes, 3%	4.02531e-17	1.44549e-13
GO:0044238	primary metabolic process	P	1319 out of 2037 genes, 65%	19427 out of 34727 genes, 56%	4.87462e-17	1.75048e-13
GO:0048366	leaf development	P	198 out of 2037 genes, 10%	1842 out of 34727 genes, 5%	5.70834e-17	2.04986e-13
GO:0034660	ncRNA metabolic process	P	167 out of 2037 genes, 8%	1465 out of 34727 genes, 4%	9.4263e-17	3.38498e-13
GO:0009698	phenylpropanoid metabolic process	P	193 out of 2037 genes, 9%	1793 out of 34727 genes, 5%	1.27684e-16	4.58512e-13
GO:0048513	organ development	P	588 out of 2037 genes, 29%	7424 out of 34727 genes, 21%	1.3572e-16	4.87372e-13
GO:0031408	oxylipin biosynthetic process	P	98 out of 2037 genes, 5%	679 out of 34727 genes, 2%	1.58232e-16	5.68211e-13
GO:0031407	oxylipin metabolic process	P	114 out of 2037 genes, 6%	857 out of 34727 genes, 2%	2.3283e-16	8.36094e-13
GO:0009073	aromatic amino acid family biosynthetic process	P	44 out of 2037 genes, 2%	180 out of 34727 genes, 1%	3.27862e-16	1.17735e-12
GO:0034637	cellular carbohydrate biosynthetic process	P	174 out of 2037 genes, 9%	1574 out of 34727 genes, 5%	3.86362e-16	1.38743e-12
GO:0009628	response to abiotic stimulus	P	674 out of 2037 genes, 33%	8811 out of 34727 genes, 25%	5.98068e-16	2.14766e-12
GO:0033692	cellular polysaccharide biosynthetic process	P	166 out of 2037 genes, 8%	1500 out of 34727 genes, 4%	1.7593e-15	6.31766e-12
GO:0009653	anatomical structure morphogenesis	P	556 out of 2037 genes, 27%	7028 out of 34727 genes, 20%	1.85622e-15	6.66568e-12
GO:0006544	glycine metabolic process	P	56 out of 2037 genes, 3%	289 out of 34727 genes, 1%	2.20542e-15	7.91966e-12
GO:0048731	system development	P	678 out of 2037 genes, 33%	8926 out of 34727 genes, 26%	2.2717e-15	8.15766e-12
GO:0010817	regulation of hormone levels	P	230 out of 2037 genes, 11%	2330 out of 34727 genes, 7%	2.46131e-15	8.83857e-12
GO:0065008	regulation of biological quality	P	490 out of 2037 genes, 24%	6040 out of 34727 genes, 17%	2.54523e-15	9.13991e-12
GO:0050896	response to stimulus	P	1114 out of 2037 genes, 55%	16091 out of 34727 genes, 46%	4.36818e-15	1.56861e-11
GO:0006655	phosphatidylglycerol biosynthetic process	P	39 out of 2037 genes, 2%	154 out of 34727 genes, 0%	4.41352e-15	1.5849e-11
GO:0071843	cellular component biogenesis at cellular level	P	265 out of 2037 genes, 13%	2821 out of 34727 genes, 8%	5.79094e-15	2.07953e-11
GO:0009695	jasmonic acid biosynthetic process	P	93 out of 2037 genes, 5%	664 out of 34727 genes, 2%	6.18511e-15	2.22107e-11
GO:0009694	jasmonic acid metabolic process	P	109 out of 2037 genes, 5%	842 out of 34727 genes, 2%	6.99547e-15	2.51207e-11
GO:0009071	serine family amino acid catabolic process	P	53 out of 2037 genes, 3%	270 out of 34727 genes, 1%	7.04683e-15	2.53052e-11
GO:0051656	establishment of organelle localization	P	82 out of 2037 genes, 4%	550 out of 34727 genes, 2%	7.73782e-15	2.77865e-11
GO:0006546	glycine catabolic process	P	52 out of 2037 genes, 3%	262 out of 34727 genes, 1%	7.89857e-15	2.83637e-11
GO:0009416	response to light stimulus	P	366 out of 2037 genes, 18%	4254 out of 34727 genes, 12%	9.02796e-15	3.24194e-11
GO:0048878	chemical homeostasis	P	187 out of 2037 genes, 9%	1797 out of 34727 genes, 5%	1.04469e-14	3.7515e-11
GO:0042254	ribosome biogenesis	P	135 out of 2037 genes, 7%	1152 out of 34727 genes, 3%	1.1829e-14	4.24778e-11
GO:0000271	polysaccharide biosynthetic process	P	194 out of 2037 genes, 10%	1893 out of 34727 genes, 5%	1.39927e-14	5.02478e-11
GO:0009063	cellular amino acid catabolic process	P	103 out of 2037 genes, 5%	784 out of 34727 genes, 2%	1.51387e-14	5.4363e-11
GO:0018130	heterocycle biosynthetic process	P	216 out of 2037 genes, 11%	2186 out of 34727 genes, 6%	1.74936e-14	6.28194e-11
GO:0044271	cellular nitrogen compound biosynthetic process	P	243 out of 2037 genes, 12%	2557 out of 34727 genes, 7%	2.6214e-14	9.41343e-11
GO:0046471	phosphatidylglycerol metabolic process	P	39 out of 2037 genes, 2%	163 out of 34727 genes, 0%	3.30878e-14	1.18818e-10
GO:0009636	response to toxin	P	83 out of 2037 genes, 4%	576 out of 34727 genes, 2%	3.68596e-14	1.32363e-10
GO:0048827	phyllome development	P	201 out of 2037 genes, 10%	2004 out of 34727 genes, 6%	3.72485e-14	1.3376e-10
GO:0055080	cation homeostasis	P	139 out of 2037 genes, 7%	1222 out of 34727 genes, 4%	4.85419e-14	1.74314e-10
GO:0034470	ncRNA processing	P	143 out of 2037 genes, 7%	1274 out of 34727 genes, 4%	5.88509e-14	2.11333e-10
GO:0055082	cellular chemical homeostasis	P	151 out of 2037 genes, 7%	1376 out of 34727 genes, 4%	7.1061e-14	2.5518e-10
GO:0030003	cellular cation homeostasis	P	131 out of 2037 genes, 6%	1133 out of 34727 genes, 3%	8.09472e-14	2.90681e-10
GO:0016143	S-glycoside metabolic process	P	114 out of 2037 genes, 6%	936 out of 34727 genes, 3%	1.13937e-13	4.09149e-10
GO:0019757	glycosinolate metabolic process	P	114 out of 2037 genes, 6%	936 out of 34727 genes, 3%	1.13937e-13	4.09149e-10
GO:0019760	glucosinolate metabolic process	P	114 out of 2037 genes, 6%	936 out of 34727 genes, 3%	1.13937e-13	4.09149e-10
GO:0070271	protein complex biogenesis	P	168 out of 2037 genes, 8%	1601 out of 34727 genes, 5%	1.292e-13	4.63958e-10
GO:0065007	biological regulation	P	1064 out of 2037 genes, 52%	15413 out of 34727 genes, 44%	1.42411e-13	5.11397e-10
GO:0006461	protein complex assembly	P	167 out of 2037 genes, 8%	1594 out of 34727 genes, 5%	1.75827e-13	6.31395e-10
GO:0071555	cell wall organization	P	243 out of 2037 genes, 12%	2606 out of 34727 genes, 8%	2.05297e-13	7.37223e-10
GO:0048856	anatomical structure development	P	761 out of 2037 genes, 37%	10443 out of 34727 genes, 30%	2.36604e-13	8.49645e-10
GO:0006873	cellular ion homeostasis	P	141 out of 2037 genes, 7%	1274 out of 34727 genes, 4%	2.62129e-13	9.41306e-10
GO:0009725	response to hormone stimulus	P	529 out of 2037 genes, 26%	6805 out of 34727 genes, 20%	3.03898e-13	1.0913e-09
GO:0006766	vitamin metabolic process	P	78 out of 2037 genes, 4%	545 out of 34727 genes, 2%	3.11236e-13	1.11765e-09
GO:0042592	homeostatic process	P	222 out of 2037 genes, 11%	2333 out of 34727 genes, 7%	3.50522e-13	1.25872e-09
GO:0009719	response to endogenous stimulus	P	534 out of 2037 genes, 26%	6889 out of 34727 genes, 20%	3.66023e-13	1.31439e-09
GO:0035304	regulation of protein dephosphorylation	P	81 out of 2037 genes, 4%	580 out of 34727 genes, 2%	4.10003e-13	1.47232e-09
GO:0005984	disaccharide metabolic process	P	44 out of 2037 genes, 2%	222 out of 34727 genes, 1%	9.49164e-13	3.40845e-09
GO:0009314	response to radiation	P	373 out of 2037 genes, 18%	4501 out of 34727 genes, 13%	9.5847e-13	3.44187e-09
GO:0050801	ion homeostasis	P	148 out of 2037 genes, 7%	1384 out of 34727 genes, 4%	9.60872e-13	3.45049e-09
GO:0042221	response to chemical stimulus	P	797 out of 2037 genes, 39%	11092 out of 34727 genes, 32%	1.01603e-12	3.64858e-09
GO:0016144	S-glycoside biosynthetic process	P	104 out of 2037 genes, 5%	853 out of 34727 genes, 2%	1.30863e-12	4.69927e-09
GO:0019758	glycosinolate biosynthetic process	P	104 out of 2037 genes, 5%	853 out of 34727 genes, 2%	1.30863e-12	4.69927e-09
GO:0019761	glucosinolate biosynthetic process	P	104 out of 2037 genes, 5%	853 out of 34727 genes, 2%	1.30863e-12	4.69927e-09
GO:0009106	lipoate metabolic process	P	41 out of 2037 genes, 2%	200 out of 34727 genes, 1%	1.77879e-12	6.38763e-09
GO:0016137	glycoside metabolic process	P	127 out of 2037 genes, 6%	1134 out of 34727 genes, 3%	1.86298e-12	6.68997e-09
GO:0016138	glycoside biosynthetic process	P	113 out of 2037 genes, 6%	970 out of 34727 genes, 3%	2.70121e-12	9.70003e-09
GO:0018298	protein-chromophore linkage	P	34 out of 2037 genes, 2%	146 out of 34727 genes, 0%	3.24332e-12	1.16468e-08
GO:0016051	carbohydrate biosynthetic process	P	232 out of 2037 genes, 11%	2526 out of 34727 genes, 7%	3.56231e-12	1.27923e-08
GO:0051640	organelle localization	P	87 out of 2037 genes, 4%	672 out of 34727 genes, 2%	3.82757e-12	1.37448e-08
GO:0010033	response to organic substance	P	686 out of 2037 genes, 34%	9393 out of 34727 genes, 27%	6.28235e-12	2.25599e-08
GO:0007047	cellular cell wall organization	P	220 out of 2037 genes, 11%	2377 out of 34727 genes, 7%	6.70989e-12	2.40952e-08
GO:0009699	phenylpropanoid biosynthetic process	P	153 out of 2037 genes, 8%	1486 out of 34727 genes, 4%	7.37756e-12	2.64928e-08
GO:0009768	photosynthesis, light harvesting in photosystem I	P	9 out of 2037 genes, 0%	9 out of 34727 genes, 0%	8.08496e-12	2.90331e-08
GO:0022900	electron transport chain	P	90 out of 2037 genes, 4%	716 out of 34727 genes, 2%	8.34084e-12	2.99519e-08
GO:0071704	organic substance metabolic process	P	404 out of 2037 genes, 20%	5050 out of 34727 genes, 15%	1.24131e-11	4.45754e-08
GO:0009887	organ morphogenesis	P	225 out of 2037 genes, 11%	2469 out of 34727 genes, 7%	1.66083e-11	5.96405e-08
GO:0022613	ribonucleoprotein complex biogenesis	P	138 out of 2037 genes, 7%	1310 out of 34727 genes, 4%	1.69541e-11	6.08823e-08
GO:0070838	divalent metal ion transport	P	85 out of 2037 genes, 4%	669 out of 34727 genes, 2%	1.81826e-11	6.52938e-08
GO:0045229	external encapsulating structure organization	P	236 out of 2037 genes, 12%	2625 out of 34727 genes, 8%	1.87843e-11	6.74544e-08
GO:0044282	small molecule catabolic process	P	166 out of 2037 genes, 8%	1680 out of 34727 genes, 5%	2.44002e-11	8.76212e-08
GO:0010196	nonphotochemical quenching	P	11 out of 2037 genes, 1%	15 out of 34727 genes, 0%	3.0212e-11	1.08491e-07
GO:0072511	divalent inorganic cation transport	P	91 out of 2037 genes, 4%	746 out of 34727 genes, 2%	3.28159e-11	1.17842e-07
GO:0035303	regulation of dephosphorylation	P	82 out of 2037 genes, 4%	646 out of 34727 genes, 2%	4.33215e-11	1.55568e-07
GO:0051707	response to other organism	P	441 out of 2037 genes, 22%	5660 out of 34727 genes, 16%	4.78578e-11	1.71857e-07
GO:0044085	cellular component biogenesis	P	431 out of 2037 genes, 21%	5511 out of 34727 genes, 16%	5.14221e-11	1.84657e-07
GO:0070882	cellular cell wall organization or biogenesis	P	281 out of 2037 genes, 14%	3301 out of 34727 genes, 10%	7.02531e-11	2.52279e-07
GO:0042445	hormone metabolic process	P	157 out of 2037 genes, 8%	1588 out of 34727 genes, 5%	8.40308e-11	3.01755e-07
GO:0009607	response to biotic stimulus	P	449 out of 2037 genes, 22%	5809 out of 34727 genes, 17%	9.36931e-11	3.36452e-07
GO:0009611	response to wounding	P	252 out of 2037 genes, 12%	2899 out of 34727 genes, 8%	1.06079e-10	3.80929e-07
GO:0009744	response to sucrose stimulus	P	115 out of 2037 genes, 6%	1055 out of 34727 genes, 3%	1.13552e-10	4.07764e-07
GO:0034285	response to disaccharide stimulus	P	115 out of 2037 genes, 6%	1055 out of 34727 genes, 3%	1.13552e-10	4.07764e-07
GO:0046283	anthocyanin-containing compound metabolic process	P	76 out of 2037 genes, 4%	594 out of 34727 genes, 2%	1.53399e-10	5.50856e-07
GO:0071554	cell wall organization or biogenesis	P	307 out of 2037 genes, 15%	3714 out of 34727 genes, 11%	2.11152e-10	7.58247e-07
GO:0009639	response to red or far red light	P	146 out of 2037 genes, 7%	1464 out of 34727 genes, 4%	2.19431e-10	7.87978e-07
GO:0009718	anthocyanin-containing compound biosynthetic process	P	74 out of 2037 genes, 4%	577 out of 34727 genes, 2%	2.39592e-10	8.60376e-07
GO:0006787	porphyrin-containing compound catabolic process	P	45 out of 2037 genes, 2%	271 out of 34727 genes, 1%	2.67538e-10	9.6073e-07
GO:0033015	tetrapyrrole catabolic process	P	45 out of 2037 genes, 2%	271 out of 34727 genes, 1%	2.67538e-10	9.6073e-07
GO:0007275	multicellular organismal development	P	777 out of 2037 genes, 38%	11056 out of 34727 genes, 32%	3.09267e-10	1.11058e-06
GO:0019637	organophosphate metabolic process	P	287 out of 2037 genes, 14%	3438 out of 34727 genes, 10%	3.35854e-10	1.20605e-06
GO:0009664	plant-type cell wall organization	P	176 out of 2037 genes, 9%	1876 out of 34727 genes, 5%	3.69553e-10	1.32706e-06
GO:0009813	flavonoid biosynthetic process	P	110 out of 2037 genes, 5%	1016 out of 34727 genes, 3%	4.30305e-10	1.54523e-06
GO:0042939	tripeptide transport	P	25 out of 2037 genes, 1%	100 out of 34727 genes, 0%	4.66529e-10	1.67531e-06
GO:0015996	chlorophyll catabolic process	P	44 out of 2037 genes, 2%	268 out of 34727 genes, 1%	6.09212e-10	2.18768e-06
GO:0046149	pigment catabolic process	P	44 out of 2037 genes, 2%	268 out of 34727 genes, 1%	6.09212e-10	2.18768e-06
GO:0034614	cellular response to reactive oxygen species	P	72 out of 2037 genes, 4%	570 out of 34727 genes, 2%	8.18516e-10	2.93929e-06
GO:0034599	cellular response to oxidative stress	P	84 out of 2037 genes, 4%	710 out of 34727 genes, 2%	8.39866e-10	3.01596e-06
GO:0009812	flavonoid metabolic process	P	114 out of 2037 genes, 6%	1081 out of 34727 genes, 3%	9.67975e-10	3.476e-06
GO:0006066	alcohol metabolic process	P	112 out of 2037 genes, 5%	1059 out of 34727 genes, 3%	1.15661e-09	4.15339e-06
GO:0051704	multi-organism process	P	536 out of 2037 genes, 26%	7269 out of 34727 genes, 21%	1.18933e-09	4.27088e-06
GO:0010103	stomatal complex morphogenesis	P	103 out of 2037 genes, 5%	954 out of 34727 genes, 3%	1.81021e-09	6.50046e-06
GO:0070301	cellular response to hydrogen peroxide	P	67 out of 2037 genes, 3%	525 out of 34727 genes, 2%	2.05913e-09	7.39434e-06
GO:0016126	sterol biosynthetic process	P	75 out of 2037 genes, 4%	618 out of 34727 genes, 2%	2.20765e-09	7.92768e-06
GO:0016054	organic acid catabolic process	P	151 out of 2037 genes, 7%	1583 out of 34727 genes, 5%	2.34232e-09	8.41128e-06
GO:0046395	carboxylic acid catabolic process	P	151 out of 2037 genes, 7%	1583 out of 34727 genes, 5%	2.34232e-09	8.41128e-06
GO:0071669	plant-type cell wall organization or biogenesis	P	204 out of 2037 genes, 10%	2315 out of 34727 genes, 7%	2.65451e-09	9.53235e-06
GO:0032501	multicellular organismal process	P	817 out of 2037 genes, 40%	11832 out of 34727 genes, 34%	2.71007e-09	9.73187e-06
GO:0055086	nucleobase-containing small molecule metabolic process	P	246 out of 2037 genes, 12%	2919 out of 34727 genes, 8%	3.24105e-09	1.16386e-05
GO:0030001	metal ion transport	P	180 out of 2037 genes, 9%	1987 out of 34727 genes, 6%	3.34138e-09	1.19989e-05
GO:0016125	sterol metabolic process	P	79 out of 2037 genes, 4%	672 out of 34727 genes, 2%	3.55204e-09	1.27554e-05
GO:0042793	transcription from plastid promoter	P	35 out of 2037 genes, 2%	196 out of 34727 genes, 1%	3.58375e-09	1.28692e-05
GO:0009117	nucleotide metabolic process	P	231 out of 2037 genes, 11%	2715 out of 34727 genes, 8%	4.64589e-09	1.66834e-05
GO:0045036	protein targeting to chloroplast	P	24 out of 2037 genes, 1%	103 out of 34727 genes, 0%	4.74203e-09	1.70286e-05
GO:0072596	establishment of protein localization to chloroplast	P	24 out of 2037 genes, 1%	103 out of 34727 genes, 0%	4.74203e-09	1.70286e-05
GO:0072598	protein localization to chloroplast	P	24 out of 2037 genes, 1%	103 out of 34727 genes, 0%	4.74203e-09	1.70286e-05
GO:0009684	indoleacetic acid biosynthetic process	P	71 out of 2037 genes, 3%	585 out of 34727 genes, 2%	5.86683e-09	2.10678e-05
GO:0006812	cation transport	P	209 out of 2037 genes, 10%	2412 out of 34727 genes, 7%	6.5237e-09	2.34266e-05
GO:0016043	cellular component organization	P	786 out of 2037 genes, 39%	11392 out of 34727 genes, 33%	8.73154e-09	3.1355e-05
GO:0071841	cellular component organization or biogenesis at cellular level	P	734 out of 2037 genes, 36%	10545 out of 34727 genes, 30%	9.107e-09	3.27032e-05
GO:0042446	hormone biosynthetic process	P	130 out of 2037 genes, 6%	1335 out of 34727 genes, 4%	9.41874e-09	3.38227e-05
GO:0006811	ion transport	P	267 out of 2037 genes, 13%	3264 out of 34727 genes, 9%	1.04448e-08	3.75074e-05
GO:0009409	response to cold	P	214 out of 2037 genes, 11%	2499 out of 34727 genes, 7%	1.09659e-08	3.93784e-05
GO:0006753	nucleoside phosphate metabolic process	P	235 out of 2037 genes, 12%	2804 out of 34727 genes, 8%	1.22692e-08	4.40585e-05
GO:0008202	steroid metabolic process	P	112 out of 2037 genes, 5%	1106 out of 34727 genes, 3%	1.2937e-08	4.64569e-05
GO:0043269	regulation of ion transport	P	105 out of 2037 genes, 5%	1018 out of 34727 genes, 3%	1.44094e-08	5.17442e-05
GO:0009683	indoleacetic acid metabolic process	P	71 out of 2037 genes, 3%	598 out of 34727 genes, 2%	1.45615e-08	5.22902e-05
GO:0051187	cofactor catabolic process	P	50 out of 2037 genes, 2%	360 out of 34727 genes, 1%	1.47273e-08	5.28857e-05
GO:0016226	iron-sulfur cluster assembly	P	52 out of 2037 genes, 3%	383 out of 34727 genes, 1%	1.6538e-08	5.93881e-05
GO:0031163	metallo-sulfur cluster assembly	P	52 out of 2037 genes, 3%	383 out of 34727 genes, 1%	1.6538e-08	5.93881e-05
GO:0032502	developmental process	P	800 out of 2037 genes, 39%	11672 out of 34727 genes, 34%	2.00214e-08	7.18967e-05
GO:0071822	protein complex subunit organization	P	171 out of 2037 genes, 8%	1912 out of 34727 genes, 6%	2.07207e-08	7.44082e-05
GO:0009746	response to hexose stimulus	P	90 out of 2037 genes, 4%	835 out of 34727 genes, 2%	2.07621e-08	7.45566e-05
GO:1901135	carbohydrate derivative metabolic process	P	342 out of 2037 genes, 17%	4410 out of 34727 genes, 13%	2.19844e-08	7.89459e-05
GO:0034622	cellular macromolecular complex assembly	P	164 out of 2037 genes, 8%	1818 out of 34727 genes, 5%	2.31494e-08	8.31294e-05
GO:0034284	response to monosaccharide stimulus	P	90 out of 2037 genes, 4%	838 out of 34727 genes, 2%	2.45532e-08	8.81704e-05
GO:0009828	plant-type cell wall loosening	P	16 out of 2037 genes, 1%	52 out of 34727 genes, 0%	2.54911e-08	9.15386e-05
GO:0009624	response to nematode	P	69 out of 2037 genes, 3%	583 out of 34727 genes, 2%	2.62744e-08	9.43513e-05
GO:0006950	response to stress	P	853 out of 2037 genes, 42%	12567 out of 34727 genes, 36%	2.77654e-08	9.97056e-05
GO:0010374	stomatal complex development	P	109 out of 2037 genes, 5%	1083 out of 34727 genes, 3%	2.79935e-08	0.000100525
GO:0019439	aromatic compound catabolic process	P	71 out of 2037 genes, 3%	613 out of 34727 genes, 2%	3.96561e-08	0.000142405
GO:0009617	response to bacterium	P	257 out of 2037 genes, 13%	3167 out of 34727 genes, 9%	4.14528e-08	0.000148857
GO:0051234	establishment of localization	P	748 out of 2037 genes, 37%	10873 out of 34727 genes, 31%	4.79308e-08	0.00017212
GO:0071840	cellular component organization or biogenesis	P	834 out of 2037 genes, 41%	12289 out of 34727 genes, 35%	4.91834e-08	0.000176617
GO:0009108	coenzyme biosynthetic process	P	64 out of 2037 genes, 3%	535 out of 34727 genes, 2%	5.59164e-08	0.000200796
GO:0006816	calcium ion transport	P	62 out of 2037 genes, 3%	514 out of 34727 genes, 1%	6.6441e-08	0.00023859
GO:0010304	PSII associated light-harvesting complex II catabolic process	P	18 out of 2037 genes, 1%	70 out of 34727 genes, 0%	7.75137e-08	0.000278352
GO:0000272	polysaccharide catabolic process	P	67 out of 2037 genes, 3%	576 out of 34727 genes, 2%	8.07304e-08	0.000289903
GO:0009850	auxin metabolic process	P	78 out of 2037 genes, 4%	712 out of 34727 genes, 2%	9.23754e-08	0.00033172
GO:0042435	indole-containing compound biosynthetic process	P	80 out of 2037 genes, 4%	741 out of 34727 genes, 2%	1.17224e-07	0.000420952
GO:0009886	post-embryonic morphogenesis	P	180 out of 2037 genes, 9%	2093 out of 34727 genes, 6%	1.33157e-07	0.000478167
GO:0009851	auxin biosynthetic process	P	71 out of 2037 genes, 3%	633 out of 34727 genes, 2%	1.40044e-07	0.000502897
GO:0071844	cellular component assembly at cellular level	P	264 out of 2037 genes, 13%	3324 out of 34727 genes, 10%	1.69814e-07	0.000609802
GO:0042430	indole-containing compound metabolic process	P	89 out of 2037 genes, 4%	863 out of 34727 genes, 2%	1.82531e-07	0.000655467
GO:0009743	response to carbohydrate stimulus	P	304 out of 2037 genes, 15%	3933 out of 34727 genes, 11%	2.15181e-07	0.000772714
GO:0006694	steroid biosynthetic process	P	92 out of 2037 genes, 5%	907 out of 34727 genes, 3%	2.39472e-07	0.000859945
GO:0042938	dipeptide transport	P	19 out of 2037 genes, 1%	83 out of 34727 genes, 0%	2.50627e-07	0.000900001
GO:0009411	response to UV	P	153 out of 2037 genes, 8%	1734 out of 34727 genes, 5%	2.71273e-07	0.000974142
GO:0030154	cell differentiation	P	420 out of 2037 genes, 21%	5732 out of 34727 genes, 17%	3.09141e-07	0.00111012
GO:0010015	root morphogenesis	P	180 out of 2037 genes, 9%	2124 out of 34727 genes, 6%	3.5395e-07	0.00127103
GO:0010411	xyloglucan metabolic process	P	14 out of 2037 genes, 1%	48 out of 34727 genes, 0%	3.97387e-07	0.00142702
GO:0006793	phosphorus metabolic process	P	316 out of 2037 genes, 16%	4146 out of 34727 genes, 12%	4.35696e-07	0.00156459
GO:0009832	plant-type cell wall biogenesis	P	96 out of 2037 genes, 5%	972 out of 34727 genes, 3%	4.43234e-07	0.00159165
GO:0042178	xenobiotic catabolic process	P	19 out of 2037 genes, 1%	86 out of 34727 genes, 0%	4.52265e-07	0.00162408
GO:0050789	regulation of biological process	P	949 out of 2037 genes, 47%	14361 out of 34727 genes, 41%	4.84153e-07	0.00173859
GO:0016131	brassinosteroid metabolic process	P	64 out of 2037 genes, 3%	571 out of 34727 genes, 2%	5.83632e-07	0.00209582
GO:0009914	hormone transport	P	61 out of 2037 genes, 3%	539 out of 34727 genes, 2%	7.69811e-07	0.00276439
GO:0006805	xenobiotic metabolic process	P	28 out of 2037 genes, 1%	171 out of 34727 genes, 0%	8.00173e-07	0.00287342
GO:0071466	cellular response to xenobiotic stimulus	P	28 out of 2037 genes, 1%	171 out of 34727 genes, 0%	8.00173e-07	0.00287342
GO:0009750	response to fructose stimulus	P	67 out of 2037 genes, 3%	614 out of 34727 genes, 2%	8.39234e-07	0.00301369
GO:0009266	response to temperature stimulus	P	287 out of 2037 genes, 14%	3739 out of 34727 genes, 11%	9.06254e-07	0.00325436
GO:0006796	phosphate-containing compound metabolic process	P	313 out of 2037 genes, 15%	4138 out of 34727 genes, 12%	9.88028e-07	0.00354801
GO:0009825	multidimensional cell growth	P	86 out of 2037 genes, 4%	863 out of 34727 genes, 2%	1.2175e-06	0.00437204
GO:0009651	response to salt stress	P	268 out of 2037 genes, 13%	3466 out of 34727 genes, 10%	1.23897e-06	0.00444915
GO:0048869	cellular developmental process	P	460 out of 2037 genes, 23%	6443 out of 34727 genes, 19%	1.40853e-06	0.00505803
GO:0048588	developmental cell growth	P	182 out of 2037 genes, 9%	2200 out of 34727 genes, 6%	1.43958e-06	0.00516952
GO:0022607	cellular component assembly	P	277 out of 2037 genes, 14%	3620 out of 34727 genes, 10%	1.86529e-06	0.00669826
GO:0006586	indolalkylamine metabolic process	P	57 out of 2037 genes, 3%	505 out of 34727 genes, 1%	1.9006e-06	0.00682505
GO:0071941	nitrogen cycle metabolic process	P	25 out of 2037 genes, 1%	150 out of 34727 genes, 0%	2.19022e-06	0.0078651
GO:0010054	trichoblast differentiation	P	158 out of 2037 genes, 8%	1869 out of 34727 genes, 5%	2.19331e-06	0.00787619
GO:0046486	glycerolipid metabolic process	P	72 out of 2037 genes, 4%	695 out of 34727 genes, 2%	2.25621e-06	0.00810205
GO:0072593	reactive oxygen species metabolic process	P	66 out of 2037 genes, 3%	620 out of 34727 genes, 2%	2.36879e-06	0.00850634
GO:0022622	root system development	P	215 out of 2037 genes, 11%	2702 out of 34727 genes, 8%	2.38846e-06	0.00857697
GO:0048364	root development	P	215 out of 2037 genes, 11%	2702 out of 34727 genes, 8%	2.38846e-06	0.00857697
GO:0009311	oligosaccharide metabolic process	P	48 out of 2037 genes, 2%	402 out of 34727 genes, 1%	2.57772e-06	0.00925659
GO:0016128	phytosteroid metabolic process	P	65 out of 2037 genes, 3%	609 out of 34727 genes, 2%	2.5783e-06	0.00925868
GO:0009410	response to xenobiotic stimulus	P	50 out of 2037 genes, 2%	426 out of 34727 genes, 1%	2.64169e-06	0.00948632
GO:0042743	hydrogen peroxide metabolic process	P	61 out of 2037 genes, 3%	560 out of 34727 genes, 2%	2.70566e-06	0.00971602
GO:0006807	nitrogen compound metabolic process	P	829 out of 2037 genes, 41%	12485 out of 34727 genes, 36%	2.79736e-06	0.0100453
GO:0065003	macromolecular complex assembly	P	177 out of 2037 genes, 9%	2152 out of 34727 genes, 6%	2.87866e-06	0.0103373
GO:0006970	response to osmotic stress	P	282 out of 2037 genes, 14%	3716 out of 34727 genes, 11%	2.89385e-06	0.0103918
GO:0009451	RNA modification	P	85 out of 2037 genes, 4%	870 out of 34727 genes, 3%	3.06854e-06	0.0110191
GO:0042537	benzene-containing compound metabolic process	P	19 out of 2037 genes, 1%	97 out of 34727 genes, 0%	3.11725e-06	0.011194
GO:0042402	cellular biogenic amine catabolic process	P	76 out of 2037 genes, 4%	754 out of 34727 genes, 2%	3.29848e-06	0.0118448
GO:0006569	tryptophan catabolic process	P	49 out of 2037 genes, 2%	418 out of 34727 genes, 1%	3.42708e-06	0.0123067
GO:0046218	indolalkylamine catabolic process	P	49 out of 2037 genes, 2%	418 out of 34727 genes, 1%	3.42708e-06	0.0123067
GO:0009269	response to desiccation	P	38 out of 2037 genes, 2%	291 out of 34727 genes, 1%	3.44162e-06	0.0123588
GO:0042744	hydrogen peroxide catabolic process	P	52 out of 2037 genes, 3%	454 out of 34727 genes, 1%	3.45025e-06	0.0123898
GO:0048767	root hair elongation	P	109 out of 2037 genes, 5%	1196 out of 34727 genes, 3%	3.5017e-06	0.0125746
GO:0042742	defense response to bacterium	P	190 out of 2037 genes, 9%	2350 out of 34727 genes, 7%	3.62229e-06	0.0130076
GO:0009310	amine catabolic process	P	76 out of 2037 genes, 4%	757 out of 34727 genes, 2%	3.81107e-06	0.0136856
GO:0016044	cellular membrane organization	P	200 out of 2037 genes, 10%	2500 out of 34727 genes, 7%	3.92199e-06	0.0140839
GO:0061024	membrane organization	P	200 out of 2037 genes, 10%	2502 out of 34727 genes, 7%	4.12813e-06	0.0148241
GO:0051179	localization	P	767 out of 2037 genes, 38%	11498 out of 34727 genes, 33%	4.8099e-06	0.0172723
GO:0044106	cellular amine metabolic process	P	94 out of 2037 genes, 5%	1002 out of 34727 genes, 3%	5.13556e-06	0.0184418
GO:0019253	reductive pentose-phosphate cycle	P	12 out of 2037 genes, 1%	44 out of 34727 genes, 0%	5.82954e-06	0.0209339
GO:0010053	root epidermal cell differentiation	P	159 out of 2037 genes, 8%	1917 out of 34727 genes, 6%	5.93841e-06	0.0213248
GO:0010224	response to UV-B	P	71 out of 2037 genes, 3%	702 out of 34727 genes, 2%	6.09774e-06	0.021897
GO:0042128	nitrate assimilation	P	20 out of 2037 genes, 1%	111 out of 34727 genes, 0%	6.6147e-06	0.0237534
GO:0080022	primary root development	P	10 out of 2037 genes, 0%	31 out of 34727 genes, 0%	6.70003e-06	0.0240598
GO:0009926	auxin polar transport	P	53 out of 2037 genes, 3%	477 out of 34727 genes, 1%	6.75915e-06	0.0242721
GO:0006568	tryptophan metabolic process	P	54 out of 2037 genes, 3%	491 out of 34727 genes, 1%	7.48385e-06	0.0268745
GO:0010466	negative regulation of peptidase activity	P	27 out of 2037 genes, 1%	181 out of 34727 genes, 1%	7.65155e-06	0.0274767
GO:0006576	cellular biogenic amine metabolic process	P	93 out of 2037 genes, 5%	999 out of 34727 genes, 3%	7.83304e-06	0.0281285
GO:0010089	xylem development	P	55 out of 2037 genes, 3%	505 out of 34727 genes, 1%	8.23543e-06	0.0295734
GO:0060560	developmental growth involved in morphogenesis	P	204 out of 2037 genes, 10%	2589 out of 34727 genes, 7%	8.25919e-06	0.0296588
GO:0006084	acetyl-CoA metabolic process	P	47 out of 2037 genes, 2%	410 out of 34727 genes, 1%	9.73214e-06	0.0349481
GO:0042126	nitrate metabolic process	P	20 out of 2037 genes, 1%	114 out of 34727 genes, 0%	1.00261e-05	0.0360038
GO:0060918	auxin transport	P	53 out of 2037 genes, 3%	484 out of 34727 genes, 1%	1.02279e-05	0.0367282
GO:0045017	glycerolipid biosynthetic process	P	58 out of 2037 genes, 3%	547 out of 34727 genes, 2%	1.06214e-05	0.0381415
GO:0080167	response to karrikin	P	18 out of 2037 genes, 1%	96 out of 34727 genes, 0%	1.06424e-05	0.0382168
GO:0042436	indole-containing compound catabolic process	P	50 out of 2037 genes, 2%	448 out of 34727 genes, 1%	1.07626e-05	0.0386486
GO:0034754	cellular hormone metabolic process	P	91 out of 2037 genes, 4%	980 out of 34727 genes, 3%	1.07898e-05	0.0387462
GO:0070887	cellular response to chemical stimulus	P	477 out of 2037 genes, 23%	6838 out of 34727 genes, 20%	1.08448e-05	0.0389437
GO:0009074	aromatic amino acid family catabolic process	P	50 out of 2037 genes, 2%	449 out of 34727 genes, 1%	1.14344e-05	0.041061
GO:0048653	anther development	P	62 out of 2037 genes, 3%	602 out of 34727 genes, 2%	1.33011e-05	0.0477641
GO:0044435	plastid part	C	481 out of 2037 genes, 24%	2759 out of 34727 genes, 8%	2.4651e-113	1.21283e-110
GO:0044434	chloroplast part	C	469 out of 2037 genes, 23%	2713 out of 34727 genes, 8%	8.55396e-109	4.20855e-106
GO:0009536	plastid	C	718 out of 2037 genes, 35%	5860 out of 34727 genes, 17%	1.2955e-95	6.37388e-93
GO:0009507	chloroplast	C	684 out of 2037 genes, 34%	5512 out of 34727 genes, 16%	1.42403e-92	7.00623e-90
GO:0009579	thylakoid	C	262 out of 2037 genes, 13%	1108 out of 34727 genes, 3%	1.46608e-88	7.2131e-86
GO:0009534	chloroplast thylakoid	C	232 out of 2037 genes, 11%	937 out of 34727 genes, 3%	2.12936e-82	1.04765e-79
GO:0031976	plastid thylakoid	C	232 out of 2037 genes, 11%	937 out of 34727 genes, 3%	2.12936e-82	1.04765e-79
GO:0044436	thylakoid part	C	220 out of 2037 genes, 11%	869 out of 34727 genes, 3%	5.09024e-80	2.5044e-77
GO:0009532	plastid stroma	C	275 out of 2037 genes, 14%	1354 out of 34727 genes, 4%	4.3575e-77	2.14389e-74
GO:0031984	organelle subcompartment	C	235 out of 2037 genes, 12%	1050 out of 34727 genes, 3%	3.91076e-74	1.92409e-71
GO:0009570	chloroplast stroma	C	265 out of 2037 genes, 13%	1315 out of 34727 genes, 4%	2.04025e-73	1.00381e-70
GO:0034357	photosynthetic membrane	C	206 out of 2037 genes, 10%	839 out of 34727 genes, 2%	2.70643e-72	1.33156e-69
GO:0009535	chloroplast thylakoid membrane	C	198 out of 2037 genes, 10%	795 out of 34727 genes, 2%	1.40405e-70	6.9079e-68
GO:0055035	plastid thylakoid membrane	C	198 out of 2037 genes, 10%	795 out of 34727 genes, 2%	1.40405e-70	6.9079e-68
GO:0042651	thylakoid membrane	C	200 out of 2037 genes, 10%	816 out of 34727 genes, 2%	5.13125e-70	2.52457e-67
GO:0009526	plastid envelope	C	262 out of 2037 genes, 13%	1408 out of 34727 genes, 4%	5.02459e-65	2.4721e-62
GO:0009941	chloroplast envelope	C	256 out of 2037 genes, 13%	1356 out of 34727 genes, 4%	8.47069e-65	4.16758e-62
GO:0010287	plastoglobule	C	64 out of 2037 genes, 3%	136 out of 34727 genes, 0%	4.28724e-42	2.10932e-39
GO:0009521	photosystem	C	71 out of 2037 genes, 3%	194 out of 34727 genes, 1%	1.19479e-37	5.87838e-35
GO:0009523	photosystem II	C	54 out of 2037 genes, 3%	118 out of 34727 genes, 0%	6.26412e-35	3.08195e-32
GO:0044444	cytoplasmic part	C	1204 out of 2037 genes, 59%	16032 out of 34727 genes, 46%	1.08344e-33	5.33052e-31
GO:0005623	cell	C	1549 out of 2037 genes, 76%	22355 out of 34727 genes, 64%	1.17666e-31	5.78916e-29
GO:0044464	cell part	C	1549 out of 2037 genes, 76%	22355 out of 34727 genes, 64%	1.17666e-31	5.78916e-29
GO:0009522	photosystem I	C	48 out of 2037 genes, 2%	108 out of 34727 genes, 0%	1.78822e-30	8.79803e-28
GO:0005737	cytoplasm	C	1297 out of 2037 genes, 64%	18066 out of 34727 genes, 52%	5.56006e-28	2.73555e-25
GO:0031977	thylakoid lumen	C	43 out of 2037 genes, 2%	95 out of 34727 genes, 0%	7.51503e-28	3.69739e-25
GO:0031967	organelle envelope	C	306 out of 2037 genes, 15%	2826 out of 34727 genes, 8%	1.0291e-26	5.06317e-24
GO:0031975	envelope	C	310 out of 2037 genes, 15%	2901 out of 34727 genes, 8%	4.12716e-26	2.03056e-23
GO:0005576	extracellular region	C	315 out of 2037 genes, 15%	2969 out of 34727 genes, 9%	5.07437e-26	2.49659e-23
GO:0009543	chloroplast thylakoid lumen	C	35 out of 2037 genes, 2%	66 out of 34727 genes, 0%	6.31954e-26	3.10922e-23
GO:0031978	plastid thylakoid lumen	C	35 out of 2037 genes, 2%	66 out of 34727 genes, 0%	6.31954e-26	3.10922e-23
GO:0044424	intracellular part	C	1417 out of 2037 genes, 70%	20690 out of 34727 genes, 60%	4.23959e-22	2.08588e-19
GO:0043226	organelle	C	1332 out of 2037 genes, 65%	19286 out of 34727 genes, 56%	7.34015e-21	3.61136e-18
GO:0043229	intracellular organelle	C	1331 out of 2037 genes, 65%	19279 out of 34727 genes, 56%	9.58313e-21	4.7149e-18
GO:0043227	membrane-bounded organelle	C	1309 out of 2037 genes, 64%	18921 out of 34727 genes, 54%	1.99797e-20	9.83002e-18
GO:0043231	intracellular membrane-bounded organelle	C	1308 out of 2037 genes, 64%	18913 out of 34727 genes, 54%	2.53158e-20	1.24554e-17
GO:0048046	apoplast	C	128 out of 2037 genes, 6%	909 out of 34727 genes, 3%	2.65967e-20	1.30856e-17
GO:0005622	intracellular	C	1426 out of 2037 genes, 70%	21066 out of 34727 genes, 61%	9.41929e-20	4.63429e-17
GO:0016020	membrane	C	951 out of 2037 genes, 47%	12942 out of 34727 genes, 37%	2.22895e-19	1.09664e-16
GO:0031969	chloroplast membrane	C	75 out of 2037 genes, 4%	430 out of 34727 genes, 1%	2.01886e-17	9.93279e-15
GO:0042170	plastid membrane	C	77 out of 2037 genes, 4%	472 out of 34727 genes, 1%	3.60534e-16	1.77383e-13
GO:0010319	stromule	C	32 out of 2037 genes, 2%	101 out of 34727 genes, 0%	1.20464e-15	5.92681e-13
GO:0009505	plant-type cell wall	C	143 out of 2037 genes, 7%	1227 out of 34727 genes, 4%	2.91433e-15	1.43385e-12
GO:0005618	cell wall	C	242 out of 2037 genes, 12%	2523 out of 34727 genes, 7%	1.07511e-14	5.28953e-12
GO:0030312	external encapsulating structure	C	244 out of 2037 genes, 12%	2597 out of 34727 genes, 7%	8.0332e-14	3.95233e-11
GO:0009654	oxygen evolving complex	C	15 out of 2037 genes, 1%	25 out of 34727 genes, 0%	5.94911e-13	2.92696e-10
GO:0031224	intrinsic to membrane	C	526 out of 2037 genes, 26%	6832 out of 34727 genes, 20%	1.93389e-12	9.51473e-10
GO:0009538	photosystem I reaction center	C	10 out of 2037 genes, 0%	11 out of 34727 genes, 0%	4.91924e-12	2.42027e-09
GO:0009528	plastid inner membrane	C	38 out of 2037 genes, 2%	184 out of 34727 genes, 1%	9.00428e-12	4.4301e-09
GO:0044425	membrane part	C	600 out of 2037 genes, 29%	8058 out of 34727 genes, 23%	1.12322e-11	5.52624e-09
GO:0044422	organelle part	C	835 out of 2037 genes, 41%	11831 out of 34727 genes, 34%	1.16408e-11	5.72726e-09
GO:0044446	intracellular organelle part	C	827 out of 2037 genes, 41%	11733 out of 34727 genes, 34%	2.20947e-11	1.08706e-08
GO:0009706	chloroplast inner membrane	C	36 out of 2037 genes, 2%	173 out of 34727 genes, 0%	2.50074e-11	1.23036e-08
GO:0009783	photosystem II antenna complex	C	9 out of 2037 genes, 0%	10 out of 34727 genes, 0%	7.65992e-11	3.76868e-08
GO:0010598	NAD(P)H dehydrogenase complex (plastoquinone)	C	10 out of 2037 genes, 0%	13 out of 34727 genes, 0%	1.14692e-10	5.64283e-08
GO:0009503	thylakoid light-harvesting complex	C	10 out of 2037 genes, 0%	14 out of 34727 genes, 0%	3.80142e-10	1.8703e-07
GO:0009517	PSII associated light-harvesting complex II	C	10 out of 2037 genes, 0%	14 out of 34727 genes, 0%	3.80142e-10	1.8703e-07
GO:0031226	intrinsic to plasma membrane	C	93 out of 2037 genes, 5%	816 out of 34727 genes, 2%	7.43542e-10	3.65823e-07
GO:0016021	integral to membrane	C	481 out of 2037 genes, 24%	6486 out of 34727 genes, 19%	5.91348e-09	2.90943e-06
GO:0046658	anchored to plasma membrane	C	39 out of 2037 genes, 2%	238 out of 34727 genes, 1%	5.94569e-09	2.92528e-06
GO:0031225	anchored to membrane	C	61 out of 2037 genes, 3%	483 out of 34727 genes, 1%	1.58194e-08	7.78316e-06
GO:0005773	vacuole	C	291 out of 2037 genes, 14%	3669 out of 34727 genes, 11%	4.0162e-08	1.97597e-05
GO:0071944	cell periphery	C	638 out of 2037 genes, 31%	9174 out of 34727 genes, 26%	2.04943e-07	0.000100832
GO:0009295	nucleoid	C	25 out of 2037 genes, 1%	135 out of 34727 genes, 0%	2.86463e-07	0.00014094
GO:0009508	plastid chromosome	C	13 out of 2037 genes, 1%	47 out of 34727 genes, 0%	2.00856e-06	0.00098821
GO:0000229	cytoplasmic chromosome	C	13 out of 2037 genes, 1%	49 out of 34727 genes, 0%	3.35833e-06	0.0016523
GO:0042646	plastid nucleoid	C	14 out of 2037 genes, 1%	57 out of 34727 genes, 0%	3.85227e-06	0.00189532
GO:0009842	cyanelle	C	5 out of 2037 genes, 0%	6 out of 34727 genes, 0%	3.94501e-06	0.00194094
GO:0009843	cyanelle thylakoid	C	5 out of 2037 genes, 0%	6 out of 34727 genes, 0%	3.94501e-06	0.00194094
GO:0033115	cyanelle thylakoid membrane	C	5 out of 2037 genes, 0%	6 out of 34727 genes, 0%	3.94501e-06	0.00194094
GO:0030076	light-harvesting complex	C	12 out of 2037 genes, 1%	51 out of 34727 genes, 0%	2.9934e-05	0.0147275
GO:0030093	chloroplast photosystem I	C	5 out of 2037 genes, 0%	8 out of 34727 genes, 0%	3.33237e-05	0.0163953
GO:0009707	chloroplast outer membrane	C	15 out of 2037 genes, 1%	80 out of 34727 genes, 0%	5.65552e-05	0.0278252
GO:0016168	chlorophyll binding	F	33 out of 2037 genes, 2%	94 out of 34727 genes, 0%	1.29746e-17	1.41294e-14
GO:0046527	glucosyltransferase activity	F	67 out of 2037 genes, 3%	372 out of 34727 genes, 1%	1.96608e-16	2.14106e-13
GO:0016491	oxidoreductase activity	F	305 out of 2037 genes, 15%	3449 out of 34727 genes, 10%	9.30134e-14	1.01292e-10
GO:0035251	UDP-glucosyltransferase activity	F	53 out of 2037 genes, 3%	319 out of 34727 genes, 1%	6.98374e-12	7.60529e-09
GO:0016758	transferase activity, transferring hexosyl groups	F	81 out of 2037 genes, 4%	657 out of 34727 genes, 2%	2.375e-10	2.58637e-07
GO:0046906	tetrapyrrole binding	F	79 out of 2037 genes, 4%	661 out of 34727 genes, 2%	1.67723e-09	1.8265e-06
GO:0047893	flavonol 3-O-glucosyltransferase activity	F	28 out of 2037 genes, 1%	136 out of 34727 genes, 0%	5.05613e-09	5.50613e-06
GO:0050403	trans-zeatin O-beta-D-glucosyltransferase activity	F	24 out of 2037 genes, 1%	106 out of 34727 genes, 0%	8.70925e-09	9.48437e-06
GO:0008194	UDP-glycosyltransferase activity	F	62 out of 2037 genes, 3%	493 out of 34727 genes, 1%	1.41933e-08	1.54565e-05
GO:0016628	oxidoreductase activity, acting on the CH-CH group of donors, NAD or NADP as acceptor	F	87 out of 2037 genes, 4%	793 out of 34727 genes, 2%	1.58541e-08	1.72651e-05
GO:0004867	serine-type endopeptidase inhibitor activity	F	18 out of 2037 genes, 1%	64 out of 34727 genes, 0%	1.6866e-08	1.8367e-05
GO:0003824	catalytic activity	F	1030 out of 2037 genes, 51%	15534 out of 34727 genes, 45%	2.98959e-08	3.25567e-05
GO:0080043	quercetin 3-O-glucosyltransferase activity	F	29 out of 2037 genes, 1%	157 out of 34727 genes, 0%	3.51924e-08	3.83245e-05
GO:0015197	peptide transporter activity	F	25 out of 2037 genes, 1%	123 out of 34727 genes, 0%	4.31067e-08	4.69432e-05
GO:0080039	xyloglucan endotransglucosylase activity	F	13 out of 2037 genes, 1%	36 out of 34727 genes, 0%	6.05429e-08	6.59312e-05
GO:0016627	oxidoreductase activity, acting on the CH-CH group of donors	F	92 out of 2037 genes, 5%	891 out of 34727 genes, 3%	1.07532e-07	0.000117102
GO:0016762	xyloglucan:xyloglucosyl transferase activity	F	13 out of 2037 genes, 1%	38 out of 34727 genes, 0%	1.27025e-07	0.00013833
GO:0004185	serine-type carboxypeptidase activity	F	19 out of 2037 genes, 1%	82 out of 34727 genes, 0%	2.04443e-07	0.000222638
GO:0042937	tripeptide transporter activity	F	19 out of 2037 genes, 1%	82 out of 34727 genes, 0%	2.04443e-07	0.000222638
GO:0080044	quercetin 7-O-glucosyltransferase activity	F	23 out of 2037 genes, 1%	117 out of 34727 genes, 0%	2.78326e-07	0.000303096
GO:0042936	dipeptide transporter activity	F	19 out of 2037 genes, 1%	84 out of 34727 genes, 0%	3.06165e-07	0.000333414
GO:0008238	exopeptidase activity	F	28 out of 2037 genes, 1%	166 out of 34727 genes, 0%	4.30049e-07	0.000468323
GO:0070008	serine-type exopeptidase activity	F	19 out of 2037 genes, 1%	87 out of 34727 genes, 0%	5.4699e-07	0.000595672
GO:0016752	sinapoyltransferase activity	F	10 out of 2037 genes, 0%	25 out of 34727 genes, 0%	6.8305e-07	0.000743841
GO:0015334	high affinity oligopeptide transporter activity	F	16 out of 2037 genes, 1%	65 out of 34727 genes, 0%	7.71051e-07	0.000839675
GO:0016757	transferase activity, transferring glycosyl groups	F	83 out of 2037 genes, 4%	833 out of 34727 genes, 2%	1.86812e-06	0.00203438
GO:0004866	endopeptidase inhibitor activity	F	22 out of 2037 genes, 1%	121 out of 34727 genes, 0%	1.99589e-06	0.00217353
GO:0015198	oligopeptide transporter activity	F	20 out of 2037 genes, 1%	103 out of 34727 genes, 0%	1.99645e-06	0.00217413
GO:0016753	O-sinapoyltransferase activity	F	9 out of 2037 genes, 0%	22 out of 34727 genes, 0%	1.99774e-06	0.00217554
GO:0016754	sinapoylglucose-malate O-sinapoyltransferase activity	F	9 out of 2037 genes, 0%	22 out of 34727 genes, 0%	1.99774e-06	0.00217554
GO:0004497	monooxygenase activity	F	45 out of 2037 genes, 2%	367 out of 34727 genes, 1%	2.58218e-06	0.002812
GO:0061135	endopeptidase regulator activity	F	22 out of 2037 genes, 1%	123 out of 34727 genes, 0%	2.64873e-06	0.00288447
GO:0008374	O-acyltransferase activity	F	25 out of 2037 genes, 1%	154 out of 34727 genes, 0%	3.57321e-06	0.00389123
GO:0004180	carboxypeptidase activity	F	20 out of 2037 genes, 1%	107 out of 34727 genes, 0%	3.69607e-06	0.00402502
GO:0050662	coenzyme binding	F	74 out of 2037 genes, 4%	734 out of 34727 genes, 2%	4.38507e-06	0.00477534
GO:0016798	hydrolase activity, acting on glycosyl bonds	F	76 out of 2037 genes, 4%	765 out of 34727 genes, 2%	5.56608e-06	0.00606146
GO:0009055	electron carrier activity	F	76 out of 2037 genes, 4%	771 out of 34727 genes, 2%	7.35038e-06	0.00800456
GO:0001053	plastid sigma factor activity	F	5 out of 2037 genes, 0%	7 out of 34727 genes, 0%	1.31351e-05	0.0143042
GO:0030414	peptidase inhibitor activity	F	22 out of 2037 genes, 1%	137 out of 34727 genes, 0%	1.59964e-05	0.0174201
GO:0016614	oxidoreductase activity, acting on CH-OH group of donors	F	58 out of 2037 genes, 3%	555 out of 34727 genes, 2%	1.62951e-05	0.0177454
GO:0050502	cis-zeatin O-beta-D-glucosyltransferase activity	F	13 out of 2037 genes, 1%	56 out of 34727 genes, 0%	1.64497e-05	0.0179137
GO:0048037	cofactor binding	F	98 out of 2037 genes, 5%	1090 out of 34727 genes, 3%	1.8581e-05	0.0202348
GO:0015103	inorganic anion transmembrane transporter activity	F	33 out of 2037 genes, 2%	256 out of 34727 genes, 1%	1.91928e-05	0.0209009
GO:0016705	oxidoreductase activity, acting on paired donors, with incorporation or reduction of molecular oxygen	F	69 out of 2037 genes, 3%	702 out of 34727 genes, 2%	2.0846e-05	0.0227013
GO:0015291	secondary active transmembrane transporter activity	F	61 out of 2037 genes, 3%	601 out of 34727 genes, 2%	2.40657e-05	0.0262075
GO:0016713	oxidoreductase activity, acting on paired donors, with incorporation or reduction of molecular oxygen, reduced iron-sulfur protein as one donor, and incorporation of one atom of oxygen	F	10 out of 2037 genes, 0%	36 out of 34727 genes, 0%	2.93251e-05	0.0319351
GO:0061134	peptidase regulator activity	F	24 out of 2037 genes, 1%	164 out of 34727 genes, 0%	3.29567e-05	0.0358899
GO:0000996	core DNA-dependent RNA polymerase binding promoter specificity activity	F	5 out of 2037 genes, 0%	8 out of 34727 genes, 0%	3.33237e-05	0.0362896
GO:0016987	sigma factor activity	F	5 out of 2037 genes, 0%	8 out of 34727 genes, 0%	3.33237e-05	0.0362896
GO:0004857	enzyme inhibitor activity	F	46 out of 2037 genes, 2%	418 out of 34727 genes, 1%	3.37036e-05	0.0367032
GO:0016616	oxidoreductase activity, acting on the CH-OH group of donors, NAD or NADP as acceptor	F	52 out of 2037 genes, 3%	494 out of 34727 genes, 1%	3.59714e-05	0.0391728
Additional file 4: Table S1. B) GO term analysis of genes belonging to cluster B (Figure 3). Terms are grouped based on Process (P), Component (C) and Function (F).
#GO ID	GO term	Domain	Cluster frequency	Background frequency	Raw P-value	Corrected P-value
GO:0009814	defense response, incompatible interaction	P	532 out of 2113 genes, 25%	2923 out of 34727 genes, 8%	6.35661e-128	2.35703e-124
GO:0009607	response to biotic stimulus	P	798 out of 2113 genes, 38%	5809 out of 34727 genes, 17%	7.26608e-128	2.69426e-124
GO:0051707	response to other organism	P	767 out of 2113 genes, 36%	5660 out of 34727 genes, 16%	2.69944e-118	1.00095e-114
GO:0042221	response to chemical stimulus	P	1172 out of 2113 genes, 55%	11092 out of 34727 genes, 32%	1.71165e-117	6.34681e-114
GO:0010200	response to chitin	P	455 out of 2113 genes, 22%	2359 out of 34727 genes, 7%	6.03231e-117	2.23678e-113
GO:0045087	innate immune response	P	594 out of 2113 genes, 28%	3789 out of 34727 genes, 11%	3.13177e-114	1.16126e-110
GO:0006952	defense response	P	772 out of 2113 genes, 37%	5870 out of 34727 genes, 17%	4.67601e-112	1.73386e-108
GO:0006955	immune response	P	600 out of 2113 genes, 28%	3919 out of 34727 genes, 11%	7.2008e-111	2.67006e-107
GO:0010033	response to organic substance	P	1036 out of 2113 genes, 49%	9393 out of 34727 genes, 27%	1.50721e-109	5.58874e-106
GO:0006950	response to stress	P	1242 out of 2113 genes, 59%	12567 out of 34727 genes, 36%	3.32195e-105	1.23178e-101
GO:0002376	immune system process	P	637 out of 2113 genes, 30%	4472 out of 34727 genes, 13%	4.59011e-104	1.70201e-100
GO:0009627	systemic acquired resistance	P	434 out of 2113 genes, 21%	2374 out of 34727 genes, 7%	1.02585e-102	3.80385e-99
GO:0009743	response to carbohydrate stimulus	P	583 out of 2113 genes, 28%	3933 out of 34727 genes, 11%	4.15358e-101	1.54015e-97
GO:0042742	defense response to bacterium	P	421 out of 2113 genes, 20%	2350 out of 34727 genes, 7%	2.2607e-96	8.38268e-93
GO:0031347	regulation of defense response	P	491 out of 2113 genes, 23%	3058 out of 34727 genes, 9%	9.11674e-96	3.38049e-92
GO:0009617	response to bacterium	P	500 out of 2113 genes, 24%	3167 out of 34727 genes, 9%	5.92463e-95	2.19685e-91
GO:0050896	response to stimulus	P	1434 out of 2113 genes, 68%	16091 out of 34727 genes, 46%	3.21122e-94	1.19072e-90
GO:0009755	hormone-mediated signaling pathway	P	610 out of 2113 genes, 29%	4406 out of 34727 genes, 13%	1.87265e-93	6.9438e-90
GO:0009719	response to endogenous stimulus	P	813 out of 2113 genes, 38%	6889 out of 34727 genes, 20%	2.39478e-93	8.87985e-90
GO:0009725	response to hormone stimulus	P	804 out of 2113 genes, 38%	6805 out of 34727 genes, 20%	2.93235e-92	1.08732e-88
GO:0071310	cellular response to organic substance	P	754 out of 2113 genes, 36%	6213 out of 34727 genes, 18%	1.07809e-90	3.99754e-87
GO:0070887	cellular response to chemical stimulus	P	801 out of 2113 genes, 38%	6838 out of 34727 genes, 20%	7.44608e-90	2.76101e-86
GO:0034976	response to endoplasmic reticulum stress	P	343 out of 2113 genes, 16%	1737 out of 34727 genes, 5%	3.98583e-89	1.47795e-85
GO:0051704	multi-organism process	P	830 out of 2113 genes, 39%	7269 out of 34727 genes, 21%	3.75842e-88	1.39362e-84
GO:0007165	signal transduction	P	851 out of 2113 genes, 40%	7580 out of 34727 genes, 22%	4.01213e-87	1.4877e-83
GO:0071495	cellular response to endogenous stimulus	P	630 out of 2113 genes, 30%	4812 out of 34727 genes, 14%	2.06007e-86	7.63872e-83
GO:0032870	cellular response to hormone stimulus	P	621 out of 2113 genes, 29%	4723 out of 34727 genes, 14%	9.91906e-86	3.67799e-82
GO:0010363	regulation of plant-type hypersensitive response	P	412 out of 2113 genes, 19%	2447 out of 34727 genes, 7%	2.22349e-85	8.24469e-82
GO:0045088	regulation of innate immune response	P	431 out of 2113 genes, 20%	2638 out of 34727 genes, 8%	2.35958e-85	8.74932e-82
GO:0007154	cell communication	P	940 out of 2113 genes, 44%	8862 out of 34727 genes, 26%	4.40506e-85	1.6334e-81
GO:0080134	regulation of response to stress	P	505 out of 2113 genes, 24%	3461 out of 34727 genes, 10%	3.01086e-83	1.11643e-79
GO:0009751	response to salicylic acid stimulus	P	440 out of 2113 genes, 21%	2771 out of 34727 genes, 8%	3.49462e-83	1.2958e-79
GO:0050776	regulation of immune response	P	436 out of 2113 genes, 21%	2792 out of 34727 genes, 8%	5.4247e-80	2.01148e-76
GO:0009753	response to jasmonic acid stimulus	P	441 out of 2113 genes, 21%	2853 out of 34727 genes, 8%	1.48899e-79	5.52119e-76
GO:0009611	response to wounding	P	444 out of 2113 genes, 21%	2899 out of 34727 genes, 8%	7.67679e-79	2.84655e-75
GO:0023052	signaling	P	860 out of 2113 genes, 41%	7987 out of 34727 genes, 23%	1.37133e-78	5.08489e-75
GO:0051716	cellular response to stimulus	P	1064 out of 2113 genes, 50%	10909 out of 34727 genes, 31%	5.15851e-78	1.91278e-74
GO:0009620	response to fungus	P	355 out of 2113 genes, 17%	2018 out of 34727 genes, 6%	5.65816e-78	2.09805e-74
GO:0009863	salicylic acid mediated signaling pathway	P	373 out of 2113 genes, 18%	2215 out of 34727 genes, 6%	1.07229e-76	3.97605e-73
GO:0080135	regulation of cellular response to stress	P	421 out of 2113 genes, 20%	2715 out of 34727 genes, 8%	5.02426e-76	1.863e-72
GO:0071446	cellular response to salicylic acid stimulus	P	374 out of 2113 genes, 18%	2237 out of 34727 genes, 6%	5.10765e-76	1.89392e-72
GO:0006810	transport	P	1040 out of 2113 genes, 49%	10669 out of 34727 genes, 31%	3.66211e-75	1.35791e-71
GO:0002682	regulation of immune system process	P	440 out of 2113 genes, 21%	2935 out of 34727 genes, 8%	4.45532e-75	1.65203e-71
GO:0043069	negative regulation of programmed cell death	P	320 out of 2113 genes, 15%	1757 out of 34727 genes, 5%	1.16395e-73	4.31592e-70
GO:0060548	negative regulation of cell death	P	320 out of 2113 genes, 15%	1767 out of 34727 genes, 5%	4.94633e-73	1.8341e-69
GO:0006725	cellular aromatic compound metabolic process	P	542 out of 2113 genes, 26%	4131 out of 34727 genes, 12%	9.43621e-73	3.49895e-69
GO:0051234	establishment of localization	P	1046 out of 2113 genes, 50%	10873 out of 34727 genes, 31%	2.40962e-72	8.93488e-69
GO:0006612	protein targeting to membrane	P	412 out of 2113 genes, 19%	2702 out of 34727 genes, 8%	4.76258e-72	1.76596e-68
GO:0019438	aromatic compound biosynthetic process	P	456 out of 2113 genes, 22%	3187 out of 34727 genes, 9%	1.68294e-71	6.24035e-68
GO:0031348	negative regulation of defense response	P	311 out of 2113 genes, 15%	1718 out of 34727 genes, 5%	7.88396e-71	2.92337e-67
GO:0043067	regulation of programmed cell death	P	467 out of 2113 genes, 22%	3352 out of 34727 genes, 10%	1.18595e-69	4.39752e-66
GO:0010941	regulation of cell death	P	470 out of 2113 genes, 22%	3408 out of 34727 genes, 10%	1.00831e-68	3.73882e-65
GO:0033554	cellular response to stress	P	705 out of 2113 genes, 33%	6343 out of 34727 genes, 18%	2.18345e-66	8.09622e-63
GO:0032787	monocarboxylic acid metabolic process	P	572 out of 2113 genes, 27%	4678 out of 34727 genes, 13%	6.0423e-66	2.24048e-62
GO:0009605	response to external stimulus	P	587 out of 2113 genes, 28%	4884 out of 34727 genes, 14%	3.3631e-65	1.24704e-61
GO:0048583	regulation of response to stimulus	P	579 out of 2113 genes, 27%	4792 out of 34727 genes, 14%	5.43026e-65	2.01354e-61
GO:0051179	localization	P	1066 out of 2113 genes, 50%	11498 out of 34727 genes, 33%	8.55808e-65	3.17333e-61
GO:0071395	cellular response to jasmonic acid stimulus	P	324 out of 2113 genes, 15%	1970 out of 34727 genes, 6%	1.68584e-63	6.25109e-60
GO:0009696	salicylic acid metabolic process	P	251 out of 2113 genes, 12%	1285 out of 34727 genes, 4%	2.33014e-63	8.64016e-60
GO:0009867	jasmonic acid mediated signaling pathway	P	323 out of 2113 genes, 15%	1965 out of 34727 genes, 6%	3.10197e-63	1.15021e-59
GO:0016053	organic acid biosynthetic process	P	542 out of 2113 genes, 26%	4401 out of 34727 genes, 13%	5.29596e-63	1.96374e-59
GO:0046394	carboxylic acid biosynthetic process	P	542 out of 2113 genes, 26%	4401 out of 34727 genes, 13%	5.29596e-63	1.96374e-59
GO:0009738	abscisic acid mediated signaling pathway	P	291 out of 2113 genes, 14%	1661 out of 34727 genes, 5%	7.96112e-63	2.95198e-59
GO:0009697	salicylic acid biosynthetic process	P	239 out of 2113 genes, 11%	1199 out of 34727 genes, 3%	5.49352e-62	2.037e-58
GO:0044283	small molecule biosynthetic process	P	556 out of 2113 genes, 26%	4631 out of 34727 genes, 13%	5.13178e-61	1.90286e-57
GO:0071215	cellular response to abscisic acid stimulus	P	293 out of 2113 genes, 14%	1744 out of 34727 genes, 5%	3.51438e-59	1.30313e-55
GO:0009862	systemic acquired resistance, salicylic acid mediated signaling pathway	P	275 out of 2113 genes, 13%	1577 out of 34727 genes, 5%	8.2938e-59	3.07534e-55
GO:0006082	organic acid metabolic process	P	671 out of 2113 genes, 32%	6195 out of 34727 genes, 18%	5.4164e-58	2.0084e-54
GO:0019752	carboxylic acid metabolic process	P	668 out of 2113 genes, 32%	6173 out of 34727 genes, 18%	1.61975e-57	6.00603e-54
GO:0043436	oxoacid metabolic process	P	668 out of 2113 genes, 32%	6173 out of 34727 genes, 18%	1.61975e-57	6.00603e-54
GO:0042180	cellular ketone metabolic process	P	674 out of 2113 genes, 32%	6259 out of 34727 genes, 18%	2.51028e-57	9.3081e-54
GO:0006984	ER-nucleus signaling pathway	P	236 out of 2113 genes, 11%	1243 out of 34727 genes, 4%	4.091e-57	1.51694e-53
GO:0002679	respiratory burst involved in defense response	P	166 out of 2113 genes, 8%	682 out of 34727 genes, 2%	2.42621e-55	8.99639e-52
GO:0010035	response to inorganic substance	P	489 out of 2113 genes, 23%	4011 out of 34727 genes, 12%	1.16167e-54	4.30748e-51
GO:0006865	amino acid transport	P	255 out of 2113 genes, 12%	1458 out of 34727 genes, 4%	1.19437e-54	4.42873e-51
GO:0045730	respiratory burst	P	168 out of 2113 genes, 8%	706 out of 34727 genes, 2%	1.59755e-54	5.92371e-51
GO:0046942	carboxylic acid transport	P	268 out of 2113 genes, 13%	1598 out of 34727 genes, 5%	8.58969e-54	3.18506e-50
GO:0015849	organic acid transport	P	269 out of 2113 genes, 13%	1611 out of 34727 genes, 5%	1.29405e-53	4.79833e-50
GO:0051649	establishment of localization in cell	P	654 out of 2113 genes, 31%	6137 out of 34727 genes, 18%	1.52281e-53	5.64658e-50
GO:0009737	response to abscisic acid stimulus	P	434 out of 2113 genes, 21%	3407 out of 34727 genes, 10%	5.09005e-53	1.88739e-49
GO:0006605	protein targeting	P	482 out of 2113 genes, 23%	3978 out of 34727 genes, 11%	5.58349e-53	2.07036e-49
GO:0009267	cellular response to starvation	P	289 out of 2113 genes, 14%	1832 out of 34727 genes, 5%	1.82659e-52	6.77299e-49
GO:0048585	negative regulation of response to stimulus	P	363 out of 2113 genes, 17%	2622 out of 34727 genes, 8%	3.29219e-52	1.22074e-48
GO:0009628	response to abiotic stimulus	P	843 out of 2113 genes, 40%	8811 out of 34727 genes, 25%	7.65302e-52	2.83774e-48
GO:0042594	response to starvation	P	297 out of 2113 genes, 14%	1932 out of 34727 genes, 6%	1.4349e-51	5.32062e-48
GO:0050832	defense response to fungus	P	225 out of 2113 genes, 11%	1230 out of 34727 genes, 4%	1.67805e-51	6.22222e-48
GO:0051641	cellular localization	P	681 out of 2113 genes, 32%	6578 out of 34727 genes, 19%	1.79089e-51	6.64063e-48
GO:0031669	cellular response to nutrient levels	P	291 out of 2113 genes, 14%	1883 out of 34727 genes, 5%	5.80568e-51	2.15274e-47
GO:0035966	response to topologically incorrect protein	P	265 out of 2113 genes, 13%	1623 out of 34727 genes, 5%	7.25597e-51	2.69051e-47
GO:0071704	organic substance metabolic process	P	562 out of 2113 genes, 27%	5050 out of 34727 genes, 15%	1.26824e-50	4.70265e-47
GO:0034620	cellular response to unfolded protein	P	221 out of 2113 genes, 10%	1211 out of 34727 genes, 3%	2.15988e-50	8.00883e-47
GO:0035967	cellular response to topologically incorrect protein	P	222 out of 2113 genes, 11%	1221 out of 34727 genes, 4%	2.42165e-50	8.97947e-47
GO:0046907	intracellular transport	P	597 out of 2113 genes, 28%	5523 out of 34727 genes, 16%	5.07479e-50	1.88173e-46
GO:0030968	endoplasmic reticulum unfolded protein response	P	218 out of 2113 genes, 10%	1191 out of 34727 genes, 3%	6.39634e-50	2.37176e-46
GO:0006886	intracellular protein transport	P	506 out of 2113 genes, 24%	4382 out of 34727 genes, 13%	1.48142e-49	5.4931e-46
GO:0006986	response to unfolded protein	P	227 out of 2113 genes, 11%	1286 out of 34727 genes, 4%	3.20405e-49	1.18806e-45
GO:0071496	cellular response to external stimulus	P	305 out of 2113 genes, 14%	2068 out of 34727 genes, 6%	3.88232e-49	1.43957e-45
GO:0031668	cellular response to extracellular stimulus	P	303 out of 2113 genes, 14%	2054 out of 34727 genes, 6%	8.06361e-49	2.98999e-45
GO:0071702	organic substance transport	P	314 out of 2113 genes, 15%	2184 out of 34727 genes, 6%	2.98212e-48	1.10577e-44
GO:0031667	response to nutrient levels	P	319 out of 2113 genes, 15%	2240 out of 34727 genes, 6%	3.70462e-48	1.37367e-44
GO:0045184	establishment of protein localization	P	543 out of 2113 genes, 26%	4901 out of 34727 genes, 14%	4.98369e-48	1.84795e-44
GO:0034613	cellular protein localization	P	528 out of 2113 genes, 25%	4719 out of 34727 genes, 14%	8.63117e-48	3.20044e-44
GO:0015031	protein transport	P	539 out of 2113 genes, 26%	4869 out of 34727 genes, 14%	1.66363e-47	6.16872e-44
GO:0009991	response to extracellular stimulus	P	329 out of 2113 genes, 16%	2400 out of 34727 genes, 7%	4.39703e-46	1.63042e-42
GO:0044281	small molecule metabolic process	P	829 out of 2113 genes, 39%	8924 out of 34727 genes, 26%	3.20348e-45	1.18785e-41
GO:0043450	alkene biosynthetic process	P	144 out of 2113 genes, 7%	625 out of 34727 genes, 2%	5.55164e-45	2.05855e-41
GO:0070727	cellular macromolecule localization	P	533 out of 2113 genes, 25%	4893 out of 34727 genes, 14%	8.81001e-45	3.26675e-41
GO:0008104	protein localization	P	564 out of 2113 genes, 27%	5298 out of 34727 genes, 15%	1.10281e-44	4.08921e-41
GO:0006468	protein phosphorylation	P	343 out of 2113 genes, 16%	2593 out of 34727 genes, 7%	1.11873e-44	4.14824e-41
GO:0009692	ethylene metabolic process	P	143 out of 2113 genes, 7%	621 out of 34727 genes, 2%	1.21095e-44	4.49019e-41
GO:0009693	ethylene biosynthetic process	P	143 out of 2113 genes, 7%	621 out of 34727 genes, 2%	1.21095e-44	4.49019e-41
GO:0010167	response to nitrate	P	220 out of 2113 genes, 10%	1300 out of 34727 genes, 4%	1.31277e-44	4.86774e-41
GO:0009723	response to ethylene stimulus	P	309 out of 2113 genes, 15%	2231 out of 34727 genes, 6%	4.63832e-44	1.71989e-40
GO:0006820	anion transport	P	260 out of 2113 genes, 12%	1712 out of 34727 genes, 5%	5.8757e-44	2.17871e-40
GO:0015706	nitrate transport	P	215 out of 2113 genes, 10%	1266 out of 34727 genes, 4%	7.88418e-44	2.92345e-40
GO:0009595	detection of biotic stimulus	P	164 out of 2113 genes, 8%	805 out of 34727 genes, 2%	1.10081e-43	4.0818e-40
GO:0065007	biological regulation	P	1245 out of 2113 genes, 59%	15413 out of 34727 genes, 44%	1.15329e-43	4.27639e-40
GO:0043449	cellular alkene metabolic process	P	145 out of 2113 genes, 7%	652 out of 34727 genes, 2%	2.39281e-43	8.87255e-40
GO:1900674	olefin biosynthetic process	P	144 out of 2113 genes, 7%	645 out of 34727 genes, 2%	2.9138e-43	1.08044e-39
GO:0002252	immune effector process	P	213 out of 2113 genes, 10%	1260 out of 34727 genes, 4%	4.25218e-43	1.57671e-39
GO:0035556	intracellular signal transduction	P	323 out of 2113 genes, 15%	2414 out of 34727 genes, 7%	5.73302e-43	2.1258e-39
GO:1900673	olefin metabolic process	P	148 out of 2113 genes, 7%	685 out of 34727 genes, 2%	1.22469e-42	4.54117e-39
GO:0050789	regulation of biological process	P	1175 out of 2113 genes, 56%	14361 out of 34727 genes, 41%	2.54722e-42	9.44511e-39
GO:0015698	inorganic anion transport	P	230 out of 2113 genes, 11%	1444 out of 34727 genes, 4%	3.45551e-42	1.2813e-38
GO:0006979	response to oxidative stress	P	294 out of 2113 genes, 14%	2125 out of 34727 genes, 6%	9.71493e-42	3.6023e-38
GO:0046777	protein autophosphorylation	P	190 out of 2113 genes, 9%	1075 out of 34727 genes, 3%	3.2437e-41	1.20276e-37
GO:0050794	regulation of cellular process	P	1077 out of 2113 genes, 51%	12926 out of 34727 genes, 37%	2.33781e-40	8.66858e-37
GO:0019748	secondary metabolic process	P	376 out of 2113 genes, 18%	3132 out of 34727 genes, 9%	2.10451e-39	7.80353e-36
GO:0033036	macromolecule localization	P	611 out of 2113 genes, 29%	6196 out of 34727 genes, 18%	2.59707e-38	9.62993e-35
GO:0051606	detection of stimulus	P	211 out of 2113 genes, 10%	1335 out of 34727 genes, 4%	3.72218e-38	1.38018e-34
GO:0009414	response to water deprivation	P	304 out of 2113 genes, 14%	2358 out of 34727 genes, 7%	3.37335e-37	1.25084e-33
GO:0009415	response to water stimulus	P	304 out of 2113 genes, 14%	2370 out of 34727 genes, 7%	8.85693e-37	3.28415e-33
GO:0009266	response to temperature stimulus	P	418 out of 2113 genes, 20%	3739 out of 34727 genes, 11%	1.10955e-36	4.1142e-33
GO:0009987	cellular process	P	1625 out of 2113 genes, 77%	22438 out of 34727 genes, 65%	1.67232e-36	6.20096e-33
GO:0006811	ion transport	P	376 out of 2113 genes, 18%	3264 out of 34727 genes, 9%	1.82837e-35	6.77959e-32
GO:0006857	oligopeptide transport	P	141 out of 2113 genes, 7%	728 out of 34727 genes, 2%	4.24453e-35	1.57387e-31
GO:0002237	response to molecule of bacterial origin	P	143 out of 2113 genes, 7%	747 out of 34727 genes, 2%	5.27306e-35	1.95525e-31
GO:0015833	peptide transport	P	143 out of 2113 genes, 7%	765 out of 34727 genes, 2%	7.90017e-34	2.92938e-30
GO:1901137	carbohydrate derivative biosynthetic process	P	321 out of 2113 genes, 15%	2668 out of 34727 genes, 8%	1.67779e-33	6.22125e-30
GO:0016310	phosphorylation	P	374 out of 2113 genes, 18%	3313 out of 34727 genes, 10%	2.1023e-33	7.79533e-30
GO:0010310	regulation of hydrogen peroxide metabolic process	P	171 out of 2113 genes, 8%	1068 out of 34727 genes, 3%	1.20686e-31	4.47503e-28
GO:0009058	biosynthetic process	P	1134 out of 2113 genes, 54%	14444 out of 34727 genes, 42%	6.334e-31	2.34865e-27
GO:2000377	regulation of reactive oxygen species metabolic process	P	171 out of 2113 genes, 8%	1092 out of 34727 genes, 3%	1.83412e-30	6.80092e-27
GO:0005975	carbohydrate metabolic process	P	538 out of 2113 genes, 25%	5599 out of 34727 genes, 16%	4.93367e-30	1.82941e-26
GO:0006970	response to osmotic stress	P	394 out of 2113 genes, 19%	3716 out of 34727 genes, 11%	1.64379e-29	6.09518e-26
GO:0007178	transmembrane receptor protein serine/threonine kinase signaling pathway	P	105 out of 2113 genes, 5%	503 out of 34727 genes, 1%	3.54119e-29	1.31307e-25
GO:0009816	defense response to bacterium, incompatible interaction	P	99 out of 2113 genes, 5%	456 out of 34727 genes, 1%	5.36216e-29	1.98829e-25
GO:0043562	cellular response to nitrogen levels	P	99 out of 2113 genes, 5%	458 out of 34727 genes, 1%	7.74886e-29	2.87328e-25
GO:0006995	cellular response to nitrogen starvation	P	96 out of 2113 genes, 5%	436 out of 34727 genes, 1%	1.17895e-28	4.37156e-25
GO:0010583	response to cyclopentenone	P	137 out of 2113 genes, 6%	799 out of 34727 genes, 2%	1.73814e-28	6.44504e-25
GO:0009651	response to salt stress	P	371 out of 2113 genes, 18%	3466 out of 34727 genes, 10%	1.80174e-28	6.68084e-25
GO:0008610	lipid biosynthetic process	P	396 out of 2113 genes, 19%	3813 out of 34727 genes, 11%	7.76891e-28	2.88071e-24
GO:0008152	metabolic process	P	1536 out of 2113 genes, 73%	21452 out of 34727 genes, 62%	7.95397e-28	2.94933e-24
GO:0006944	cellular membrane fusion	P	189 out of 2113 genes, 9%	1338 out of 34727 genes, 4%	8.10432e-28	3.00508e-24
GO:0044249	cellular biosynthetic process	P	1082 out of 2113 genes, 51%	13840 out of 34727 genes, 40%	8.74975e-28	3.24441e-24
GO:0061025	membrane fusion	P	189 out of 2113 genes, 9%	1340 out of 34727 genes, 4%	9.76632e-28	3.62135e-24
GO:0009642	response to light intensity	P	156 out of 2113 genes, 7%	1002 out of 34727 genes, 3%	1.44814e-27	5.36972e-24
GO:0002831	regulation of response to biotic stimulus	P	132 out of 2113 genes, 6%	770 out of 34727 genes, 2%	1.80413e-27	6.68971e-24
GO:0009407	toxin catabolic process	P	139 out of 2113 genes, 7%	838 out of 34727 genes, 2%	2.10445e-27	7.8033e-24
GO:0009733	response to auxin stimulus	P	260 out of 2113 genes, 12%	2147 out of 34727 genes, 6%	2.12263e-27	7.87072e-24
GO:0006793	phosphorus metabolic process	P	420 out of 2113 genes, 20%	4146 out of 34727 genes, 12%	2.22142e-27	8.23704e-24
GO:0006796	phosphate-containing compound metabolic process	P	419 out of 2113 genes, 20%	4138 out of 34727 genes, 12%	2.87202e-27	1.06495e-23
GO:0009404	toxin metabolic process	P	139 out of 2113 genes, 7%	852 out of 34727 genes, 2%	1.13284e-26	4.20058e-23
GO:0006629	lipid metabolic process	P	500 out of 2113 genes, 24%	5275 out of 34727 genes, 15%	3.02535e-26	1.1218e-22
GO:0009409	response to cold	P	285 out of 2113 genes, 13%	2499 out of 34727 genes, 7%	7.59317e-26	2.81555e-22
GO:0010154	fruit development	P	347 out of 2113 genes, 16%	3278 out of 34727 genes, 9%	1.16262e-25	4.311e-22
GO:0044237	cellular metabolic process	P	1424 out of 2113 genes, 67%	19672 out of 34727 genes, 57%	1.2864e-25	4.76996e-22
GO:0048519	negative regulation of biological process	P	589 out of 2113 genes, 28%	6568 out of 34727 genes, 19%	2.57859e-25	9.56141e-22
GO:0044550	secondary metabolite biosynthetic process	P	260 out of 2113 genes, 12%	2229 out of 34727 genes, 6%	5.74208e-25	2.12916e-21
GO:0014070	response to organic cyclic compound	P	146 out of 2113 genes, 7%	960 out of 34727 genes, 3%	8.27136e-25	3.06702e-21
GO:0032501	multicellular organismal process	P	939 out of 2113 genes, 44%	11832 out of 34727 genes, 34%	1.42022e-24	5.26616e-21
GO:0043900	regulation of multi-organism process	P	137 out of 2113 genes, 6%	888 out of 34727 genes, 3%	6.26714e-24	2.32386e-20
GO:1901135	carbohydrate derivative metabolic process	P	426 out of 2113 genes, 20%	4410 out of 34727 genes, 13%	1.37236e-23	5.08873e-20
GO:0048608	reproductive structure development	P	499 out of 2113 genes, 24%	5415 out of 34727 genes, 16%	1.91141e-23	7.08753e-20
GO:0061458	reproductive system development	P	499 out of 2113 genes, 24%	5415 out of 34727 genes, 16%	1.91141e-23	7.08753e-20
GO:0003006	developmental process involved in reproduction	P	582 out of 2113 genes, 28%	6585 out of 34727 genes, 19%	2.09566e-23	7.77071e-20
GO:0008219	cell death	P	198 out of 2113 genes, 9%	1566 out of 34727 genes, 5%	4.26741e-23	1.58236e-19
GO:0016265	death	P	198 out of 2113 genes, 9%	1566 out of 34727 genes, 5%	4.26741e-23	1.58236e-19
GO:0042538	hyperosmotic salinity response	P	147 out of 2113 genes, 7%	1012 out of 34727 genes, 3%	5.67954e-23	2.10597e-19
GO:0000302	response to reactive oxygen species	P	171 out of 2113 genes, 8%	1273 out of 34727 genes, 4%	8.34203e-23	3.09322e-19
GO:0044255	cellular lipid metabolic process	P	414 out of 2113 genes, 20%	4312 out of 34727 genes, 12%	2.27396e-22	8.43183e-19
GO:0000165	MAPK cascade	P	85 out of 2113 genes, 4%	428 out of 34727 genes, 1%	2.44508e-22	9.06636e-19
GO:0006498	N-terminal protein lipidation	P	95 out of 2113 genes, 4%	521 out of 34727 genes, 2%	5.06326e-22	1.87746e-18
GO:0006499	N-terminal protein myristoylation	P	95 out of 2113 genes, 4%	521 out of 34727 genes, 2%	5.06326e-22	1.87746e-18
GO:0018377	protein myristoylation	P	95 out of 2113 genes, 4%	521 out of 34727 genes, 2%	5.06326e-22	1.87746e-18
GO:0009694	jasmonic acid metabolic process	P	128 out of 2113 genes, 6%	842 out of 34727 genes, 2%	7.49153e-22	2.77786e-18
GO:0007167	enzyme linked receptor protein signaling pathway	P	124 out of 2113 genes, 6%	804 out of 34727 genes, 2%	9.63961e-22	3.57437e-18
GO:0031407	oxylipin metabolic process	P	129 out of 2113 genes, 6%	857 out of 34727 genes, 2%	1.24005e-21	4.5981e-18
GO:0048656	tapetal layer formation	P	54 out of 2113 genes, 3%	196 out of 34727 genes, 1%	1.8864e-21	6.99478e-18
GO:0048657	tapetal cell differentiation	P	54 out of 2113 genes, 3%	196 out of 34727 genes, 1%	1.8864e-21	6.99478e-18
GO:0043090	amino acid import	P	97 out of 2113 genes, 5%	554 out of 34727 genes, 2%	3.76114e-21	1.39463e-17
GO:0048523	negative regulation of cellular process	P	471 out of 2113 genes, 22%	5160 out of 34727 genes, 15%	3.78676e-21	1.40413e-17
GO:0046483	heterocycle metabolic process	P	442 out of 2113 genes, 21%	4761 out of 34727 genes, 14%	4.00275e-21	1.48422e-17
GO:0048316	seed development	P	299 out of 2113 genes, 14%	2863 out of 34727 genes, 8%	4.04452e-21	1.49971e-17
GO:0006972	hyperosmotic response	P	182 out of 2113 genes, 9%	1446 out of 34727 genes, 4%	4.62707e-21	1.71572e-17
GO:0031365	N-terminal protein amino acid modification	P	96 out of 2113 genes, 5%	547 out of 34727 genes, 2%	5.08455e-21	1.88535e-17
GO:0048654	anther morphogenesis	P	54 out of 2113 genes, 3%	200 out of 34727 genes, 1%	5.28216e-21	1.95863e-17
GO:0048655	tapetal layer morphogenesis	P	54 out of 2113 genes, 3%	200 out of 34727 genes, 1%	5.28216e-21	1.95863e-17
GO:0048731	system development	P	730 out of 2113 genes, 35%	8926 out of 34727 genes, 26%	7.27752e-21	2.6985e-17
GO:0016036	cellular response to phosphate starvation	P	96 out of 2113 genes, 5%	550 out of 34727 genes, 2%	7.56167e-21	2.80387e-17
GO:0010106	cellular response to iron ion starvation	P	114 out of 2113 genes, 5%	730 out of 34727 genes, 2%	1.63892e-20	6.07712e-17
GO:0009408	response to heat	P	169 out of 2113 genes, 8%	1317 out of 34727 genes, 4%	1.82663e-20	6.77313e-17
GO:0048658	tapetal layer development	P	54 out of 2113 genes, 3%	205 out of 34727 genes, 1%	1.83605e-20	6.80806e-17
GO:0048455	stamen formation	P	54 out of 2113 genes, 3%	207 out of 34727 genes, 1%	2.98523e-20	1.10692e-16
GO:0021700	developmental maturation	P	266 out of 2113 genes, 13%	2488 out of 34727 genes, 7%	3.86028e-20	1.43139e-16
GO:0022414	reproductive process	P	686 out of 2113 genes, 32%	8326 out of 34727 genes, 24%	4.08727e-20	1.51556e-16
GO:0000003	reproduction	P	689 out of 2113 genes, 33%	8384 out of 34727 genes, 24%	6.15635e-20	2.28277e-16
GO:0010038	response to metal ion	P	255 out of 2113 genes, 12%	2366 out of 34727 genes, 7%	9.10653e-20	3.3767e-16
GO:0007275	multicellular organismal development	P	864 out of 2113 genes, 41%	11056 out of 34727 genes, 32%	9.78182e-20	3.6271e-16
GO:0009791	post-embryonic development	P	532 out of 2113 genes, 25%	6108 out of 34727 genes, 18%	9.83725e-20	3.64765e-16
GO:0042157	lipoprotein metabolic process	P	98 out of 2113 genes, 5%	599 out of 34727 genes, 2%	3.22298e-19	1.19508e-15
GO:0016045	detection of bacterium	P	63 out of 2113 genes, 3%	287 out of 34727 genes, 1%	3.43689e-19	1.2744e-15
GO:0016044	cellular membrane organization	P	263 out of 2113 genes, 12%	2500 out of 34727 genes, 7%	5.54522e-19	2.05617e-15
GO:0071554	cell wall organization or biogenesis	P	356 out of 2113 genes, 17%	3714 out of 34727 genes, 11%	5.77973e-19	2.14312e-15
GO:0048856	anatomical structure development	P	820 out of 2113 genes, 39%	10443 out of 34727 genes, 30%	5.78409e-19	2.14474e-15
GO:0061024	membrane organization	P	263 out of 2113 genes, 12%	2502 out of 34727 genes, 7%	6.15873e-19	2.28366e-15
GO:0048448	stamen morphogenesis	P	57 out of 2113 genes, 3%	243 out of 34727 genes, 1%	6.37956e-19	2.36554e-15
GO:0006497	protein lipidation	P	96 out of 2113 genes, 5%	589 out of 34727 genes, 2%	9.74452e-19	3.61327e-15
GO:0022622	root system development	P	278 out of 2113 genes, 13%	2702 out of 34727 genes, 8%	9.74825e-19	3.61465e-15
GO:0048364	root development	P	278 out of 2113 genes, 13%	2702 out of 34727 genes, 8%	9.74825e-19	3.61465e-15
GO:0042158	lipoprotein biosynthetic process	P	96 out of 2113 genes, 5%	590 out of 34727 genes, 2%	1.0961e-18	4.06433e-15
GO:0009873	ethylene mediated signaling pathway	P	141 out of 2113 genes, 7%	1058 out of 34727 genes, 3%	1.18074e-18	4.37819e-15
GO:0032502	developmental process	P	896 out of 2113 genes, 42%	11672 out of 34727 genes, 34%	2.3312e-18	8.6441e-15
GO:0009581	detection of external stimulus	P	105 out of 2113 genes, 5%	686 out of 34727 genes, 2%	2.39171e-18	8.86846e-15
GO:0071369	cellular response to ethylene stimulus	P	147 out of 2113 genes, 7%	1134 out of 34727 genes, 3%	2.5962e-18	9.6267e-15
GO:0000041	transition metal ion transport	P	135 out of 2113 genes, 6%	1004 out of 34727 genes, 3%	3.11835e-18	1.15628e-14
GO:0019375	galactolipid biosynthetic process	P	77 out of 2113 genes, 4%	422 out of 34727 genes, 1%	4.07606e-18	1.5114e-14
GO:0010234	tapetal cell fate specification	P	38 out of 2113 genes, 2%	118 out of 34727 genes, 0%	4.7498e-18	1.76123e-14
GO:0019374	galactolipid metabolic process	P	77 out of 2113 genes, 4%	424 out of 34727 genes, 1%	5.39968e-18	2.0022e-14
GO:1900376	regulation of secondary metabolite biosynthetic process	P	139 out of 2113 genes, 7%	1055 out of 34727 genes, 3%	5.64893e-18	2.09462e-14
GO:0048508	embryonic meristem development	P	93 out of 2113 genes, 4%	579 out of 34727 genes, 2%	9.0971e-18	3.3732e-14
GO:0006182	cGMP biosynthetic process	P	48 out of 2113 genes, 2%	188 out of 34727 genes, 1%	9.4914e-18	3.51941e-14
GO:0048544	recognition of pollen	P	42 out of 2113 genes, 2%	148 out of 34727 genes, 0%	1.60742e-17	5.96032e-14
GO:0009695	jasmonic acid biosynthetic process	P	101 out of 2113 genes, 5%	664 out of 34727 genes, 2%	1.65769e-17	6.1467e-14
GO:0009612	response to mechanical stimulus	P	82 out of 2113 genes, 4%	480 out of 34727 genes, 1%	2.00335e-17	7.42841e-14
GO:0009247	glycolipid biosynthetic process	P	79 out of 2113 genes, 4%	452 out of 34727 genes, 1%	2.00863e-17	7.44801e-14
GO:0009699	phenylpropanoid biosynthetic process	P	175 out of 2113 genes, 8%	1486 out of 34727 genes, 4%	2.35488e-17	8.73191e-14
GO:0046068	cGMP metabolic process	P	48 out of 2113 genes, 2%	192 out of 34727 genes, 1%	2.38404e-17	8.84001e-14
GO:0042542	response to hydrogen peroxide	P	133 out of 2113 genes, 6%	1007 out of 34727 genes, 3%	2.47844e-17	9.19005e-14
GO:0031408	oxylipin biosynthetic process	P	102 out of 2113 genes, 5%	679 out of 34727 genes, 2%	2.74497e-17	1.01783e-13
GO:0006812	cation transport	P	250 out of 2113 genes, 12%	2412 out of 34727 genes, 7%	2.92612e-17	1.08501e-13
GO:0001708	cell fate specification	P	71 out of 2113 genes, 3%	382 out of 34727 genes, 1%	2.96352e-17	1.09887e-13
GO:0044267	cellular protein metabolic process	P	705 out of 2113 genes, 33%	8839 out of 34727 genes, 25%	3.14956e-17	1.16786e-13
GO:0051347	positive regulation of transferase activity	P	87 out of 2113 genes, 4%	532 out of 34727 genes, 2%	3.40227e-17	1.26156e-13
GO:0009644	response to high light intensity	P	105 out of 2113 genes, 5%	714 out of 34727 genes, 2%	4.21924e-17	1.56449e-13
GO:0006464	cellular protein modification process	P	563 out of 2113 genes, 27%	6743 out of 34727 genes, 19%	4.38555e-17	1.62616e-13
GO:0036211	protein modification process	P	563 out of 2113 genes, 27%	6743 out of 34727 genes, 19%	4.38555e-17	1.62616e-13
GO:0008544	epidermis development	P	264 out of 2113 genes, 12%	2601 out of 34727 genes, 7%	4.71574e-17	1.7486e-13
GO:0046467	membrane lipid biosynthetic process	P	87 out of 2113 genes, 4%	536 out of 34727 genes, 2%	5.44635e-17	2.01951e-13
GO:0007243	intracellular protein kinase cascade	P	92 out of 2113 genes, 4%	586 out of 34727 genes, 2%	6.07605e-17	2.253e-13
GO:0006664	glycolipid metabolic process	P	80 out of 2113 genes, 4%	470 out of 34727 genes, 1%	6.13222e-17	2.27383e-13
GO:0009646	response to absence of light	P	52 out of 2113 genes, 2%	227 out of 34727 genes, 1%	6.40968e-17	2.37671e-13
GO:0000160	two-component signal transduction system (phosphorelay)	P	148 out of 2113 genes, 7%	1190 out of 34727 genes, 3%	7.81123e-17	2.89641e-13
GO:0006826	iron ion transport	P	111 out of 2113 genes, 5%	783 out of 34727 genes, 2%	7.81988e-17	2.89961e-13
GO:0006790	sulfur compound metabolic process	P	229 out of 2113 genes, 11%	2167 out of 34727 genes, 6%	8.50964e-17	3.15537e-13
GO:0044238	primary metabolic process	P	1362 out of 2113 genes, 64%	19427 out of 34727 genes, 56%	1.35972e-16	5.04184e-13
GO:0010103	stomatal complex morphogenesis	P	126 out of 2113 genes, 6%	954 out of 34727 genes, 3%	1.76683e-16	6.55142e-13
GO:0007166	cell surface receptor signaling pathway	P	167 out of 2113 genes, 8%	1424 out of 34727 genes, 4%	1.96589e-16	7.28953e-13
GO:0009875	pollen-pistil interaction	P	43 out of 2113 genes, 2%	165 out of 34727 genes, 0%	2.10147e-16	7.79224e-13
GO:0033674	positive regulation of kinase activity	P	84 out of 2113 genes, 4%	519 out of 34727 genes, 1%	2.24309e-16	8.31739e-13
GO:0042631	cellular response to water deprivation	P	72 out of 2113 genes, 3%	406 out of 34727 genes, 1%	2.39947e-16	8.89722e-13
GO:0071462	cellular response to water stimulus	P	72 out of 2113 genes, 3%	406 out of 34727 genes, 1%	2.39947e-16	8.89722e-13
GO:0045860	positive regulation of protein kinase activity	P	83 out of 2113 genes, 4%	510 out of 34727 genes, 1%	2.43523e-16	9.02985e-13
GO:0009856	pollination	P	182 out of 2113 genes, 9%	1607 out of 34727 genes, 5%	2.52904e-16	9.37769e-13
GO:0048569	post-embryonic organ development	P	248 out of 2113 genes, 12%	2432 out of 34727 genes, 7%	2.80165e-16	1.03885e-12
GO:0048229	gametophyte development	P	185 out of 2113 genes, 9%	1645 out of 34727 genes, 5%	2.81268e-16	1.04294e-12
GO:0009698	phenylpropanoid metabolic process	P	197 out of 2113 genes, 9%	1793 out of 34727 genes, 5%	3.1105e-16	1.15337e-12
GO:0016051	carbohydrate biosynthetic process	P	255 out of 2113 genes, 12%	2526 out of 34727 genes, 7%	3.37555e-16	1.25165e-12
GO:0008037	cell recognition	P	44 out of 2113 genes, 2%	176 out of 34727 genes, 1%	5.03266e-16	1.86611e-12
GO:0048589	developmental growth	P	276 out of 2113 genes, 13%	2818 out of 34727 genes, 8%	7.83637e-16	2.90573e-12
GO:0005976	polysaccharide metabolic process	P	283 out of 2113 genes, 13%	2912 out of 34727 genes, 8%	8.47314e-16	3.14184e-12
GO:0012501	programmed cell death	P	139 out of 2113 genes, 7%	1121 out of 34727 genes, 3%	9.08441e-16	3.3685e-12
GO:0006643	membrane lipid metabolic process	P	93 out of 2113 genes, 4%	622 out of 34727 genes, 2%	9.53686e-16	3.53627e-12
GO:0030001	metal ion transport	P	211 out of 2113 genes, 10%	1987 out of 34727 genes, 6%	9.56715e-16	3.5475e-12
GO:0009962	regulation of flavonoid biosynthetic process	P	119 out of 2113 genes, 6%	899 out of 34727 genes, 3%	1.06231e-15	3.93906e-12
GO:0032412	regulation of ion transmembrane transporter activity	P	83 out of 2113 genes, 4%	524 out of 34727 genes, 2%	1.21425e-15	4.50245e-12
GO:0010359	regulation of anion channel activity	P	78 out of 2113 genes, 4%	476 out of 34727 genes, 1%	1.32033e-15	4.89579e-12
GO:0022898	regulation of transmembrane transporter activity	P	83 out of 2113 genes, 4%	526 out of 34727 genes, 2%	1.51863e-15	5.63109e-12
GO:0009793	embryo development ending in seed dormancy	P	216 out of 2113 genes, 10%	2064 out of 34727 genes, 6%	2.00102e-15	7.41979e-12
GO:0032147	activation of protein kinase activity	P	66 out of 2113 genes, 3%	369 out of 34727 genes, 1%	2.74461e-15	1.0177e-11
GO:0009913	epidermal cell differentiation	P	247 out of 2113 genes, 12%	2469 out of 34727 genes, 7%	2.99532e-15	1.11066e-11
GO:0010374	stomatal complex development	P	134 out of 2113 genes, 6%	1083 out of 34727 genes, 3%	3.61748e-15	1.34136e-11
GO:0009416	response to light stimulus	P	379 out of 2113 genes, 18%	4254 out of 34727 genes, 12%	3.7431e-15	1.38794e-11
GO:0032409	regulation of transporter activity	P	83 out of 2113 genes, 4%	535 out of 34727 genes, 2%	4.08338e-15	1.51412e-11
GO:0010043	response to zinc ion	P	87 out of 2113 genes, 4%	578 out of 34727 genes, 2%	5.46205e-15	2.02533e-11
GO:0006633	fatty acid biosynthetic process	P	137 out of 2113 genes, 6%	1127 out of 34727 genes, 3%	7.1308e-15	2.6441e-11
GO:0015824	proline transport	P	72 out of 2113 genes, 3%	433 out of 34727 genes, 1%	7.60949e-15	2.8216e-11
GO:0048764	trichoblast maturation	P	190 out of 2113 genes, 9%	1767 out of 34727 genes, 5%	8.96931e-15	3.32582e-11
GO:0048765	root hair cell differentiation	P	190 out of 2113 genes, 9%	1767 out of 34727 genes, 5%	8.96931e-15	3.32582e-11
GO:0009555	pollen development	P	151 out of 2113 genes, 7%	1296 out of 34727 genes, 4%	1.02147e-14	3.78761e-11
GO:0065009	regulation of molecular function	P	268 out of 2113 genes, 13%	2772 out of 34727 genes, 8%	1.04213e-14	3.86424e-11
GO:0016049	cell growth	P	292 out of 2113 genes, 14%	3092 out of 34727 genes, 9%	1.05924e-14	3.92766e-11
GO:0044070	regulation of anion transport	P	78 out of 2113 genes, 4%	496 out of 34727 genes, 1%	1.30859e-14	4.85226e-11
GO:0043455	regulation of secondary metabolic process	P	145 out of 2113 genes, 7%	1233 out of 34727 genes, 4%	1.68989e-14	6.2661e-11
GO:0048193	Golgi vesicle transport	P	155 out of 2113 genes, 7%	1352 out of 34727 genes, 4%	1.74127e-14	6.45661e-11
GO:0060560	developmental growth involved in morphogenesis	P	253 out of 2113 genes, 12%	2589 out of 34727 genes, 7%	1.9624e-14	7.27658e-11
GO:0009187	cyclic nucleotide metabolic process	P	54 out of 2113 genes, 3%	276 out of 34727 genes, 1%	2.03294e-14	7.53813e-11
GO:0048653	anther development	P	88 out of 2113 genes, 4%	602 out of 34727 genes, 2%	2.17227e-14	8.05477e-11
GO:0065008	regulation of biological quality	P	500 out of 2113 genes, 24%	6040 out of 34727 genes, 17%	2.62905e-14	9.74851e-11
GO:0015804	neutral amino acid transport	P	74 out of 2113 genes, 4%	464 out of 34727 genes, 1%	2.98694e-14	1.10756e-10
GO:0010817	regulation of hormone levels	P	232 out of 2113 genes, 11%	2330 out of 34727 genes, 7%	3.85998e-14	1.43128e-10
GO:0009190	cyclic nucleotide biosynthetic process	P	52 out of 2113 genes, 2%	264 out of 34727 genes, 1%	4.63984e-14	1.72045e-10
GO:0048469	cell maturation	P	196 out of 2113 genes, 9%	1876 out of 34727 genes, 5%	5.34087e-14	1.98039e-10
GO:0042327	positive regulation of phosphorylation	P	87 out of 2113 genes, 4%	602 out of 34727 genes, 2%	5.92681e-14	2.19766e-10
GO:0018130	heterocycle biosynthetic process	P	220 out of 2113 genes, 10%	2186 out of 34727 genes, 6%	6.47544e-14	2.40109e-10
GO:0006888	ER to Golgi vesicle-mediated transport	P	99 out of 2113 genes, 5%	731 out of 34727 genes, 2%	6.89766e-14	2.55765e-10
GO:0001934	positive regulation of protein phosphorylation	P	86 out of 2113 genes, 4%	594 out of 34727 genes, 2%	7.45716e-14	2.76511e-10
GO:0010562	positive regulation of phosphorus metabolic process	P	87 out of 2113 genes, 4%	605 out of 34727 genes, 2%	7.89203e-14	2.92636e-10
GO:0045937	positive regulation of phosphate metabolic process	P	87 out of 2113 genes, 4%	605 out of 34727 genes, 2%	7.89203e-14	2.92636e-10
GO:0046686	response to cadmium ion	P	160 out of 2113 genes, 8%	1438 out of 34727 genes, 4%	8.20061e-14	3.04079e-10
GO:0048513	organ development	P	591 out of 2113 genes, 28%	7424 out of 34727 genes, 21%	8.34572e-14	3.09459e-10
GO:0044272	sulfur compound biosynthetic process	P	199 out of 2113 genes, 9%	1923 out of 34727 genes, 6%	8.43224e-14	3.12667e-10
GO:0000186	activation of MAPKK activity	P	57 out of 2113 genes, 3%	313 out of 34727 genes, 1%	9.68687e-14	3.59189e-10
GO:0042445	hormone metabolic process	P	172 out of 2113 genes, 8%	1588 out of 34727 genes, 5%	9.76908e-14	3.62237e-10
GO:0006631	fatty acid metabolic process	P	219 out of 2113 genes, 10%	2186 out of 34727 genes, 6%	1.17978e-13	4.37462e-10
GO:0016137	glycoside metabolic process	P	134 out of 2113 genes, 6%	1134 out of 34727 genes, 3%	1.21986e-13	4.52323e-10
GO:0043269	regulation of ion transport	P	124 out of 2113 genes, 6%	1018 out of 34727 genes, 3%	1.23305e-13	4.57216e-10
GO:0032940	secretion by cell	P	94 out of 2113 genes, 4%	684 out of 34727 genes, 2%	1.24354e-13	4.61104e-10
GO:0010015	root morphogenesis	P	214 out of 2113 genes, 10%	2124 out of 34727 genes, 6%	1.32422e-13	4.91022e-10
GO:0010054	trichoblast differentiation	P	194 out of 2113 genes, 9%	1869 out of 34727 genes, 5%	1.34226e-13	4.97709e-10
GO:0055114	oxidation-reduction process	P	317 out of 2113 genes, 15%	3500 out of 34727 genes, 10%	1.4689e-13	5.44666e-10
GO:0042435	indole-containing compound biosynthetic process	P	99 out of 2113 genes, 5%	741 out of 34727 genes, 2%	1.60297e-13	5.94383e-10
GO:0042430	indole-containing compound metabolic process	P	110 out of 2113 genes, 5%	863 out of 34727 genes, 2%	1.65718e-13	6.14484e-10
GO:0010065	primary meristem tissue development	P	55 out of 2113 genes, 3%	299 out of 34727 genes, 1%	1.70602e-13	6.32594e-10
GO:0010193	response to ozone	P	53 out of 2113 genes, 3%	283 out of 34727 genes, 1%	2.22627e-13	8.25499e-10
GO:0042446	hormone biosynthetic process	P	150 out of 2113 genes, 7%	1335 out of 34727 genes, 4%	2.37148e-13	8.79345e-10
GO:0034765	regulation of ion transmembrane transport	P	83 out of 2113 genes, 4%	578 out of 34727 genes, 2%	3.19156e-13	1.18343e-09
GO:0009056	catabolic process	P	606 out of 2113 genes, 29%	7711 out of 34727 genes, 22%	4.0738e-13	1.51056e-09
GO:0010053	root epidermal cell differentiation	P	196 out of 2113 genes, 9%	1917 out of 34727 genes, 6%	4.08004e-13	1.51288e-09
GO:0009864	induced systemic resistance, jasmonic acid mediated signaling pathway	P	31 out of 2113 genes, 1%	111 out of 34727 genes, 0%	4.1684e-13	1.54564e-09
GO:0048443	stamen development	P	117 out of 2113 genes, 6%	955 out of 34727 genes, 3%	4.19257e-13	1.5546e-09
GO:0048466	androecium development	P	117 out of 2113 genes, 6%	955 out of 34727 genes, 3%	4.19257e-13	1.5546e-09
GO:0016138	glycoside biosynthetic process	P	118 out of 2113 genes, 6%	970 out of 34727 genes, 3%	5.36411e-13	1.98901e-09
GO:0046903	secretion	P	95 out of 2113 genes, 4%	712 out of 34727 genes, 2%	5.39204e-13	1.99937e-09
GO:0009626	plant-type hypersensitive response	P	88 out of 2113 genes, 4%	640 out of 34727 genes, 2%	7.34567e-13	2.72377e-09
GO:0009682	induced systemic resistance	P	35 out of 2113 genes, 2%	142 out of 34727 genes, 0%	7.51874e-13	2.78795e-09
GO:0048584	positive regulation of response to stimulus	P	123 out of 2113 genes, 6%	1035 out of 34727 genes, 3%	8.66545e-13	3.21315e-09
GO:2000762	regulation of phenylpropanoid metabolic process	P	122 out of 2113 genes, 6%	1025 out of 34727 genes, 3%	9.68052e-13	3.58954e-09
GO:0009888	tissue development	P	412 out of 2113 genes, 19%	4893 out of 34727 genes, 14%	1.0001e-12	3.70836e-09
GO:0016192	vesicle-mediated transport	P	268 out of 2113 genes, 13%	2887 out of 34727 genes, 8%	1.09837e-12	4.07276e-09
GO:0009813	flavonoid biosynthetic process	P	121 out of 2113 genes, 6%	1016 out of 34727 genes, 3%	1.15574e-12	4.28548e-09
GO:0048588	developmental cell growth	P	216 out of 2113 genes, 10%	2200 out of 34727 genes, 6%	1.28266e-12	4.75609e-09
GO:0034050	host programmed cell death induced by symbiont	P	88 out of 2113 genes, 4%	647 out of 34727 genes, 2%	1.34909e-12	5.00241e-09
GO:0019538	protein metabolic process	P	753 out of 2113 genes, 36%	10010 out of 34727 genes, 29%	1.52344e-12	5.64892e-09
GO:0009720	detection of hormone stimulus	P	41 out of 2113 genes, 2%	193 out of 34727 genes, 1%	1.6809e-12	6.23279e-09
GO:0009726	detection of endogenous stimulus	P	41 out of 2113 genes, 2%	193 out of 34727 genes, 1%	1.6809e-12	6.23279e-09
GO:0009314	response to radiation	P	383 out of 2113 genes, 18%	4501 out of 34727 genes, 13%	1.94525e-12	7.213e-09
GO:0051338	regulation of transferase activity	P	97 out of 2113 genes, 5%	753 out of 34727 genes, 2%	2.47698e-12	9.18465e-09
GO:0034762	regulation of transmembrane transport	P	91 out of 2113 genes, 4%	687 out of 34727 genes, 2%	2.51621e-12	9.33012e-09
GO:0006457	protein folding	P	103 out of 2113 genes, 5%	821 out of 34727 genes, 2%	2.61867e-12	9.71002e-09
GO:0009817	defense response to fungus, incompatible interaction	P	43 out of 2113 genes, 2%	214 out of 34727 genes, 1%	3.51868e-12	1.30473e-08
GO:0009308	amine metabolic process	P	145 out of 2113 genes, 7%	1321 out of 34727 genes, 4%	3.53989e-12	1.31259e-08
GO:0010067	procambium histogenesis	P	46 out of 2113 genes, 2%	240 out of 34727 genes, 1%	3.60992e-12	1.33856e-08
GO:0009625	response to insect	P	47 out of 2113 genes, 2%	251 out of 34727 genes, 1%	5.01396e-12	1.85918e-08
GO:0007568	aging	P	143 out of 2113 genes, 7%	1303 out of 34727 genes, 4%	5.08637e-12	1.88603e-08
GO:0040007	growth	P	344 out of 2113 genes, 16%	3983 out of 34727 genes, 11%	5.58371e-12	2.07044e-08
GO:0009812	flavonoid metabolic process	P	124 out of 2113 genes, 6%	1081 out of 34727 genes, 3%	7.77491e-12	2.88294e-08
GO:0048527	lateral root development	P	88 out of 2113 genes, 4%	668 out of 34727 genes, 2%	7.78852e-12	2.88798e-08
GO:0002218	activation of innate immune response	P	53 out of 2113 genes, 3%	310 out of 34727 genes, 1%	8.91421e-12	3.30539e-08
GO:0009593	detection of chemical stimulus	P	48 out of 2113 genes, 2%	264 out of 34727 genes, 1%	8.9671e-12	3.325e-08
GO:0009963	positive regulation of flavonoid biosynthetic process	P	90 out of 2113 genes, 4%	692 out of 34727 genes, 2%	9.12145e-12	3.38223e-08
GO:1900378	positive regulation of secondary metabolite biosynthetic process	P	90 out of 2113 genes, 4%	692 out of 34727 genes, 2%	9.12145e-12	3.38223e-08
GO:0031349	positive regulation of defense response	P	59 out of 2113 genes, 3%	370 out of 34727 genes, 1%	1.19892e-11	4.44561e-08
GO:0009804	coumarin metabolic process	P	76 out of 2113 genes, 4%	544 out of 34727 genes, 2%	1.24315e-11	4.6096e-08
GO:0009805	coumarin biosynthetic process	P	76 out of 2113 genes, 4%	544 out of 34727 genes, 2%	1.24315e-11	4.6096e-08
GO:0048468	cell development	P	346 out of 2113 genes, 16%	4037 out of 34727 genes, 12%	1.2489e-11	4.63094e-08
GO:0016143	S-glycoside metabolic process	P	111 out of 2113 genes, 5%	936 out of 34727 genes, 3%	1.31639e-11	4.88116e-08
GO:0019757	glycosinolate metabolic process	P	111 out of 2113 genes, 5%	936 out of 34727 genes, 3%	1.31639e-11	4.88116e-08
GO:0019760	glucosinolate metabolic process	P	111 out of 2113 genes, 5%	936 out of 34727 genes, 3%	1.31639e-11	4.88116e-08
GO:0048528	post-embryonic root development	P	89 out of 2113 genes, 4%	687 out of 34727 genes, 2%	1.47148e-11	5.45625e-08
GO:0045859	regulation of protein kinase activity	P	92 out of 2113 genes, 4%	723 out of 34727 genes, 2%	1.79689e-11	6.66285e-08
GO:0019439	aromatic compound catabolic process	P	82 out of 2113 genes, 4%	613 out of 34727 genes, 2%	1.85052e-11	6.86174e-08
GO:0019220	regulation of phosphate metabolic process	P	153 out of 2113 genes, 7%	1454 out of 34727 genes, 4%	2.2127e-11	8.20469e-08
GO:0051174	regulation of phosphorus metabolic process	P	153 out of 2113 genes, 7%	1454 out of 34727 genes, 4%	2.2127e-11	8.20469e-08
GO:0043549	regulation of kinase activity	P	93 out of 2113 genes, 4%	738 out of 34727 genes, 2%	2.38641e-11	8.84882e-08
GO:0019222	regulation of metabolic process	P	716 out of 2113 genes, 34%	9569 out of 34727 genes, 28%	2.54938e-11	9.4531e-08
GO:0043085	positive regulation of catalytic activity	P	140 out of 2113 genes, 7%	1296 out of 34727 genes, 4%	2.64648e-11	9.81313e-08
GO:0009934	regulation of meristem structural organization	P	32 out of 2113 genes, 2%	136 out of 34727 genes, 0%	2.68139e-11	9.94261e-08
GO:0052315	phytoalexin biosynthetic process	P	38 out of 2113 genes, 2%	185 out of 34727 genes, 1%	3.12992e-11	1.16057e-07
GO:0044271	cellular nitrogen compound biosynthetic process	P	237 out of 2113 genes, 11%	2557 out of 34727 genes, 7%	3.13147e-11	1.16115e-07
GO:0009072	aromatic amino acid family metabolic process	P	108 out of 2113 genes, 5%	916 out of 34727 genes, 3%	3.542e-11	1.31337e-07
GO:0002253	activation of immune response	P	54 out of 2113 genes, 3%	331 out of 34727 genes, 1%	3.63261e-11	1.34697e-07
GO:0043543	protein acylation	P	102 out of 2113 genes, 5%	849 out of 34727 genes, 2%	4.27904e-11	1.58667e-07
GO:0044036	cell wall macromolecule metabolic process	P	163 out of 2113 genes, 8%	1594 out of 34727 genes, 5%	4.40552e-11	1.63357e-07
GO:0045089	positive regulation of innate immune response	P	55 out of 2113 genes, 3%	343 out of 34727 genes, 1%	4.74365e-11	1.75894e-07
GO:0045165	cell fate commitment	P	79 out of 2113 genes, 4%	592 out of 34727 genes, 2%	4.86784e-11	1.805e-07
GO:0048236	plant-type spore development	P	59 out of 2113 genes, 3%	383 out of 34727 genes, 1%	5.01821e-11	1.86075e-07
GO:0010260	organ senescence	P	87 out of 2113 genes, 4%	681 out of 34727 genes, 2%	5.18149e-11	1.9213e-07
GO:0009729	detection of brassinosteroid stimulus	P	26 out of 2113 genes, 1%	95 out of 34727 genes, 0%	5.23034e-11	1.93941e-07
GO:0009653	anatomical structure morphogenesis	P	547 out of 2113 genes, 26%	7028 out of 34727 genes, 20%	5.34216e-11	1.98087e-07
GO:0019932	second-messenger-mediated signaling	P	71 out of 2113 genes, 3%	508 out of 34727 genes, 1%	5.74266e-11	2.12938e-07
GO:0070882	cellular cell wall organization or biogenesis	P	290 out of 2113 genes, 14%	3301 out of 34727 genes, 10%	5.93884e-11	2.20212e-07
GO:0009826	unidimensional cell growth	P	212 out of 2113 genes, 10%	2242 out of 34727 genes, 6%	6.72583e-11	2.49394e-07
GO:0044093	positive regulation of molecular function	P	149 out of 2113 genes, 7%	1429 out of 34727 genes, 4%	7.9269e-11	2.9393e-07
GO:0009074	aromatic amino acid family catabolic process	P	65 out of 2113 genes, 3%	449 out of 34727 genes, 1%	8.24226e-11	3.05623e-07
GO:0052314	phytoalexin metabolic process	P	38 out of 2113 genes, 2%	191 out of 34727 genes, 1%	8.44018e-11	3.12962e-07
GO:0009556	microsporogenesis	P	57 out of 2113 genes, 3%	368 out of 34727 genes, 1%	8.53977e-11	3.16655e-07
GO:0016102	diterpenoid biosynthetic process	P	75 out of 2113 genes, 4%	557 out of 34727 genes, 2%	9.83912e-11	3.64835e-07
GO:0010224	response to UV-B	P	88 out of 2113 genes, 4%	702 out of 34727 genes, 2%	1.07931e-10	4.00209e-07
GO:0043412	macromolecule modification	P	574 out of 2113 genes, 27%	7467 out of 34727 genes, 22%	1.11795e-10	4.14537e-07
GO:0009063	cellular amino acid catabolic process	P	95 out of 2113 genes, 4%	784 out of 34727 genes, 2%	1.26156e-10	4.67787e-07
GO:0048878	chemical homeostasis	P	177 out of 2113 genes, 8%	1797 out of 34727 genes, 5%	1.2707e-10	4.71175e-07
GO:0048518	positive regulation of biological process	P	478 out of 2113 genes, 23%	6037 out of 34727 genes, 17%	1.31185e-10	4.86433e-07
GO:0046283	anthocyanin-containing compound metabolic process	P	78 out of 2113 genes, 4%	594 out of 34727 genes, 2%	1.40111e-10	5.19533e-07
GO:0045229	external encapsulating structure organization	P	239 out of 2113 genes, 11%	2625 out of 34727 genes, 8%	1.4189e-10	5.26127e-07
GO:0010383	cell wall polysaccharide metabolic process	P	135 out of 2113 genes, 6%	1267 out of 34727 genes, 4%	1.53079e-10	5.67617e-07
GO:0009739	response to gibberellin stimulus	P	115 out of 2113 genes, 5%	1023 out of 34727 genes, 3%	1.56727e-10	5.81142e-07
GO:0048767	root hair elongation	P	129 out of 2113 genes, 6%	1196 out of 34727 genes, 3%	1.81196e-10	6.71874e-07
GO:0009718	anthocyanin-containing compound biosynthetic process	P	76 out of 2113 genes, 4%	577 out of 34727 genes, 2%	2.08871e-10	7.74493e-07
GO:0034754	cellular hormone metabolic process	P	111 out of 2113 genes, 5%	980 out of 34727 genes, 3%	2.11024e-10	7.82477e-07
GO:0009741	response to brassinosteroid stimulus	P	97 out of 2113 genes, 5%	816 out of 34727 genes, 2%	2.29565e-10	8.51225e-07
GO:0010268	brassinosteroid homeostasis	P	33 out of 2113 genes, 2%	156 out of 34727 genes, 0%	2.70306e-10	1.0023e-06
GO:0071669	plant-type cell wall organization or biogenesis	P	214 out of 2113 genes, 10%	2315 out of 34727 genes, 7%	3.99546e-10	1.48152e-06
GO:0006520	cellular amino acid metabolic process	P	239 out of 2113 genes, 11%	2657 out of 34727 genes, 8%	4.39987e-10	1.63147e-06
GO:0050778	positive regulation of immune response	P	56 out of 2113 genes, 3%	374 out of 34727 genes, 1%	4.60374e-10	1.70707e-06
GO:0010120	camalexin biosynthetic process	P	32 out of 2113 genes, 2%	151 out of 34727 genes, 0%	4.77505e-10	1.77059e-06
GO:0052317	camalexin metabolic process	P	32 out of 2113 genes, 2%	151 out of 34727 genes, 0%	4.77505e-10	1.77059e-06
GO:0046244	salicylic acid catabolic process	P	10 out of 2113 genes, 0%	14 out of 34727 genes, 0%	5.44161e-10	2.01775e-06
GO:0016144	S-glycoside biosynthetic process	P	99 out of 2113 genes, 5%	853 out of 34727 genes, 2%	5.5252e-10	2.04874e-06
GO:0019758	glycosinolate biosynthetic process	P	99 out of 2113 genes, 5%	853 out of 34727 genes, 2%	5.5252e-10	2.04874e-06
GO:0019761	glucosinolate biosynthetic process	P	99 out of 2113 genes, 5%	853 out of 34727 genes, 2%	5.5252e-10	2.04874e-06
GO:0009700	indole phytoalexin biosynthetic process	P	32 out of 2113 genes, 2%	152 out of 34727 genes, 0%	5.69843e-10	2.11298e-06
GO:0046217	indole phytoalexin metabolic process	P	32 out of 2113 genes, 2%	152 out of 34727 genes, 0%	5.69843e-10	2.11298e-06
GO:0010286	heat acclimation	P	55 out of 2113 genes, 3%	366 out of 34727 genes, 1%	5.73387e-10	2.12612e-06
GO:0022621	shoot system development	P	247 out of 2113 genes, 12%	2775 out of 34727 genes, 8%	5.83442e-10	2.1634e-06
GO:0009790	embryo development	P	263 out of 2113 genes, 12%	3003 out of 34727 genes, 9%	7.29788e-10	2.70605e-06
GO:0048367	shoot development	P	245 out of 2113 genes, 12%	2762 out of 34727 genes, 8%	9.50403e-10	3.52409e-06
GO:0051049	regulation of transport	P	156 out of 2113 genes, 7%	1573 out of 34727 genes, 5%	1.05663e-09	3.91798e-06
GO:0000271	polysaccharide biosynthetic process	P	180 out of 2113 genes, 9%	1893 out of 34727 genes, 5%	1.36993e-09	5.0797e-06
GO:0000902	cell morphogenesis	P	290 out of 2113 genes, 14%	3402 out of 34727 genes, 10%	1.39852e-09	5.18571e-06
GO:0001932	regulation of protein phosphorylation	P	94 out of 2113 genes, 4%	809 out of 34727 genes, 2%	1.42284e-09	5.27589e-06
GO:0009861	jasmonic acid and ethylene-dependent systemic resistance	P	31 out of 2113 genes, 1%	149 out of 34727 genes, 0%	1.42816e-09	5.29563e-06
GO:0010413	glucuronoxylan metabolic process	P	102 out of 2113 genes, 5%	906 out of 34727 genes, 3%	1.59257e-09	5.90526e-06
GO:0009845	seed germination	P	106 out of 2113 genes, 5%	956 out of 34727 genes, 3%	1.76707e-09	6.55229e-06
GO:0042325	regulation of phosphorylation	P	98 out of 2113 genes, 5%	860 out of 34727 genes, 2%	1.77823e-09	6.59368e-06
GO:0016114	terpenoid biosynthetic process	P	124 out of 2113 genes, 6%	1179 out of 34727 genes, 3%	1.92711e-09	7.14572e-06
GO:0009100	glycoprotein metabolic process	P	129 out of 2113 genes, 6%	1243 out of 34727 genes, 4%	2.06354e-09	7.65161e-06
GO:0090351	seedling development	P	106 out of 2113 genes, 5%	959 out of 34727 genes, 3%	2.09763e-09	7.77803e-06
GO:0010080	regulation of floral meristem growth	P	22 out of 2113 genes, 1%	82 out of 34727 genes, 0%	2.35726e-09	8.74071e-06
GO:0016101	diterpenoid metabolic process	P	81 out of 2113 genes, 4%	667 out of 34727 genes, 2%	2.63461e-09	9.76912e-06
GO:0009886	post-embryonic morphogenesis	P	193 out of 2113 genes, 9%	2093 out of 34727 genes, 6%	3.79874e-09	1.40857e-05
GO:0019722	calcium-mediated signaling	P	55 out of 2113 genes, 3%	386 out of 34727 genes, 1%	4.06536e-09	1.50744e-05
GO:0009908	flower development	P	230 out of 2113 genes, 11%	2601 out of 34727 genes, 7%	4.33282e-09	1.60661e-05
GO:0045491	xylan metabolic process	P	102 out of 2113 genes, 5%	926 out of 34727 genes, 3%	5.0683e-09	1.87933e-05
GO:0032879	regulation of localization	P	188 out of 2113 genes, 9%	2034 out of 34727 genes, 6%	5.15125e-09	1.91008e-05
GO:0009664	plant-type cell wall organization	P	176 out of 2113 genes, 8%	1876 out of 34727 genes, 5%	5.6672e-09	2.1014e-05
GO:0071840	cellular component organization or biogenesis	P	871 out of 2113 genes, 41%	12289 out of 34727 genes, 35%	5.76448e-09	2.13747e-05
GO:0032989	cellular component morphogenesis	P	304 out of 2113 genes, 14%	3654 out of 34727 genes, 11%	6.42413e-09	2.38207e-05
GO:0050790	regulation of catalytic activity	P	188 out of 2113 genes, 9%	2040 out of 34727 genes, 6%	6.43099e-09	2.38461e-05
GO:0009893	positive regulation of metabolic process	P	320 out of 2113 genes, 15%	3884 out of 34727 genes, 11%	6.55084e-09	2.42905e-05
GO:0048366	leaf development	P	173 out of 2113 genes, 8%	1842 out of 34727 genes, 5%	7.1293e-09	2.64354e-05
GO:0042402	cellular biogenic amine catabolic process	P	87 out of 2113 genes, 4%	754 out of 34727 genes, 2%	8.07886e-09	2.99564e-05
GO:0009740	gibberellic acid mediated signaling pathway	P	79 out of 2113 genes, 4%	661 out of 34727 genes, 2%	8.43239e-09	3.12673e-05
GO:0010476	gibberellin mediated signaling pathway	P	79 out of 2113 genes, 4%	662 out of 34727 genes, 2%	9.01632e-09	3.34325e-05
GO:0009101	glycoprotein biosynthetic process	P	124 out of 2113 genes, 6%	1211 out of 34727 genes, 3%	9.379e-09	3.47773e-05
GO:0009835	fruit ripening	P	56 out of 2113 genes, 3%	406 out of 34727 genes, 1%	9.58093e-09	3.55261e-05
GO:0009310	amine catabolic process	P	87 out of 2113 genes, 4%	757 out of 34727 genes, 2%	9.73413e-09	3.60941e-05
GO:0051302	regulation of cell division	P	55 out of 2113 genes, 3%	396 out of 34727 genes, 1%	1.01386e-08	3.75939e-05
GO:0043401	steroid hormone mediated signaling pathway	P	54 out of 2113 genes, 3%	386 out of 34727 genes, 1%	1.06939e-08	3.9653e-05
GO:0009819	drought recovery	P	12 out of 2113 genes, 1%	26 out of 34727 genes, 0%	1.08182e-08	4.01138e-05
GO:0071695	anatomical structure maturation	P	58 out of 2113 genes, 3%	429 out of 34727 genes, 1%	1.09625e-08	4.06489e-05
GO:0071370	cellular response to gibberellin stimulus	P	79 out of 2113 genes, 4%	665 out of 34727 genes, 2%	1.10087e-08	4.08201e-05
GO:0048827	phyllome development	P	184 out of 2113 genes, 9%	2004 out of 34727 genes, 6%	1.23695e-08	4.5866e-05
GO:0006694	steroid biosynthetic process	P	99 out of 2113 genes, 5%	907 out of 34727 genes, 3%	1.35129e-08	5.0106e-05
GO:0048438	floral whorl development	P	156 out of 2113 genes, 7%	1634 out of 34727 genes, 5%	1.40201e-08	5.19867e-05
GO:0009742	brassinosteroid mediated signaling pathway	P	53 out of 2113 genes, 3%	379 out of 34727 genes, 1%	1.47727e-08	5.47773e-05
GO:0071367	cellular response to brassinosteroid stimulus	P	53 out of 2113 genes, 3%	379 out of 34727 genes, 1%	1.47727e-08	5.47773e-05
GO:0048869	cellular developmental process	P	491 out of 2113 genes, 23%	6443 out of 34727 genes, 19%	1.53389e-08	5.68766e-05
GO:0044248	cellular catabolic process	P	454 out of 2113 genes, 21%	5891 out of 34727 genes, 17%	1.65561e-08	6.13901e-05
GO:0006576	cellular biogenic amine metabolic process	P	106 out of 2113 genes, 5%	999 out of 34727 genes, 3%	1.85139e-08	6.86496e-05
GO:0030154	cell differentiation	P	443 out of 2113 genes, 21%	5732 out of 34727 genes, 17%	1.86028e-08	6.8979e-05
GO:0019725	cellular homeostasis	P	151 out of 2113 genes, 7%	1576 out of 34727 genes, 5%	1.92317e-08	7.13111e-05
GO:0009647	skotomorphogenesis	P	27 out of 2113 genes, 1%	131 out of 34727 genes, 0%	1.97837e-08	7.33579e-05
GO:0042436	indole-containing compound catabolic process	P	59 out of 2113 genes, 3%	448 out of 34727 genes, 1%	2.15309e-08	7.98366e-05
GO:0044106	cellular amine metabolic process	P	106 out of 2113 genes, 5%	1002 out of 34727 genes, 3%	2.16274e-08	8.01943e-05
GO:0048610	cellular process involved in reproduction	P	296 out of 2113 genes, 14%	3585 out of 34727 genes, 10%	2.20749e-08	8.18539e-05
GO:0009686	gibberellin biosynthetic process	P	60 out of 2113 genes, 3%	460 out of 34727 genes, 1%	2.33675e-08	8.66468e-05
GO:0009744	response to sucrose stimulus	P	110 out of 2113 genes, 5%	1055 out of 34727 genes, 3%	2.5324e-08	9.39014e-05
GO:0034285	response to disaccharide stimulus	P	110 out of 2113 genes, 5%	1055 out of 34727 genes, 3%	2.5324e-08	9.39014e-05
GO:0008202	steroid metabolic process	P	114 out of 2113 genes, 5%	1106 out of 34727 genes, 3%	2.62637e-08	9.73859e-05
GO:0010148	transpiration	P	27 out of 2113 genes, 1%	133 out of 34727 genes, 0%	2.77183e-08	0.00010278
GO:0006721	terpenoid metabolic process	P	129 out of 2113 genes, 6%	1301 out of 34727 genes, 4%	3.12494e-08	0.000115873
GO:0010410	hemicellulose metabolic process	P	103 out of 2113 genes, 5%	975 out of 34727 genes, 3%	3.67294e-08	0.000136193
GO:0007047	cellular cell wall organization	P	209 out of 2113 genes, 10%	2377 out of 34727 genes, 7%	3.68197e-08	0.000136527
GO:0031401	positive regulation of protein modification process	P	94 out of 2113 genes, 4%	867 out of 34727 genes, 2%	4.31528e-08	0.000160011
GO:0048507	meristem development	P	196 out of 2113 genes, 9%	2209 out of 34727 genes, 6%	5.26269e-08	0.00019514
GO:0042592	homeostatic process	P	205 out of 2113 genes, 10%	2333 out of 34727 genes, 7%	5.28131e-08	0.000195831
GO:0002684	positive regulation of immune system process	P	58 out of 2113 genes, 3%	449 out of 34727 genes, 1%	5.59899e-08	0.000207611
GO:0031325	positive regulation of cellular metabolic process	P	306 out of 2113 genes, 14%	3771 out of 34727 genes, 11%	6.57169e-08	0.000243678
GO:0010480	microsporocyte differentiation	P	20 out of 2113 genes, 1%	82 out of 34727 genes, 0%	7.1542e-08	0.000265278
GO:0009786	regulation of asymmetric cell division	P	16 out of 2113 genes, 1%	54 out of 34727 genes, 0%	7.69537e-08	0.000285344
GO:0009685	gibberellin metabolic process	P	61 out of 2113 genes, 3%	487 out of 34727 genes, 1%	7.86802e-08	0.000291746
GO:0048437	floral organ development	P	171 out of 2113 genes, 8%	1882 out of 34727 genes, 5%	8.43618e-08	0.000312813
GO:0010016	shoot morphogenesis	P	180 out of 2113 genes, 9%	2008 out of 34727 genes, 6%	9.59244e-08	0.000355688
GO:0006486	protein glycosylation	P	117 out of 2113 genes, 6%	1174 out of 34727 genes, 3%	1.05723e-07	0.000392019
GO:0043413	macromolecule glycosylation	P	117 out of 2113 genes, 6%	1174 out of 34727 genes, 3%	1.05723e-07	0.000392019
GO:0009827	plant-type cell wall modification	P	109 out of 2113 genes, 5%	1074 out of 34727 genes, 3%	1.16887e-07	0.000433416
GO:0010075	regulation of meristem growth	P	113 out of 2113 genes, 5%	1125 out of 34727 genes, 3%	1.1701e-07	0.000433874
GO:0043248	proteasome assembly	P	49 out of 2113 genes, 2%	360 out of 34727 genes, 1%	1.18978e-07	0.000441171
GO:0048509	regulation of meristem development	P	124 out of 2113 genes, 6%	1268 out of 34727 genes, 4%	1.23974e-07	0.000459695
GO:0006833	water transport	P	88 out of 2113 genes, 4%	813 out of 34727 genes, 2%	1.24674e-07	0.000462292
GO:0042044	fluid transport	P	88 out of 2113 genes, 4%	813 out of 34727 genes, 2%	1.24674e-07	0.000462292
GO:0023014	signal transduction by phosphorylation	P	35 out of 2113 genes, 2%	217 out of 34727 genes, 1%	1.27806e-07	0.000473906
GO:0009825	multidimensional cell growth	P	92 out of 2113 genes, 4%	863 out of 34727 genes, 2%	1.30019e-07	0.000482109
GO:0009636	response to toxin	P	68 out of 2113 genes, 3%	576 out of 34727 genes, 2%	1.44051e-07	0.000534142
GO:0071383	cellular response to steroid hormone stimulus	P	55 out of 2113 genes, 3%	429 out of 34727 genes, 1%	1.56955e-07	0.00058199
GO:0006569	tryptophan catabolic process	P	54 out of 2113 genes, 3%	418 out of 34727 genes, 1%	1.58092e-07	0.000586204
GO:0046218	indolalkylamine catabolic process	P	54 out of 2113 genes, 3%	418 out of 34727 genes, 1%	1.58092e-07	0.000586204
GO:0009932	cell tip growth	P	170 out of 2113 genes, 8%	1888 out of 34727 genes, 5%	1.66663e-07	0.000617986
GO:0000303	response to superoxide	P	31 out of 2113 genes, 1%	182 out of 34727 genes, 1%	1.89342e-07	0.000702079
GO:0009871	jasmonic acid and ethylene-dependent systemic resistance, ethylene mediated signaling pathway	P	15 out of 2113 genes, 1%	51 out of 34727 genes, 0%	2.18029e-07	0.000808452
GO:0008356	asymmetric cell division	P	37 out of 2113 genes, 2%	243 out of 34727 genes, 1%	2.54165e-07	0.000942444
GO:0070085	glycosylation	P	117 out of 2113 genes, 6%	1195 out of 34727 genes, 3%	2.65439e-07	0.000984248
GO:0009800	cinnamic acid biosynthetic process	P	25 out of 2113 genes, 1%	130 out of 34727 genes, 0%	2.67678e-07	0.000992551
GO:0009803	cinnamic acid metabolic process	P	25 out of 2113 genes, 1%	130 out of 34727 genes, 0%	2.67678e-07	0.000992551
GO:0010223	secondary shoot formation	P	27 out of 2113 genes, 1%	148 out of 34727 genes, 0%	2.77596e-07	0.00102932
GO:0010346	shoot formation	P	27 out of 2113 genes, 1%	148 out of 34727 genes, 0%	2.77596e-07	0.00102932
GO:0006558	L-phenylalanine metabolic process	P	15 out of 2113 genes, 1%	52 out of 34727 genes, 0%	2.89205e-07	0.00107237
GO:0010150	leaf senescence	P	58 out of 2113 genes, 3%	471 out of 34727 genes, 1%	2.8932e-07	0.0010728
GO:0080129	proteasome core complex assembly	P	22 out of 2113 genes, 1%	105 out of 34727 genes, 0%	2.91976e-07	0.00108265
GO:0048522	positive regulation of cellular process	P	399 out of 2113 genes, 19%	5217 out of 34727 genes, 15%	3.72008e-07	0.00137941
GO:0050691	regulation of defense response to virus by host	P	10 out of 2113 genes, 0%	23 out of 34727 genes, 0%	3.74294e-07	0.00138788
GO:0009945	radial axis specification	P	13 out of 2113 genes, 1%	40 out of 34727 genes, 0%	3.8468e-07	0.00142639
GO:0009808	lignin metabolic process	P	53 out of 2113 genes, 3%	420 out of 34727 genes, 1%	4.32055e-07	0.00160206
GO:0042545	cell wall modification	P	132 out of 2113 genes, 6%	1404 out of 34727 genes, 4%	4.37467e-07	0.00162213
GO:0030243	cellulose metabolic process	P	88 out of 2113 genes, 4%	839 out of 34727 genes, 2%	4.87713e-07	0.00180844
GO:0006032	chitin catabolic process	P	15 out of 2113 genes, 1%	54 out of 34727 genes, 0%	4.9754e-07	0.00184488
GO:0000305	response to oxygen radical	P	31 out of 2113 genes, 1%	190 out of 34727 genes, 1%	5.04302e-07	0.00186995
GO:0009684	indoleacetic acid biosynthetic process	P	67 out of 2113 genes, 3%	585 out of 34727 genes, 2%	5.3763e-07	0.00199353
GO:0010498	proteasomal protein catabolic process	P	89 out of 2113 genes, 4%	854 out of 34727 genes, 2%	5.53395e-07	0.00205199
GO:0009683	indoleacetic acid metabolic process	P	68 out of 2113 genes, 3%	598 out of 34727 genes, 2%	5.75644e-07	0.00213449
GO:0009411	response to UV	P	156 out of 2113 genes, 7%	1734 out of 34727 genes, 5%	5.78068e-07	0.00214348
GO:0044282	small molecule catabolic process	P	152 out of 2113 genes, 7%	1680 out of 34727 genes, 5%	5.83468e-07	0.0021635
GO:0031399	regulation of protein modification process	P	157 out of 2113 genes, 7%	1748 out of 34727 genes, 5%	5.86098e-07	0.00217325
GO:0048638	regulation of developmental growth	P	139 out of 2113 genes, 7%	1506 out of 34727 genes, 4%	6.07293e-07	0.00225184
GO:0046348	amino sugar catabolic process	P	15 out of 2113 genes, 1%	55 out of 34727 genes, 0%	6.45717e-07	0.00239432
GO:1901072	glucosamine-containing compound catabolic process	P	15 out of 2113 genes, 1%	55 out of 34727 genes, 0%	6.45717e-07	0.00239432
GO:0044262	cellular carbohydrate metabolic process	P	180 out of 2113 genes, 9%	2067 out of 34727 genes, 6%	6.52731e-07	0.00242033
GO:0046364	monosaccharide biosynthetic process	P	61 out of 2113 genes, 3%	518 out of 34727 genes, 1%	6.74667e-07	0.00250166
GO:0009942	longitudinal axis specification	P	22 out of 2113 genes, 1%	110 out of 34727 genes, 0%	6.79989e-07	0.0025214
GO:0048532	anatomical structure arrangement	P	124 out of 2113 genes, 6%	1310 out of 34727 genes, 4%	6.93633e-07	0.00257199
GO:0009615	response to virus	P	81 out of 2113 genes, 4%	760 out of 34727 genes, 2%	7.30722e-07	0.00270952
GO:0006094	gluconeogenesis	P	59 out of 2113 genes, 3%	496 out of 34727 genes, 1%	7.33607e-07	0.00272022
GO:0006030	chitin metabolic process	P	18 out of 2113 genes, 1%	78 out of 34727 genes, 0%	7.71346e-07	0.00286015
GO:0035295	tube development	P	132 out of 2113 genes, 6%	1419 out of 34727 genes, 4%	7.73962e-07	0.00286985
GO:0009961	response to 1-aminocyclopropane-1-carboxylic acid	P	12 out of 2113 genes, 1%	36 out of 34727 genes, 0%	7.92088e-07	0.00293706
GO:0071555	cell wall organization	P	218 out of 2113 genes, 10%	2606 out of 34727 genes, 8%	7.93051e-07	0.00294063
GO:0000911	cytokinesis by cell plate formation	P	91 out of 2113 genes, 4%	887 out of 34727 genes, 3%	8.13716e-07	0.00301726
GO:0050801	ion homeostasis	P	129 out of 2113 genes, 6%	1384 out of 34727 genes, 4%	9.32897e-07	0.00345918
GO:0016998	cell wall macromolecule catabolic process	P	18 out of 2113 genes, 1%	79 out of 34727 genes, 0%	9.42428e-07	0.00349452
GO:0044419	interspecies interaction between organisms	P	136 out of 2113 genes, 6%	1482 out of 34727 genes, 4%	1.09669e-06	0.00406654
GO:0080167	response to karrikin	P	20 out of 2113 genes, 1%	96 out of 34727 genes, 0%	1.0972e-06	0.00406843
GO:0055082	cellular chemical homeostasis	P	128 out of 2113 genes, 6%	1376 out of 34727 genes, 4%	1.1394e-06	0.00422488
GO:0019319	hexose biosynthetic process	P	59 out of 2113 genes, 3%	503 out of 34727 genes, 1%	1.16117e-06	0.00430564
GO:0043161	proteasomal ubiquitin-dependent protein catabolic process	P	75 out of 2113 genes, 4%	695 out of 34727 genes, 2%	1.16923e-06	0.00433552
GO:0031323	regulation of cellular metabolic process	P	617 out of 2113 genes, 29%	8616 out of 34727 genes, 25%	1.19286e-06	0.00442313
GO:0040008	regulation of growth	P	207 out of 2113 genes, 10%	2468 out of 34727 genes, 7%	1.28828e-06	0.00477696
GO:0023056	positive regulation of signaling	P	65 out of 2113 genes, 3%	576 out of 34727 genes, 2%	1.31799e-06	0.00488712
GO:0034605	cellular response to heat	P	37 out of 2113 genes, 2%	260 out of 34727 genes, 1%	1.37469e-06	0.00509737
GO:0055080	cation homeostasis	P	116 out of 2113 genes, 5%	1222 out of 34727 genes, 4%	1.38307e-06	0.00512844
GO:0007020	microtubule nucleation	P	50 out of 2113 genes, 2%	402 out of 34727 genes, 1%	1.38565e-06	0.00513798
GO:0006862	nucleotide transport	P	39 out of 2113 genes, 2%	282 out of 34727 genes, 1%	1.49205e-06	0.00553252
GO:0006559	L-phenylalanine catabolic process	P	12 out of 2113 genes, 1%	38 out of 34727 genes, 0%	1.52885e-06	0.00566896
GO:0030003	cellular cation homeostasis	P	109 out of 2113 genes, 5%	1133 out of 34727 genes, 3%	1.5531e-06	0.0057589
GO:0071214	cellular response to abiotic stimulus	P	100 out of 2113 genes, 5%	1021 out of 34727 genes, 3%	1.9226e-06	0.007129
GO:0042546	cell wall biogenesis	P	135 out of 2113 genes, 6%	1485 out of 34727 genes, 4%	1.97158e-06	0.0073106
GO:0048868	pollen tube development	P	122 out of 2113 genes, 6%	1311 out of 34727 genes, 4%	1.99488e-06	0.00739703
GO:0016128	phytosteroid metabolic process	P	67 out of 2113 genes, 3%	609 out of 34727 genes, 2%	2.21134e-06	0.00819964
GO:0046148	pigment biosynthetic process	P	108 out of 2113 genes, 5%	1130 out of 34727 genes, 3%	2.34053e-06	0.00867867
GO:1901071	glucosamine-containing compound metabolic process	P	21 out of 2113 genes, 1%	110 out of 34727 genes, 0%	2.66101e-06	0.00986702
GO:0009850	auxin metabolic process	P	75 out of 2113 genes, 4%	712 out of 34727 genes, 2%	2.85852e-06	0.0105994
GO:0048281	inflorescence morphogenesis	P	23 out of 2113 genes, 1%	129 out of 34727 genes, 0%	3.09986e-06	0.0114943
GO:0009967	positive regulation of signal transduction	P	63 out of 2113 genes, 3%	567 out of 34727 genes, 2%	3.17861e-06	0.0117863
GO:0044403	symbiosis, encompassing mutualism through parasitism	P	130 out of 2113 genes, 6%	1432 out of 34727 genes, 4%	3.27751e-06	0.012153
GO:0001578	microtubule bundle formation	P	24 out of 2113 genes, 1%	139 out of 34727 genes, 0%	3.42851e-06	0.0127129
GO:0016054	organic acid catabolic process	P	141 out of 2113 genes, 7%	1583 out of 34727 genes, 5%	3.47081e-06	0.0128698
GO:0046395	carboxylic acid catabolic process	P	141 out of 2113 genes, 7%	1583 out of 34727 genes, 5%	3.47081e-06	0.0128698
GO:0048545	response to steroid hormone stimulus	P	64 out of 2113 genes, 3%	581 out of 34727 genes, 2%	3.54643e-06	0.0131502
GO:0016043	cellular component organization	P	788 out of 2113 genes, 37%	11392 out of 34727 genes, 33%	3.94042e-06	0.0146111
GO:0010647	positive regulation of cell communication	P	64 out of 2113 genes, 3%	583 out of 34727 genes, 2%	3.97001e-06	0.0147208
GO:0009851	auxin biosynthetic process	P	68 out of 2113 genes, 3%	633 out of 34727 genes, 2%	4.22921e-06	0.0156819
GO:0016129	phytosteroid biosynthetic process	P	58 out of 2113 genes, 3%	512 out of 34727 genes, 1%	4.25531e-06	0.0157787
GO:0045770	positive regulation of asymmetric cell division	P	11 out of 2113 genes, 1%	35 out of 34727 genes, 0%	4.40542e-06	0.0163353
GO:0006164	purine nucleotide biosynthetic process	P	59 out of 2113 genes, 3%	525 out of 34727 genes, 2%	4.53045e-06	0.0167989
GO:0010152	pollen maturation	P	29 out of 2113 genes, 1%	190 out of 34727 genes, 1%	4.58149e-06	0.0169882
GO:0009860	pollen tube growth	P	113 out of 2113 genes, 5%	1214 out of 34727 genes, 3%	4.69654e-06	0.0174148
GO:0006568	tryptophan metabolic process	P	56 out of 2113 genes, 3%	491 out of 34727 genes, 1%	5.04297e-06	0.0186993
GO:0010466	negative regulation of peptidase activity	P	28 out of 2113 genes, 1%	181 out of 34727 genes, 1%	5.10289e-06	0.0189215
GO:0006026	aminoglycan catabolic process	P	16 out of 2113 genes, 1%	72 out of 34727 genes, 0%	5.29242e-06	0.0196243
GO:0043200	response to amino acid stimulus	P	22 out of 2113 genes, 1%	124 out of 34727 genes, 0%	5.47217e-06	0.0202908
GO:0015696	ammonium transport	P	30 out of 2113 genes, 1%	202 out of 34727 genes, 1%	5.5626e-06	0.0206261
GO:0005996	monosaccharide metabolic process	P	154 out of 2113 genes, 7%	1781 out of 34727 genes, 5%	6.36334e-06	0.0235953
GO:0072522	purine-containing compound biosynthetic process	P	60 out of 2113 genes, 3%	544 out of 34727 genes, 2%	6.78307e-06	0.0251516
GO:0009311	oligosaccharide metabolic process	P	48 out of 2113 genes, 2%	402 out of 34727 genes, 1%	6.8759e-06	0.0254958
GO:0009992	cellular water homeostasis	P	14 out of 2113 genes, 1%	58 out of 34727 genes, 0%	7.31669e-06	0.0271303
GO:0010431	seed maturation	P	94 out of 2113 genes, 4%	975 out of 34727 genes, 3%	7.37389e-06	0.0273424
GO:0009933	meristem structural organization	P	117 out of 2113 genes, 6%	1281 out of 34727 genes, 4%	7.68757e-06	0.0285055
GO:0009749	response to glucose stimulus	P	51 out of 2113 genes, 2%	439 out of 34727 genes, 1%	7.83955e-06	0.029069
GO:0009734	auxin mediated signaling pathway	P	75 out of 2113 genes, 4%	733 out of 34727 genes, 2%	8.07938e-06	0.0299583
GO:0009787	regulation of abscisic acid mediated signaling pathway	P	46 out of 2113 genes, 2%	382 out of 34727 genes, 1%	8.47965e-06	0.0314425
GO:0042440	pigment metabolic process	P	123 out of 2113 genes, 6%	1365 out of 34727 genes, 4%	8.54165e-06	0.0316724
GO:0006096	glycolysis	P	79 out of 2113 genes, 4%	785 out of 34727 genes, 2%	8.57843e-06	0.0318088
GO:0009939	positive regulation of gibberellic acid mediated signaling pathway	P	10 out of 2113 genes, 0%	31 out of 34727 genes, 0%	9.25813e-06	0.0343291
GO:0006873	cellular ion homeostasis	P	116 out of 2113 genes, 5%	1274 out of 34727 genes, 4%	9.66396e-06	0.035834
GO:0008299	isoprenoid biosynthetic process	P	137 out of 2113 genes, 6%	1560 out of 34727 genes, 4%	9.72852e-06	0.0360734
GO:0034637	cellular carbohydrate biosynthetic process	P	138 out of 2113 genes, 7%	1574 out of 34727 genes, 5%	9.80654e-06	0.0363626
GO:0033205	cell cycle cytokinesis	P	100 out of 2113 genes, 5%	1062 out of 34727 genes, 3%	1.02304e-05	0.0379343
GO:0016052	carbohydrate catabolic process	P	166 out of 2113 genes, 8%	1967 out of 34727 genes, 6%	1.09007e-05	0.0404198
GO:0006580	ethanolamine metabolic process	P	12 out of 2113 genes, 1%	45 out of 34727 genes, 0%	1.09076e-05	0.0404453
GO:0006040	amino sugar metabolic process	P	21 out of 2113 genes, 1%	120 out of 34727 genes, 0%	1.10459e-05	0.0409583
GO:0006586	indolalkylamine metabolic process	P	56 out of 2113 genes, 3%	505 out of 34727 genes, 1%	1.15687e-05	0.0428967
GO:0005886	plasma membrane	C	821 out of 2113 genes, 39%	7994 out of 34727 genes, 23%	6.98585e-64	3.63963e-61
GO:0071944	cell periphery	C	905 out of 2113 genes, 43%	9174 out of 34727 genes, 26%	7.13294e-64	3.71626e-61
GO:0016020	membrane	C	1120 out of 2113 genes, 53%	12942 out of 34727 genes, 37%	4.15469e-52	2.16459e-49
GO:0016021	integral to membrane	C	662 out of 2113 genes, 31%	6486 out of 34727 genes, 19%	1.79658e-47	9.36016e-45
GO:0031224	intrinsic to membrane	C	683 out of 2113 genes, 32%	6832 out of 34727 genes, 20%	4.74385e-46	2.47154e-43
GO:0044425	membrane part	C	757 out of 2113 genes, 36%	8058 out of 34727 genes, 23%	7.12845e-42	3.71392e-39
GO:0009506	plasmodesma	C	367 out of 2113 genes, 17%	3293 out of 34727 genes, 9%	1.33162e-31	6.93772e-29
GO:0055044	symplast	C	367 out of 2113 genes, 17%	3293 out of 34727 genes, 9%	1.33162e-31	6.93772e-29
GO:0005911	cell-cell junction	C	377 out of 2113 genes, 18%	3462 out of 34727 genes, 10%	1.85483e-30	9.66367e-28
GO:0030054	cell junction	C	396 out of 2113 genes, 19%	3719 out of 34727 genes, 11%	4.68876e-30	2.44284e-27
GO:0005623	cell	C	1592 out of 2113 genes, 75%	22355 out of 34727 genes, 64%	4.07865e-29	2.12498e-26
GO:0044464	cell part	C	1592 out of 2113 genes, 75%	22355 out of 34727 genes, 64%	4.07865e-29	2.12498e-26
GO:0005773	vacuole	C	368 out of 2113 genes, 17%	3669 out of 34727 genes, 11%	5.35049e-23	2.78761e-20
GO:0005737	cytoplasm	C	1315 out of 2113 genes, 62%	18066 out of 34727 genes, 52%	1.13266e-22	5.90118e-20
GO:0044444	cytoplasmic part	C	1172 out of 2113 genes, 55%	16032 out of 34727 genes, 46%	6.18856e-19	3.22424e-16
GO:0031090	organelle membrane	C	479 out of 2113 genes, 23%	5534 out of 34727 genes, 16%	4.70513e-17	2.45137e-14
GO:0005622	intracellular	C	1456 out of 2113 genes, 69%	21066 out of 34727 genes, 61%	2.86552e-16	1.49293e-13
GO:0044424	intracellular part	C	1431 out of 2113 genes, 68%	20690 out of 34727 genes, 60%	9.52637e-16	4.96324e-13
GO:0005783	endoplasmic reticulum	C	271 out of 2113 genes, 13%	2778 out of 34727 genes, 8%	2.43773e-15	1.27006e-12
GO:0044459	plasma membrane part	C	206 out of 2113 genes, 10%	2016 out of 34727 genes, 6%	1.02308e-13	5.33025e-11
GO:0044432	endoplasmic reticulum part	C	187 out of 2113 genes, 9%	1817 out of 34727 genes, 5%	8.27492e-13	4.31123e-10
GO:0005576	extracellular region	C	273 out of 2113 genes, 13%	2969 out of 34727 genes, 9%	1.88946e-12	9.84409e-10
GO:0043231	intracellular membrane-bounded organelle	C	1304 out of 2113 genes, 62%	18913 out of 34727 genes, 54%	2.20859e-12	1.15068e-09
GO:0043227	membrane-bounded organelle	C	1304 out of 2113 genes, 62%	18921 out of 34727 genes, 54%	2.57559e-12	1.34188e-09
GO:0030312	external encapsulating structure	C	244 out of 2113 genes, 12%	2597 out of 34727 genes, 7%	3.89499e-12	2.02929e-09
GO:0005789	endoplasmic reticulum membrane	C	174 out of 2113 genes, 8%	1687 out of 34727 genes, 5%	4.58087e-12	2.38663e-09
GO:0010008	endosome membrane	C	95 out of 2113 genes, 4%	741 out of 34727 genes, 2%	5.48487e-12	2.85762e-09
GO:0044440	endosomal part	C	96 out of 2113 genes, 5%	754 out of 34727 genes, 2%	6.30768e-12	3.2863e-09
GO:0042175	nuclear outer membrane-endoplasmic reticulum membrane network	C	175 out of 2113 genes, 8%	1712 out of 34727 genes, 5%	8.32988e-12	4.33986e-09
GO:0005618	cell wall	C	234 out of 2113 genes, 11%	2523 out of 34727 genes, 7%	3.98999e-11	2.07878e-08
GO:0043229	intracellular organelle	C	1315 out of 2113 genes, 62%	19279 out of 34727 genes, 56%	6.4557e-11	3.36342e-08
GO:0043226	organelle	C	1315 out of 2113 genes, 62%	19286 out of 34727 genes, 56%	7.31878e-11	3.81309e-08
GO:0012505	endomembrane system	C	270 out of 2113 genes, 13%	3082 out of 34727 genes, 9%	4.04885e-10	2.10945e-07
GO:0048046	apoplast	C	101 out of 2113 genes, 5%	909 out of 34727 genes, 3%	3.83581e-09	1.99845e-06
GO:0009986	cell surface	C	60 out of 2113 genes, 3%	472 out of 34727 genes, 1%	5.9333e-08	3.09125e-05
GO:0005768	endosome	C	112 out of 2113 genes, 5%	1103 out of 34727 genes, 3%	7.62343e-08	3.97181e-05
GO:0005777	peroxisome	C	73 out of 2113 genes, 3%	651 out of 34727 genes, 2%	3.8449e-07	0.00020032
GO:0042579	microbody	C	73 out of 2113 genes, 3%	651 out of 34727 genes, 2%	3.8449e-07	0.00020032
GO:0005829	cytosol	C	479 out of 2113 genes, 23%	6466 out of 34727 genes, 19%	8.13104e-07	0.000423627
GO:0016023	cytoplasmic membrane-bounded vesicle	C	128 out of 2113 genes, 6%	1448 out of 34727 genes, 4%	1.4033e-05	0.00731121
GO:0005794	Golgi apparatus	C	223 out of 2113 genes, 11%	2809 out of 34727 genes, 8%	2.11337e-05	0.0110107
GO:0044437	vacuolar part	C	173 out of 2113 genes, 8%	2101 out of 34727 genes, 6%	2.79423e-05	0.0145579
GO:0060198	clathrin sculpted vesicle	C	6 out of 2113 genes, 0%	12 out of 34727 genes, 0%	3.38363e-05	0.0176287
GO:0061200	clathrin sculpted gamma-aminobutyric acid transport vesicle	C	6 out of 2113 genes, 0%	12 out of 34727 genes, 0%	3.38363e-05	0.0176287
GO:0061202	clathrin sculpted gamma-aminobutyric acid transport vesicle membrane	C	6 out of 2113 genes, 0%	12 out of 34727 genes, 0%	3.38363e-05	0.0176287
GO:0005788	endoplasmic reticulum lumen	C	24 out of 2113 genes, 1%	159 out of 34727 genes, 0%	3.53029e-05	0.0183928
GO:0005774	vacuolar membrane	C	167 out of 2113 genes, 8%	2026 out of 34727 genes, 6%	3.65072e-05	0.0190203
GO:0031988	membrane-bounded vesicle	C	128 out of 2113 genes, 6%	1484 out of 34727 genes, 4%	4.31175e-05	0.0224642
GO:0009514	glyoxysome	C	12 out of 2113 genes, 1%	53 out of 34727 genes, 0%	6.42975e-05	0.033499
GO:0032585	multivesicular body membrane	C	9 out of 2113 genes, 0%	32 out of 34727 genes, 0%	8.76145e-05	0.0456471
GO:0031410	cytoplasmic vesicle	C	128 out of 2113 genes, 6%	1511 out of 34727 genes, 4%	9.47709e-05	0.0493756
GO:0019199	transmembrane receptor protein kinase activity	F	153 out of 2113 genes, 7%	609 out of 34727 genes, 2%	6.17289e-53	6.25931e-50
GO:0004674	protein serine/threonine kinase activity	F	308 out of 2113 genes, 15%	2042 out of 34727 genes, 6%	9.35666e-52	9.48765e-49
GO:0004888	transmembrane signaling receptor activity	F	164 out of 2113 genes, 8%	738 out of 34727 genes, 2%	6.21244e-49	6.29942e-46
GO:0004713	protein tyrosine kinase activity	F	180 out of 2113 genes, 9%	885 out of 34727 genes, 3%	7.92457e-48	8.03552e-45
GO:0004672	protein kinase activity	F	312 out of 2113 genes, 15%	2202 out of 34727 genes, 6%	1.39939e-46	1.41899e-43
GO:0038023	signaling receptor activity	F	173 out of 2113 genes, 8%	866 out of 34727 genes, 2%	7.45061e-45	7.55492e-42
GO:0016773	phosphotransferase activity, alcohol group as acceptor	F	327 out of 2113 genes, 15%	2436 out of 34727 genes, 7%	7.9156e-44	8.02642e-41
GO:0004872	receptor activity	F	179 out of 2113 genes, 8%	940 out of 34727 genes, 3%	2.20093e-43	2.23174e-40
GO:0004871	signal transducer activity	F	228 out of 2113 genes, 11%	1448 out of 34727 genes, 4%	5.41607e-41	5.49189e-38
GO:0060089	molecular transducer activity	F	228 out of 2113 genes, 11%	1448 out of 34727 genes, 4%	5.41607e-41	5.49189e-38
GO:0016301	kinase activity	F	340 out of 2113 genes, 16%	2735 out of 34727 genes, 8%	1.69673e-38	1.72049e-35
GO:0004675	transmembrane receptor protein serine/threonine kinase activity	F	100 out of 2113 genes, 5%	372 out of 34727 genes, 1%	1.3645e-37	1.3836e-34
GO:0030246	carbohydrate binding	F	147 out of 2113 genes, 7%	823 out of 34727 genes, 2%	1.71974e-32	1.74382e-29
GO:0005057	receptor signaling protein activity	F	99 out of 2113 genes, 5%	461 out of 34727 genes, 1%	1.34007e-28	1.35883e-25
GO:0004702	receptor signaling protein serine/threonine kinase activity	F	97 out of 2113 genes, 5%	450 out of 34727 genes, 1%	3.52976e-28	3.57918e-25
GO:0005516	calmodulin binding	F	129 out of 2113 genes, 6%	744 out of 34727 genes, 2%	2.40359e-27	2.43724e-24
GO:0003824	catalytic activity	F	1179 out of 2113 genes, 56%	15534 out of 34727 genes, 45%	4.42226e-26	4.48417e-23
GO:0031625	ubiquitin protein ligase binding	F	87 out of 2113 genes, 4%	397 out of 34727 genes, 1%	6.24969e-26	6.33718e-23
GO:0044389	small conjugating protein ligase binding	F	87 out of 2113 genes, 4%	397 out of 34727 genes, 1%	6.24969e-26	6.33718e-23
GO:0016491	oxidoreductase activity	F	361 out of 2113 genes, 17%	3449 out of 34727 genes, 10%	7.63458e-26	7.74147e-23
GO:0004714	transmembrane receptor protein tyrosine kinase activity	F	77 out of 2113 genes, 4%	355 out of 34727 genes, 1%	8.30049e-23	8.4167e-20
GO:0016772	transferase activity, transferring phosphorus-containing groups	F	355 out of 2113 genes, 17%	3583 out of 34727 genes, 10%	2.9923e-21	3.03419e-18
GO:0004715	non-membrane spanning protein tyrosine kinase activity	F	75 out of 2113 genes, 4%	366 out of 34727 genes, 1%	1.05908e-20	1.07391e-17
GO:0004383	guanylate cyclase activity	F	48 out of 2113 genes, 2%	177 out of 34727 genes, 1%	6.46331e-19	6.5538e-16
GO:0032559	adenyl ribonucleotide binding	F	484 out of 2113 genes, 23%	5529 out of 34727 genes, 16%	3.56553e-18	3.61545e-15
GO:0030554	adenyl nucleotide binding	F	484 out of 2113 genes, 23%	5537 out of 34727 genes, 16%	4.69816e-18	4.76394e-15
GO:0005524	ATP binding	F	472 out of 2113 genes, 22%	5436 out of 34727 genes, 16%	4.95918e-17	5.02861e-14
GO:0016829	lyase activity	F	134 out of 2113 genes, 6%	1028 out of 34727 genes, 3%	5.54189e-17	5.61947e-14
GO:0009975	cyclase activity	F	51 out of 2113 genes, 2%	224 out of 34727 genes, 1%	1.66754e-16	1.69089e-13
GO:0032555	purine ribonucleotide binding	F	504 out of 2113 genes, 24%	5935 out of 34727 genes, 17%	1.89878e-16	1.92536e-13
GO:0032553	ribonucleotide binding	F	504 out of 2113 genes, 24%	5937 out of 34727 genes, 17%	2.02262e-16	2.05093e-13
GO:0017076	purine nucleotide binding	F	504 out of 2113 genes, 24%	5949 out of 34727 genes, 17%	2.95061e-16	2.99192e-13
GO:0016740	transferase activity	F	533 out of 2113 genes, 25%	6373 out of 34727 genes, 18%	3.3616e-16	3.40866e-13
GO:0036094	small molecule binding	F	599 out of 2113 genes, 28%	7382 out of 34727 genes, 21%	1.08279e-15	1.09795e-12
GO:0005515	protein binding	F	813 out of 2113 genes, 38%	10635 out of 34727 genes, 31%	1.3444e-15	1.36322e-12
GO:0035639	purine ribonucleoside triphosphate binding	F	492 out of 2113 genes, 23%	5842 out of 34727 genes, 17%	2.28695e-15	2.31897e-12
GO:0033612	receptor serine/threonine kinase binding	F	51 out of 2113 genes, 2%	238 out of 34727 genes, 1%	2.34633e-15	2.37917e-12
GO:0001653	peptide receptor activity	F	44 out of 2113 genes, 2%	186 out of 34727 genes, 1%	4.43884e-15	4.50099e-12
GO:0032440	2-alkenal reductase [NAD(P)] activity	F	94 out of 2113 genes, 4%	650 out of 34727 genes, 2%	5.48865e-15	5.56549e-12
GO:0016849	phosphorus-oxygen lyase activity	F	52 out of 2113 genes, 2%	253 out of 34727 genes, 1%	7.63292e-15	7.73978e-12
GO:0004709	MAP kinase kinase kinase activity	F	57 out of 2113 genes, 3%	300 out of 34727 genes, 1%	1.46456e-14	1.48506e-11
GO:0005488	binding	F	1298 out of 2113 genes, 61%	18633 out of 34727 genes, 54%	6.22569e-14	6.31285e-11
GO:0016628	oxidoreductase activity, acting on the CH-CH group of donors, NAD or NADP as acceptor	F	104 out of 2113 genes, 5%	793 out of 34727 genes, 2%	1.27651e-13	1.29438e-10
GO:0016627	oxidoreductase activity, acting on the CH-CH group of donors	F	112 out of 2113 genes, 5%	891 out of 34727 genes, 3%	2.50733e-13	2.54243e-10
GO:0097159	organic cyclic compound binding	F	550 out of 2113 genes, 26%	6962 out of 34727 genes, 20%	3.72337e-12	3.7755e-09
GO:0000166	nucleotide binding	F	548 out of 2113 genes, 26%	6956 out of 34727 genes, 20%	6.69849e-12	6.79226e-09
GO:1901265	nucleoside phosphate binding	F	548 out of 2113 genes, 26%	6957 out of 34727 genes, 20%	6.86443e-12	6.96053e-09
GO:0001871	pattern binding	F	51 out of 2113 genes, 2%	291 out of 34727 genes, 1%	8.4843e-12	8.60308e-09
GO:0030247	polysaccharide binding	F	51 out of 2113 genes, 2%	291 out of 34727 genes, 1%	8.4843e-12	8.60308e-09
GO:0031406	carboxylic acid binding	F	72 out of 2113 genes, 3%	506 out of 34727 genes, 1%	1.81881e-11	1.84427e-08
GO:0005509	calcium ion binding	F	86 out of 2113 genes, 4%	665 out of 34727 genes, 2%	3.55396e-11	3.60371e-08
GO:0045548	phenylalanine ammonia-lyase activity	F	11 out of 2113 genes, 1%	15 out of 34727 genes, 0%	4.48656e-11	4.54938e-08
GO:0004896	cytokine receptor activity	F	24 out of 2113 genes, 1%	83 out of 34727 genes, 0%	8.08818e-11	8.20142e-08
GO:0004903	growth hormone receptor activity	F	24 out of 2113 genes, 1%	83 out of 34727 genes, 0%	8.08818e-11	8.20142e-08
GO:0008289	lipid binding	F	117 out of 2113 genes, 6%	1043 out of 34727 genes, 3%	1.23297e-10	1.25023e-07
GO:0004364	glutathione transferase activity	F	23 out of 2113 genes, 1%	83 out of 34727 genes, 0%	5.09239e-10	5.16369e-07
GO:0016705	oxidoreductase activity, acting on paired donors, with incorporation or reduction of molecular oxygen	F	86 out of 2113 genes, 4%	702 out of 34727 genes, 2%	5.55164e-10	5.62936e-07
GO:0009055	electron carrier activity	F	91 out of 2113 genes, 4%	771 out of 34727 genes, 2%	1.18806e-09	1.2047e-06
GO:0019899	enzyme binding	F	161 out of 2113 genes, 8%	1667 out of 34727 genes, 5%	3.67326e-09	3.72469e-06
GO:0047134	protein-disulfide reductase activity	F	12 out of 2113 genes, 1%	25 out of 34727 genes, 0%	6.16823e-09	6.25459e-06
GO:0046906	tetrapyrrole binding	F	79 out of 2113 genes, 4%	661 out of 34727 genes, 2%	8.43239e-09	8.55044e-06
GO:0008843	endochitinase activity	F	14 out of 2113 genes, 1%	36 out of 34727 genes, 0%	9.71605e-09	9.85207e-06
GO:0004398	histidine decarboxylase activity	F	11 out of 2113 genes, 1%	22 out of 34727 genes, 0%	1.55645e-08	1.57824e-05
GO:0005102	receptor binding	F	88 out of 2113 genes, 4%	780 out of 34727 genes, 2%	1.90752e-08	1.93422e-05
GO:0016668	oxidoreductase activity, acting on a sulfur group of donors, NAD or NADP as acceptor	F	16 out of 2113 genes, 1%	55 out of 34727 genes, 0%	1.02403e-07	0.000103836
GO:0043295	glutathione binding	F	19 out of 2113 genes, 1%	77 out of 34727 genes, 0%	1.23709e-07	0.000125441
GO:1900750	oligopeptide binding	F	19 out of 2113 genes, 1%	77 out of 34727 genes, 0%	1.23709e-07	0.000125441
GO:0004568	chitinase activity	F	16 out of 2113 genes, 1%	56 out of 34727 genes, 0%	1.35279e-07	0.000137172
GO:0004563	beta-N-acetylhexosaminidase activity	F	13 out of 2113 genes, 1%	38 out of 34727 genes, 0%	1.94144e-07	0.000196862
GO:0004497	monooxygenase activity	F	49 out of 2113 genes, 2%	367 out of 34727 genes, 1%	2.15267e-07	0.000218281
GO:0016209	antioxidant activity	F	43 out of 2113 genes, 2%	304 out of 34727 genes, 1%	2.37157e-07	0.000240477
GO:0016841	ammonia-lyase activity	F	11 out of 2113 genes, 1%	28 out of 34727 genes, 0%	3.37007e-07	0.000341725
GO:0043531	ADP binding	F	63 out of 2113 genes, 3%	536 out of 34727 genes, 2%	4.76341e-07	0.00048301
GO:0004601	peroxidase activity	F	38 out of 2113 genes, 2%	262 out of 34727 genes, 1%	6.1758e-07	0.000626226
GO:0016684	oxidoreductase activity, acting on peroxide as acceptor	F	38 out of 2113 genes, 2%	262 out of 34727 genes, 1%	6.1758e-07	0.000626226
GO:0019840	isoprenoid binding	F	16 out of 2113 genes, 1%	62 out of 34727 genes, 0%	6.26908e-07	0.000635685
GO:0042562	hormone binding	F	20 out of 2113 genes, 1%	93 out of 34727 genes, 0%	6.43428e-07	0.000652436
GO:0016667	oxidoreductase activity, acting on a sulfur group of donors	F	34 out of 2113 genes, 2%	222 out of 34727 genes, 1%	6.66233e-07	0.00067556
GO:0020037	heme binding	F	65 out of 2113 genes, 3%	566 out of 34727 genes, 2%	7.18086e-07	0.000728139
GO:0016231	beta-N-acetylglucosaminidase activity	F	12 out of 2113 genes, 1%	36 out of 34727 genes, 0%	7.92088e-07	0.000803177
GO:0019842	vitamin binding	F	55 out of 2113 genes, 3%	452 out of 34727 genes, 1%	8.4716e-07	0.00085902
GO:0015929	hexosaminidase activity	F	13 out of 2113 genes, 1%	45 out of 34727 genes, 0%	1.75268e-06	0.00177722
GO:0042277	peptide binding	F	41 out of 2113 genes, 2%	307 out of 34727 genes, 1%	2.01786e-06	0.00204611
GO:0072341	modified amino acid binding	F	19 out of 2113 genes, 1%	95 out of 34727 genes, 0%	3.83601e-06	0.00388972
GO:0016840	carbon-nitrogen lyase activity	F	13 out of 2113 genes, 1%	48 out of 34727 genes, 0%	3.90144e-06	0.00395606
GO:0005506	iron ion binding	F	84 out of 2113 genes, 4%	835 out of 34727 genes, 2%	4.57287e-06	0.00463689
GO:0010331	gibberellin binding	F	10 out of 2113 genes, 0%	29 out of 34727 genes, 0%	4.67732e-06	0.0047428
GO:0005262	calcium channel activity	F	16 out of 2113 genes, 1%	72 out of 34727 genes, 0%	5.29242e-06	0.00536652
GO:0050253	retinyl-palmitate esterase activity	F	15 out of 2113 genes, 1%	65 out of 34727 genes, 0%	6.32092e-06	0.00640941
GO:0080030	methyl indole-3-acetate esterase activity	F	17 out of 2113 genes, 1%	83 out of 34727 genes, 0%	8.75199e-06	0.00887452
GO:0080031	methyl salicylate esterase activity	F	17 out of 2113 genes, 1%	83 out of 34727 genes, 0%	8.75199e-06	0.00887452
GO:0030414	peptidase inhibitor activity	F	23 out of 2113 genes, 1%	137 out of 34727 genes, 0%	8.80297e-06	0.00892621
GO:0016638	oxidoreductase activity, acting on the CH-NH2 group of donors	F	29 out of 2113 genes, 1%	197 out of 34727 genes, 1%	9.4108e-06	0.00954255
GO:0016709	oxidoreductase activity, acting on paired donors, with incorporation or reduction of molecular oxygen, NADH or NADPH as one donor, and incorporation of one atom of oxygen	F	33 out of 2113 genes, 2%	240 out of 34727 genes, 1%	1.04317e-05	0.0105777
GO:0016405	CoA-ligase activity	F	15 out of 2113 genes, 1%	68 out of 34727 genes, 0%	1.13779e-05	0.0115372
GO:0008061	chitin binding	F	17 out of 2113 genes, 1%	85 out of 34727 genes, 0%	1.22158e-05	0.0123869
GO:0045485	omega-6 fatty acid desaturase activity	F	7 out of 2113 genes, 0%	15 out of 34727 genes, 0%	1.27422e-05	0.0129206
GO:0004091	carboxylesterase activity	F	18 out of 2113 genes, 1%	95 out of 34727 genes, 0%	1.50077e-05	0.0152178
GO:0015066	alpha-amylase inhibitor activity	F	5 out of 2113 genes, 0%	7 out of 34727 genes, 0%	1.57177e-05	0.0159377
GO:0016720	delta12-fatty acid dehydrogenase activity	F	7 out of 2113 genes, 0%	16 out of 34727 genes, 0%	2.14591e-05	0.0217595
GO:0072509	divalent inorganic cation transmembrane transporter activity	F	26 out of 2113 genes, 1%	175 out of 34727 genes, 1%	2.26024e-05	0.0229188
GO:0016878	acid-thiol ligase activity	F	15 out of 2113 genes, 1%	72 out of 34727 genes, 0%	2.3545e-05	0.0238747
GO:0051087	chaperone binding	F	13 out of 2113 genes, 1%	56 out of 34727 genes, 0%	2.42092e-05	0.0245482
GO:0046982	protein heterodimerization activity	F	51 out of 2113 genes, 2%	461 out of 34727 genes, 1%	2.96156e-05	0.0300302
GO:0016641	oxidoreductase activity, acting on the CH-NH2 group of donors, oxygen as acceptor	F	26 out of 2113 genes, 1%	181 out of 34727 genes, 1%	4.08529e-05	0.0414248
GO:0016877	ligase activity, forming carbon-sulfur bonds	F	15 out of 2113 genes, 1%	76 out of 34727 genes, 0%	4.60063e-05	0.0466503

## Sheet: Cluster B
Additional file 4: Table S1. B) GO term analysis of genes belonging to cluster B (Figure 3). Terms are grouped based on Process (P), Component (C) and Function (F).
#GO ID	GO term	Domain	Cluster frequency	Background frequency	Raw P-value	Corrected P-value
GO:0009814	defense response, incompatible interaction	P	532 out of 2113 genes, 25%	2923 out of 34727 genes, 8%	6.35661e-128	2.35703e-124
GO:0009607	response to biotic stimulus	P	798 out of 2113 genes, 38%	5809 out of 34727 genes, 17%	7.26608e-128	2.69426e-124
GO:0051707	response to other organism	P	767 out of 2113 genes, 36%	5660 out of 34727 genes, 16%	2.69944e-118	1.00095e-114
GO:0042221	response to chemical stimulus	P	1172 out of 2113 genes, 55%	11092 out of 34727 genes, 32%	1.71165e-117	6.34681e-114
GO:0010200	response to chitin	P	455 out of 2113 genes, 22%	2359 out of 34727 genes, 7%	6.03231e-117	2.23678e-113
GO:0045087	innate immune response	P	594 out of 2113 genes, 28%	3789 out of 34727 genes, 11%	3.13177e-114	1.16126e-110
GO:0006952	defense response	P	772 out of 2113 genes, 37%	5870 out of 34727 genes, 17%	4.67601e-112	1.73386e-108
GO:0006955	immune response	P	600 out of 2113 genes, 28%	3919 out of 34727 genes, 11%	7.2008e-111	2.67006e-107
GO:0010033	response to organic substance	P	1036 out of 2113 genes, 49%	9393 out of 34727 genes, 27%	1.50721e-109	5.58874e-106
GO:0006950	response to stress	P	1242 out of 2113 genes, 59%	12567 out of 34727 genes, 36%	3.32195e-105	1.23178e-101
GO:0002376	immune system process	P	637 out of 2113 genes, 30%	4472 out of 34727 genes, 13%	4.59011e-104	1.70201e-100
GO:0009627	systemic acquired resistance	P	434 out of 2113 genes, 21%	2374 out of 34727 genes, 7%	1.02585e-102	3.80385e-99
GO:0009743	response to carbohydrate stimulus	P	583 out of 2113 genes, 28%	3933 out of 34727 genes, 11%	4.15358e-101	1.54015e-97
GO:0042742	defense response to bacterium	P	421 out of 2113 genes, 20%	2350 out of 34727 genes, 7%	2.2607e-96	8.38268e-93
GO:0031347	regulation of defense response	P	491 out of 2113 genes, 23%	3058 out of 34727 genes, 9%	9.11674e-96	3.38049e-92
GO:0009617	response to bacterium	P	500 out of 2113 genes, 24%	3167 out of 34727 genes, 9%	5.92463e-95	2.19685e-91
GO:0050896	response to stimulus	P	1434 out of 2113 genes, 68%	16091 out of 34727 genes, 46%	3.21122e-94	1.19072e-90
GO:0009755	hormone-mediated signaling pathway	P	610 out of 2113 genes, 29%	4406 out of 34727 genes, 13%	1.87265e-93	6.9438e-90
GO:0009719	response to endogenous stimulus	P	813 out of 2113 genes, 38%	6889 out of 34727 genes, 20%	2.39478e-93	8.87985e-90
GO:0009725	response to hormone stimulus	P	804 out of 2113 genes, 38%	6805 out of 34727 genes, 20%	2.93235e-92	1.08732e-88
GO:0071310	cellular response to organic substance	P	754 out of 2113 genes, 36%	6213 out of 34727 genes, 18%	1.07809e-90	3.99754e-87
GO:0070887	cellular response to chemical stimulus	P	801 out of 2113 genes, 38%	6838 out of 34727 genes, 20%	7.44608e-90	2.76101e-86
GO:0034976	response to endoplasmic reticulum stress	P	343 out of 2113 genes, 16%	1737 out of 34727 genes, 5%	3.98583e-89	1.47795e-85
GO:0051704	multi-organism process	P	830 out of 2113 genes, 39%	7269 out of 34727 genes, 21%	3.75842e-88	1.39362e-84
GO:0007165	signal transduction	P	851 out of 2113 genes, 40%	7580 out of 34727 genes, 22%	4.01213e-87	1.4877e-83
GO:0071495	cellular response to endogenous stimulus	P	630 out of 2113 genes, 30%	4812 out of 34727 genes, 14%	2.06007e-86	7.63872e-83
GO:0032870	cellular response to hormone stimulus	P	621 out of 2113 genes, 29%	4723 out of 34727 genes, 14%	9.91906e-86	3.67799e-82
GO:0010363	regulation of plant-type hypersensitive response	P	412 out of 2113 genes, 19%	2447 out of 34727 genes, 7%	2.22349e-85	8.24469e-82
GO:0045088	regulation of innate immune response	P	431 out of 2113 genes, 20%	2638 out of 34727 genes, 8%	2.35958e-85	8.74932e-82
GO:0007154	cell communication	P	940 out of 2113 genes, 44%	8862 out of 34727 genes, 26%	4.40506e-85	1.6334e-81
GO:0080134	regulation of response to stress	P	505 out of 2113 genes, 24%	3461 out of 34727 genes, 10%	3.01086e-83	1.11643e-79
GO:0009751	response to salicylic acid stimulus	P	440 out of 2113 genes, 21%	2771 out of 34727 genes, 8%	3.49462e-83	1.2958e-79
GO:0050776	regulation of immune response	P	436 out of 2113 genes, 21%	2792 out of 34727 genes, 8%	5.4247e-80	2.01148e-76
GO:0009753	response to jasmonic acid stimulus	P	441 out of 2113 genes, 21%	2853 out of 34727 genes, 8%	1.48899e-79	5.52119e-76
GO:0009611	response to wounding	P	444 out of 2113 genes, 21%	2899 out of 34727 genes, 8%	7.67679e-79	2.84655e-75
GO:0023052	signaling	P	860 out of 2113 genes, 41%	7987 out of 34727 genes, 23%	1.37133e-78	5.08489e-75
GO:0051716	cellular response to stimulus	P	1064 out of 2113 genes, 50%	10909 out of 34727 genes, 31%	5.15851e-78	1.91278e-74
GO:0009620	response to fungus	P	355 out of 2113 genes, 17%	2018 out of 34727 genes, 6%	5.65816e-78	2.09805e-74
GO:0009863	salicylic acid mediated signaling pathway	P	373 out of 2113 genes, 18%	2215 out of 34727 genes, 6%	1.07229e-76	3.97605e-73
GO:0080135	regulation of cellular response to stress	P	421 out of 2113 genes, 20%	2715 out of 34727 genes, 8%	5.02426e-76	1.863e-72
GO:0071446	cellular response to salicylic acid stimulus	P	374 out of 2113 genes, 18%	2237 out of 34727 genes, 6%	5.10765e-76	1.89392e-72
GO:0006810	transport	P	1040 out of 2113 genes, 49%	10669 out of 34727 genes, 31%	3.66211e-75	1.35791e-71
GO:0002682	regulation of immune system process	P	440 out of 2113 genes, 21%	2935 out of 34727 genes, 8%	4.45532e-75	1.65203e-71
GO:0043069	negative regulation of programmed cell death	P	320 out of 2113 genes, 15%	1757 out of 34727 genes, 5%	1.16395e-73	4.31592e-70
GO:0060548	negative regulation of cell death	P	320 out of 2113 genes, 15%	1767 out of 34727 genes, 5%	4.94633e-73	1.8341e-69
GO:0006725	cellular aromatic compound metabolic process	P	542 out of 2113 genes, 26%	4131 out of 34727 genes, 12%	9.43621e-73	3.49895e-69
GO:0051234	establishment of localization	P	1046 out of 2113 genes, 50%	10873 out of 34727 genes, 31%	2.40962e-72	8.93488e-69
GO:0006612	protein targeting to membrane	P	412 out of 2113 genes, 19%	2702 out of 34727 genes, 8%	4.76258e-72	1.76596e-68
GO:0019438	aromatic compound biosynthetic process	P	456 out of 2113 genes, 22%	3187 out of 34727 genes, 9%	1.68294e-71	6.24035e-68
GO:0031348	negative regulation of defense response	P	311 out of 2113 genes, 15%	1718 out of 34727 genes, 5%	7.88396e-71	2.92337e-67
GO:0043067	regulation of programmed cell death	P	467 out of 2113 genes, 22%	3352 out of 34727 genes, 10%	1.18595e-69	4.39752e-66
GO:0010941	regulation of cell death	P	470 out of 2113 genes, 22%	3408 out of 34727 genes, 10%	1.00831e-68	3.73882e-65
GO:0033554	cellular response to stress	P	705 out of 2113 genes, 33%	6343 out of 34727 genes, 18%	2.18345e-66	8.09622e-63
GO:0032787	monocarboxylic acid metabolic process	P	572 out of 2113 genes, 27%	4678 out of 34727 genes, 13%	6.0423e-66	2.24048e-62
GO:0009605	response to external stimulus	P	587 out of 2113 genes, 28%	4884 out of 34727 genes, 14%	3.3631e-65	1.24704e-61
GO:0048583	regulation of response to stimulus	P	579 out of 2113 genes, 27%	4792 out of 34727 genes, 14%	5.43026e-65	2.01354e-61
GO:0051179	localization	P	1066 out of 2113 genes, 50%	11498 out of 34727 genes, 33%	8.55808e-65	3.17333e-61
GO:0071395	cellular response to jasmonic acid stimulus	P	324 out of 2113 genes, 15%	1970 out of 34727 genes, 6%	1.68584e-63	6.25109e-60
GO:0009696	salicylic acid metabolic process	P	251 out of 2113 genes, 12%	1285 out of 34727 genes, 4%	2.33014e-63	8.64016e-60
GO:0009867	jasmonic acid mediated signaling pathway	P	323 out of 2113 genes, 15%	1965 out of 34727 genes, 6%	3.10197e-63	1.15021e-59
GO:0016053	organic acid biosynthetic process	P	542 out of 2113 genes, 26%	4401 out of 34727 genes, 13%	5.29596e-63	1.96374e-59
GO:0046394	carboxylic acid biosynthetic process	P	542 out of 2113 genes, 26%	4401 out of 34727 genes, 13%	5.29596e-63	1.96374e-59
GO:0009738	abscisic acid mediated signaling pathway	P	291 out of 2113 genes, 14%	1661 out of 34727 genes, 5%	7.96112e-63	2.95198e-59
GO:0009697	salicylic acid biosynthetic process	P	239 out of 2113 genes, 11%	1199 out of 34727 genes, 3%	5.49352e-62	2.037e-58
GO:0044283	small molecule biosynthetic process	P	556 out of 2113 genes, 26%	4631 out of 34727 genes, 13%	5.13178e-61	1.90286e-57
GO:0071215	cellular response to abscisic acid stimulus	P	293 out of 2113 genes, 14%	1744 out of 34727 genes, 5%	3.51438e-59	1.30313e-55
GO:0009862	systemic acquired resistance, salicylic acid mediated signaling pathway	P	275 out of 2113 genes, 13%	1577 out of 34727 genes, 5%	8.2938e-59	3.07534e-55
GO:0006082	organic acid metabolic process	P	671 out of 2113 genes, 32%	6195 out of 34727 genes, 18%	5.4164e-58	2.0084e-54
GO:0019752	carboxylic acid metabolic process	P	668 out of 2113 genes, 32%	6173 out of 34727 genes, 18%	1.61975e-57	6.00603e-54
GO:0043436	oxoacid metabolic process	P	668 out of 2113 genes, 32%	6173 out of 34727 genes, 18%	1.61975e-57	6.00603e-54
GO:0042180	cellular ketone metabolic process	P	674 out of 2113 genes, 32%	6259 out of 34727 genes, 18%	2.51028e-57	9.3081e-54
GO:0006984	ER-nucleus signaling pathway	P	236 out of 2113 genes, 11%	1243 out of 34727 genes, 4%	4.091e-57	1.51694e-53
GO:0002679	respiratory burst involved in defense response	P	166 out of 2113 genes, 8%	682 out of 34727 genes, 2%	2.42621e-55	8.99639e-52
GO:0010035	response to inorganic substance	P	489 out of 2113 genes, 23%	4011 out of 34727 genes, 12%	1.16167e-54	4.30748e-51
GO:0006865	amino acid transport	P	255 out of 2113 genes, 12%	1458 out of 34727 genes, 4%	1.19437e-54	4.42873e-51
GO:0045730	respiratory burst	P	168 out of 2113 genes, 8%	706 out of 34727 genes, 2%	1.59755e-54	5.92371e-51
GO:0046942	carboxylic acid transport	P	268 out of 2113 genes, 13%	1598 out of 34727 genes, 5%	8.58969e-54	3.18506e-50
GO:0015849	organic acid transport	P	269 out of 2113 genes, 13%	1611 out of 34727 genes, 5%	1.29405e-53	4.79833e-50
GO:0051649	establishment of localization in cell	P	654 out of 2113 genes, 31%	6137 out of 34727 genes, 18%	1.52281e-53	5.64658e-50
GO:0009737	response to abscisic acid stimulus	P	434 out of 2113 genes, 21%	3407 out of 34727 genes, 10%	5.09005e-53	1.88739e-49
GO:0006605	protein targeting	P	482 out of 2113 genes, 23%	3978 out of 34727 genes, 11%	5.58349e-53	2.07036e-49
GO:0009267	cellular response to starvation	P	289 out of 2113 genes, 14%	1832 out of 34727 genes, 5%	1.82659e-52	6.77299e-49
GO:0048585	negative regulation of response to stimulus	P	363 out of 2113 genes, 17%	2622 out of 34727 genes, 8%	3.29219e-52	1.22074e-48
GO:0009628	response to abiotic stimulus	P	843 out of 2113 genes, 40%	8811 out of 34727 genes, 25%	7.65302e-52	2.83774e-48
GO:0042594	response to starvation	P	297 out of 2113 genes, 14%	1932 out of 34727 genes, 6%	1.4349e-51	5.32062e-48
GO:0050832	defense response to fungus	P	225 out of 2113 genes, 11%	1230 out of 34727 genes, 4%	1.67805e-51	6.22222e-48
GO:0051641	cellular localization	P	681 out of 2113 genes, 32%	6578 out of 34727 genes, 19%	1.79089e-51	6.64063e-48
GO:0031669	cellular response to nutrient levels	P	291 out of 2113 genes, 14%	1883 out of 34727 genes, 5%	5.80568e-51	2.15274e-47
GO:0035966	response to topologically incorrect protein	P	265 out of 2113 genes, 13%	1623 out of 34727 genes, 5%	7.25597e-51	2.69051e-47
GO:0071704	organic substance metabolic process	P	562 out of 2113 genes, 27%	5050 out of 34727 genes, 15%	1.26824e-50	4.70265e-47
GO:0034620	cellular response to unfolded protein	P	221 out of 2113 genes, 10%	1211 out of 34727 genes, 3%	2.15988e-50	8.00883e-47
GO:0035967	cellular response to topologically incorrect protein	P	222 out of 2113 genes, 11%	1221 out of 34727 genes, 4%	2.42165e-50	8.97947e-47
GO:0046907	intracellular transport	P	597 out of 2113 genes, 28%	5523 out of 34727 genes, 16%	5.07479e-50	1.88173e-46
GO:0030968	endoplasmic reticulum unfolded protein response	P	218 out of 2113 genes, 10%	1191 out of 34727 genes, 3%	6.39634e-50	2.37176e-46
GO:0006886	intracellular protein transport	P	506 out of 2113 genes, 24%	4382 out of 34727 genes, 13%	1.48142e-49	5.4931e-46
GO:0006986	response to unfolded protein	P	227 out of 2113 genes, 11%	1286 out of 34727 genes, 4%	3.20405e-49	1.18806e-45
GO:0071496	cellular response to external stimulus	P	305 out of 2113 genes, 14%	2068 out of 34727 genes, 6%	3.88232e-49	1.43957e-45
GO:0031668	cellular response to extracellular stimulus	P	303 out of 2113 genes, 14%	2054 out of 34727 genes, 6%	8.06361e-49	2.98999e-45
GO:0071702	organic substance transport	P	314 out of 2113 genes, 15%	2184 out of 34727 genes, 6%	2.98212e-48	1.10577e-44
GO:0031667	response to nutrient levels	P	319 out of 2113 genes, 15%	2240 out of 34727 genes, 6%	3.70462e-48	1.37367e-44
GO:0045184	establishment of protein localization	P	543 out of 2113 genes, 26%	4901 out of 34727 genes, 14%	4.98369e-48	1.84795e-44
GO:0034613	cellular protein localization	P	528 out of 2113 genes, 25%	4719 out of 34727 genes, 14%	8.63117e-48	3.20044e-44
GO:0015031	protein transport	P	539 out of 2113 genes, 26%	4869 out of 34727 genes, 14%	1.66363e-47	6.16872e-44
GO:0009991	response to extracellular stimulus	P	329 out of 2113 genes, 16%	2400 out of 34727 genes, 7%	4.39703e-46	1.63042e-42
GO:0044281	small molecule metabolic process	P	829 out of 2113 genes, 39%	8924 out of 34727 genes, 26%	3.20348e-45	1.18785e-41
GO:0043450	alkene biosynthetic process	P	144 out of 2113 genes, 7%	625 out of 34727 genes, 2%	5.55164e-45	2.05855e-41
GO:0070727	cellular macromolecule localization	P	533 out of 2113 genes, 25%	4893 out of 34727 genes, 14%	8.81001e-45	3.26675e-41
GO:0008104	protein localization	P	564 out of 2113 genes, 27%	5298 out of 34727 genes, 15%	1.10281e-44	4.08921e-41
GO:0006468	protein phosphorylation	P	343 out of 2113 genes, 16%	2593 out of 34727 genes, 7%	1.11873e-44	4.14824e-41
GO:0009692	ethylene metabolic process	P	143 out of 2113 genes, 7%	621 out of 34727 genes, 2%	1.21095e-44	4.49019e-41
GO:0009693	ethylene biosynthetic process	P	143 out of 2113 genes, 7%	621 out of 34727 genes, 2%	1.21095e-44	4.49019e-41
GO:0010167	response to nitrate	P	220 out of 2113 genes, 10%	1300 out of 34727 genes, 4%	1.31277e-44	4.86774e-41
GO:0009723	response to ethylene stimulus	P	309 out of 2113 genes, 15%	2231 out of 34727 genes, 6%	4.63832e-44	1.71989e-40
GO:0006820	anion transport	P	260 out of 2113 genes, 12%	1712 out of 34727 genes, 5%	5.8757e-44	2.17871e-40
GO:0015706	nitrate transport	P	215 out of 2113 genes, 10%	1266 out of 34727 genes, 4%	7.88418e-44	2.92345e-40
GO:0009595	detection of biotic stimulus	P	164 out of 2113 genes, 8%	805 out of 34727 genes, 2%	1.10081e-43	4.0818e-40
GO:0065007	biological regulation	P	1245 out of 2113 genes, 59%	15413 out of 34727 genes, 44%	1.15329e-43	4.27639e-40
GO:0043449	cellular alkene metabolic process	P	145 out of 2113 genes, 7%	652 out of 34727 genes, 2%	2.39281e-43	8.87255e-40
GO:1900674	olefin biosynthetic process	P	144 out of 2113 genes, 7%	645 out of 34727 genes, 2%	2.9138e-43	1.08044e-39
GO:0002252	immune effector process	P	213 out of 2113 genes, 10%	1260 out of 34727 genes, 4%	4.25218e-43	1.57671e-39
GO:0035556	intracellular signal transduction	P	323 out of 2113 genes, 15%	2414 out of 34727 genes, 7%	5.73302e-43	2.1258e-39
GO:1900673	olefin metabolic process	P	148 out of 2113 genes, 7%	685 out of 34727 genes, 2%	1.22469e-42	4.54117e-39
GO:0050789	regulation of biological process	P	1175 out of 2113 genes, 56%	14361 out of 34727 genes, 41%	2.54722e-42	9.44511e-39
GO:0015698	inorganic anion transport	P	230 out of 2113 genes, 11%	1444 out of 34727 genes, 4%	3.45551e-42	1.2813e-38
GO:0006979	response to oxidative stress	P	294 out of 2113 genes, 14%	2125 out of 34727 genes, 6%	9.71493e-42	3.6023e-38
GO:0046777	protein autophosphorylation	P	190 out of 2113 genes, 9%	1075 out of 34727 genes, 3%	3.2437e-41	1.20276e-37
GO:0050794	regulation of cellular process	P	1077 out of 2113 genes, 51%	12926 out of 34727 genes, 37%	2.33781e-40	8.66858e-37
GO:0019748	secondary metabolic process	P	376 out of 2113 genes, 18%	3132 out of 34727 genes, 9%	2.10451e-39	7.80353e-36
GO:0033036	macromolecule localization	P	611 out of 2113 genes, 29%	6196 out of 34727 genes, 18%	2.59707e-38	9.62993e-35
GO:0051606	detection of stimulus	P	211 out of 2113 genes, 10%	1335 out of 34727 genes, 4%	3.72218e-38	1.38018e-34
GO:0009414	response to water deprivation	P	304 out of 2113 genes, 14%	2358 out of 34727 genes, 7%	3.37335e-37	1.25084e-33
GO:0009415	response to water stimulus	P	304 out of 2113 genes, 14%	2370 out of 34727 genes, 7%	8.85693e-37	3.28415e-33
GO:0009266	response to temperature stimulus	P	418 out of 2113 genes, 20%	3739 out of 34727 genes, 11%	1.10955e-36	4.1142e-33
GO:0009987	cellular process	P	1625 out of 2113 genes, 77%	22438 out of 34727 genes, 65%	1.67232e-36	6.20096e-33
GO:0006811	ion transport	P	376 out of 2113 genes, 18%	3264 out of 34727 genes, 9%	1.82837e-35	6.77959e-32
GO:0006857	oligopeptide transport	P	141 out of 2113 genes, 7%	728 out of 34727 genes, 2%	4.24453e-35	1.57387e-31
GO:0002237	response to molecule of bacterial origin	P	143 out of 2113 genes, 7%	747 out of 34727 genes, 2%	5.27306e-35	1.95525e-31
GO:0015833	peptide transport	P	143 out of 2113 genes, 7%	765 out of 34727 genes, 2%	7.90017e-34	2.92938e-30
GO:1901137	carbohydrate derivative biosynthetic process	P	321 out of 2113 genes, 15%	2668 out of 34727 genes, 8%	1.67779e-33	6.22125e-30
GO:0016310	phosphorylation	P	374 out of 2113 genes, 18%	3313 out of 34727 genes, 10%	2.1023e-33	7.79533e-30
GO:0010310	regulation of hydrogen peroxide metabolic process	P	171 out of 2113 genes, 8%	1068 out of 34727 genes, 3%	1.20686e-31	4.47503e-28
GO:0009058	biosynthetic process	P	1134 out of 2113 genes, 54%	14444 out of 34727 genes, 42%	6.334e-31	2.34865e-27
GO:2000377	regulation of reactive oxygen species metabolic process	P	171 out of 2113 genes, 8%	1092 out of 34727 genes, 3%	1.83412e-30	6.80092e-27
GO:0005975	carbohydrate metabolic process	P	538 out of 2113 genes, 25%	5599 out of 34727 genes, 16%	4.93367e-30	1.82941e-26
GO:0006970	response to osmotic stress	P	394 out of 2113 genes, 19%	3716 out of 34727 genes, 11%	1.64379e-29	6.09518e-26
GO:0007178	transmembrane receptor protein serine/threonine kinase signaling pathway	P	105 out of 2113 genes, 5%	503 out of 34727 genes, 1%	3.54119e-29	1.31307e-25
GO:0009816	defense response to bacterium, incompatible interaction	P	99 out of 2113 genes, 5%	456 out of 34727 genes, 1%	5.36216e-29	1.98829e-25
GO:0043562	cellular response to nitrogen levels	P	99 out of 2113 genes, 5%	458 out of 34727 genes, 1%	7.74886e-29	2.87328e-25
GO:0006995	cellular response to nitrogen starvation	P	96 out of 2113 genes, 5%	436 out of 34727 genes, 1%	1.17895e-28	4.37156e-25
GO:0010583	response to cyclopentenone	P	137 out of 2113 genes, 6%	799 out of 34727 genes, 2%	1.73814e-28	6.44504e-25
GO:0009651	response to salt stress	P	371 out of 2113 genes, 18%	3466 out of 34727 genes, 10%	1.80174e-28	6.68084e-25
GO:0008610	lipid biosynthetic process	P	396 out of 2113 genes, 19%	3813 out of 34727 genes, 11%	7.76891e-28	2.88071e-24
GO:0008152	metabolic process	P	1536 out of 2113 genes, 73%	21452 out of 34727 genes, 62%	7.95397e-28	2.94933e-24
GO:0006944	cellular membrane fusion	P	189 out of 2113 genes, 9%	1338 out of 34727 genes, 4%	8.10432e-28	3.00508e-24
GO:0044249	cellular biosynthetic process	P	1082 out of 2113 genes, 51%	13840 out of 34727 genes, 40%	8.74975e-28	3.24441e-24
GO:0061025	membrane fusion	P	189 out of 2113 genes, 9%	1340 out of 34727 genes, 4%	9.76632e-28	3.62135e-24
GO:0009642	response to light intensity	P	156 out of 2113 genes, 7%	1002 out of 34727 genes, 3%	1.44814e-27	5.36972e-24
GO:0002831	regulation of response to biotic stimulus	P	132 out of 2113 genes, 6%	770 out of 34727 genes, 2%	1.80413e-27	6.68971e-24
GO:0009407	toxin catabolic process	P	139 out of 2113 genes, 7%	838 out of 34727 genes, 2%	2.10445e-27	7.8033e-24
GO:0009733	response to auxin stimulus	P	260 out of 2113 genes, 12%	2147 out of 34727 genes, 6%	2.12263e-27	7.87072e-24
GO:0006793	phosphorus metabolic process	P	420 out of 2113 genes, 20%	4146 out of 34727 genes, 12%	2.22142e-27	8.23704e-24
GO:0006796	phosphate-containing compound metabolic process	P	419 out of 2113 genes, 20%	4138 out of 34727 genes, 12%	2.87202e-27	1.06495e-23
GO:0009404	toxin metabolic process	P	139 out of 2113 genes, 7%	852 out of 34727 genes, 2%	1.13284e-26	4.20058e-23
GO:0006629	lipid metabolic process	P	500 out of 2113 genes, 24%	5275 out of 34727 genes, 15%	3.02535e-26	1.1218e-22
GO:0009409	response to cold	P	285 out of 2113 genes, 13%	2499 out of 34727 genes, 7%	7.59317e-26	2.81555e-22
GO:0010154	fruit development	P	347 out of 2113 genes, 16%	3278 out of 34727 genes, 9%	1.16262e-25	4.311e-22
GO:0044237	cellular metabolic process	P	1424 out of 2113 genes, 67%	19672 out of 34727 genes, 57%	1.2864e-25	4.76996e-22
GO:0048519	negative regulation of biological process	P	589 out of 2113 genes, 28%	6568 out of 34727 genes, 19%	2.57859e-25	9.56141e-22
GO:0044550	secondary metabolite biosynthetic process	P	260 out of 2113 genes, 12%	2229 out of 34727 genes, 6%	5.74208e-25	2.12916e-21
GO:0014070	response to organic cyclic compound	P	146 out of 2113 genes, 7%	960 out of 34727 genes, 3%	8.27136e-25	3.06702e-21
GO:0032501	multicellular organismal process	P	939 out of 2113 genes, 44%	11832 out of 34727 genes, 34%	1.42022e-24	5.26616e-21
GO:0043900	regulation of multi-organism process	P	137 out of 2113 genes, 6%	888 out of 34727 genes, 3%	6.26714e-24	2.32386e-20
GO:1901135	carbohydrate derivative metabolic process	P	426 out of 2113 genes, 20%	4410 out of 34727 genes, 13%	1.37236e-23	5.08873e-20
GO:0048608	reproductive structure development	P	499 out of 2113 genes, 24%	5415 out of 34727 genes, 16%	1.91141e-23	7.08753e-20
GO:0061458	reproductive system development	P	499 out of 2113 genes, 24%	5415 out of 34727 genes, 16%	1.91141e-23	7.08753e-20
GO:0003006	developmental process involved in reproduction	P	582 out of 2113 genes, 28%	6585 out of 34727 genes, 19%	2.09566e-23	7.77071e-20
GO:0008219	cell death	P	198 out of 2113 genes, 9%	1566 out of 34727 genes, 5%	4.26741e-23	1.58236e-19
GO:0016265	death	P	198 out of 2113 genes, 9%	1566 out of 34727 genes, 5%	4.26741e-23	1.58236e-19
GO:0042538	hyperosmotic salinity response	P	147 out of 2113 genes, 7%	1012 out of 34727 genes, 3%	5.67954e-23	2.10597e-19
GO:0000302	response to reactive oxygen species	P	171 out of 2113 genes, 8%	1273 out of 34727 genes, 4%	8.34203e-23	3.09322e-19
GO:0044255	cellular lipid metabolic process	P	414 out of 2113 genes, 20%	4312 out of 34727 genes, 12%	2.27396e-22	8.43183e-19
GO:0000165	MAPK cascade	P	85 out of 2113 genes, 4%	428 out of 34727 genes, 1%	2.44508e-22	9.06636e-19
GO:0006498	N-terminal protein lipidation	P	95 out of 2113 genes, 4%	521 out of 34727 genes, 2%	5.06326e-22	1.87746e-18
GO:0006499	N-terminal protein myristoylation	P	95 out of 2113 genes, 4%	521 out of 34727 genes, 2%	5.06326e-22	1.87746e-18
GO:0018377	protein myristoylation	P	95 out of 2113 genes, 4%	521 out of 34727 genes, 2%	5.06326e-22	1.87746e-18
GO:0009694	jasmonic acid metabolic process	P	128 out of 2113 genes, 6%	842 out of 34727 genes, 2%	7.49153e-22	2.77786e-18
GO:0007167	enzyme linked receptor protein signaling pathway	P	124 out of 2113 genes, 6%	804 out of 34727 genes, 2%	9.63961e-22	3.57437e-18
GO:0031407	oxylipin metabolic process	P	129 out of 2113 genes, 6%	857 out of 34727 genes, 2%	1.24005e-21	4.5981e-18
GO:0048656	tapetal layer formation	P	54 out of 2113 genes, 3%	196 out of 34727 genes, 1%	1.8864e-21	6.99478e-18
GO:0048657	tapetal cell differentiation	P	54 out of 2113 genes, 3%	196 out of 34727 genes, 1%	1.8864e-21	6.99478e-18
GO:0043090	amino acid import	P	97 out of 2113 genes, 5%	554 out of 34727 genes, 2%	3.76114e-21	1.39463e-17
GO:0048523	negative regulation of cellular process	P	471 out of 2113 genes, 22%	5160 out of 34727 genes, 15%	3.78676e-21	1.40413e-17
GO:0046483	heterocycle metabolic process	P	442 out of 2113 genes, 21%	4761 out of 34727 genes, 14%	4.00275e-21	1.48422e-17
GO:0048316	seed development	P	299 out of 2113 genes, 14%	2863 out of 34727 genes, 8%	4.04452e-21	1.49971e-17
GO:0006972	hyperosmotic response	P	182 out of 2113 genes, 9%	1446 out of 34727 genes, 4%	4.62707e-21	1.71572e-17
GO:0031365	N-terminal protein amino acid modification	P	96 out of 2113 genes, 5%	547 out of 34727 genes, 2%	5.08455e-21	1.88535e-17
GO:0048654	anther morphogenesis	P	54 out of 2113 genes, 3%	200 out of 34727 genes, 1%	5.28216e-21	1.95863e-17
GO:0048655	tapetal layer morphogenesis	P	54 out of 2113 genes, 3%	200 out of 34727 genes, 1%	5.28216e-21	1.95863e-17
GO:0048731	system development	P	730 out of 2113 genes, 35%	8926 out of 34727 genes, 26%	7.27752e-21	2.6985e-17
GO:0016036	cellular response to phosphate starvation	P	96 out of 2113 genes, 5%	550 out of 34727 genes, 2%	7.56167e-21	2.80387e-17
GO:0010106	cellular response to iron ion starvation	P	114 out of 2113 genes, 5%	730 out of 34727 genes, 2%	1.63892e-20	6.07712e-17
GO:0009408	response to heat	P	169 out of 2113 genes, 8%	1317 out of 34727 genes, 4%	1.82663e-20	6.77313e-17
GO:0048658	tapetal layer development	P	54 out of 2113 genes, 3%	205 out of 34727 genes, 1%	1.83605e-20	6.80806e-17
GO:0048455	stamen formation	P	54 out of 2113 genes, 3%	207 out of 34727 genes, 1%	2.98523e-20	1.10692e-16
GO:0021700	developmental maturation	P	266 out of 2113 genes, 13%	2488 out of 34727 genes, 7%	3.86028e-20	1.43139e-16
GO:0022414	reproductive process	P	686 out of 2113 genes, 32%	8326 out of 34727 genes, 24%	4.08727e-20	1.51556e-16
GO:0000003	reproduction	P	689 out of 2113 genes, 33%	8384 out of 34727 genes, 24%	6.15635e-20	2.28277e-16
GO:0010038	response to metal ion	P	255 out of 2113 genes, 12%	2366 out of 34727 genes, 7%	9.10653e-20	3.3767e-16
GO:0007275	multicellular organismal development	P	864 out of 2113 genes, 41%	11056 out of 34727 genes, 32%	9.78182e-20	3.6271e-16
GO:0009791	post-embryonic development	P	532 out of 2113 genes, 25%	6108 out of 34727 genes, 18%	9.83725e-20	3.64765e-16
GO:0042157	lipoprotein metabolic process	P	98 out of 2113 genes, 5%	599 out of 34727 genes, 2%	3.22298e-19	1.19508e-15
GO:0016045	detection of bacterium	P	63 out of 2113 genes, 3%	287 out of 34727 genes, 1%	3.43689e-19	1.2744e-15
GO:0016044	cellular membrane organization	P	263 out of 2113 genes, 12%	2500 out of 34727 genes, 7%	5.54522e-19	2.05617e-15
GO:0071554	cell wall organization or biogenesis	P	356 out of 2113 genes, 17%	3714 out of 34727 genes, 11%	5.77973e-19	2.14312e-15
GO:0048856	anatomical structure development	P	820 out of 2113 genes, 39%	10443 out of 34727 genes, 30%	5.78409e-19	2.14474e-15
GO:0061024	membrane organization	P	263 out of 2113 genes, 12%	2502 out of 34727 genes, 7%	6.15873e-19	2.28366e-15
GO:0048448	stamen morphogenesis	P	57 out of 2113 genes, 3%	243 out of 34727 genes, 1%	6.37956e-19	2.36554e-15
GO:0006497	protein lipidation	P	96 out of 2113 genes, 5%	589 out of 34727 genes, 2%	9.74452e-19	3.61327e-15
GO:0022622	root system development	P	278 out of 2113 genes, 13%	2702 out of 34727 genes, 8%	9.74825e-19	3.61465e-15
GO:0048364	root development	P	278 out of 2113 genes, 13%	2702 out of 34727 genes, 8%	9.74825e-19	3.61465e-15
GO:0042158	lipoprotein biosynthetic process	P	96 out of 2113 genes, 5%	590 out of 34727 genes, 2%	1.0961e-18	4.06433e-15
GO:0009873	ethylene mediated signaling pathway	P	141 out of 2113 genes, 7%	1058 out of 34727 genes, 3%	1.18074e-18	4.37819e-15
GO:0032502	developmental process	P	896 out of 2113 genes, 42%	11672 out of 34727 genes, 34%	2.3312e-18	8.6441e-15
GO:0009581	detection of external stimulus	P	105 out of 2113 genes, 5%	686 out of 34727 genes, 2%	2.39171e-18	8.86846e-15
GO:0071369	cellular response to ethylene stimulus	P	147 out of 2113 genes, 7%	1134 out of 34727 genes, 3%	2.5962e-18	9.6267e-15
GO:0000041	transition metal ion transport	P	135 out of 2113 genes, 6%	1004 out of 34727 genes, 3%	3.11835e-18	1.15628e-14
GO:0019375	galactolipid biosynthetic process	P	77 out of 2113 genes, 4%	422 out of 34727 genes, 1%	4.07606e-18	1.5114e-14
GO:0010234	tapetal cell fate specification	P	38 out of 2113 genes, 2%	118 out of 34727 genes, 0%	4.7498e-18	1.76123e-14
GO:0019374	galactolipid metabolic process	P	77 out of 2113 genes, 4%	424 out of 34727 genes, 1%	5.39968e-18	2.0022e-14
GO:1900376	regulation of secondary metabolite biosynthetic process	P	139 out of 2113 genes, 7%	1055 out of 34727 genes, 3%	5.64893e-18	2.09462e-14
GO:0048508	embryonic meristem development	P	93 out of 2113 genes, 4%	579 out of 34727 genes, 2%	9.0971e-18	3.3732e-14
GO:0006182	cGMP biosynthetic process	P	48 out of 2113 genes, 2%	188 out of 34727 genes, 1%	9.4914e-18	3.51941e-14
GO:0048544	recognition of pollen	P	42 out of 2113 genes, 2%	148 out of 34727 genes, 0%	1.60742e-17	5.96032e-14
GO:0009695	jasmonic acid biosynthetic process	P	101 out of 2113 genes, 5%	664 out of 34727 genes, 2%	1.65769e-17	6.1467e-14
GO:0009612	response to mechanical stimulus	P	82 out of 2113 genes, 4%	480 out of 34727 genes, 1%	2.00335e-17	7.42841e-14
GO:0009247	glycolipid biosynthetic process	P	79 out of 2113 genes, 4%	452 out of 34727 genes, 1%	2.00863e-17	7.44801e-14
GO:0009699	phenylpropanoid biosynthetic process	P	175 out of 2113 genes, 8%	1486 out of 34727 genes, 4%	2.35488e-17	8.73191e-14
GO:0046068	cGMP metabolic process	P	48 out of 2113 genes, 2%	192 out of 34727 genes, 1%	2.38404e-17	8.84001e-14
GO:0042542	response to hydrogen peroxide	P	133 out of 2113 genes, 6%	1007 out of 34727 genes, 3%	2.47844e-17	9.19005e-14
GO:0031408	oxylipin biosynthetic process	P	102 out of 2113 genes, 5%	679 out of 34727 genes, 2%	2.74497e-17	1.01783e-13
GO:0006812	cation transport	P	250 out of 2113 genes, 12%	2412 out of 34727 genes, 7%	2.92612e-17	1.08501e-13
GO:0001708	cell fate specification	P	71 out of 2113 genes, 3%	382 out of 34727 genes, 1%	2.96352e-17	1.09887e-13
GO:0044267	cellular protein metabolic process	P	705 out of 2113 genes, 33%	8839 out of 34727 genes, 25%	3.14956e-17	1.16786e-13
GO:0051347	positive regulation of transferase activity	P	87 out of 2113 genes, 4%	532 out of 34727 genes, 2%	3.40227e-17	1.26156e-13
GO:0009644	response to high light intensity	P	105 out of 2113 genes, 5%	714 out of 34727 genes, 2%	4.21924e-17	1.56449e-13
GO:0006464	cellular protein modification process	P	563 out of 2113 genes, 27%	6743 out of 34727 genes, 19%	4.38555e-17	1.62616e-13
GO:0036211	protein modification process	P	563 out of 2113 genes, 27%	6743 out of 34727 genes, 19%	4.38555e-17	1.62616e-13
GO:0008544	epidermis development	P	264 out of 2113 genes, 12%	2601 out of 34727 genes, 7%	4.71574e-17	1.7486e-13
GO:0046467	membrane lipid biosynthetic process	P	87 out of 2113 genes, 4%	536 out of 34727 genes, 2%	5.44635e-17	2.01951e-13
GO:0007243	intracellular protein kinase cascade	P	92 out of 2113 genes, 4%	586 out of 34727 genes, 2%	6.07605e-17	2.253e-13
GO:0006664	glycolipid metabolic process	P	80 out of 2113 genes, 4%	470 out of 34727 genes, 1%	6.13222e-17	2.27383e-13
GO:0009646	response to absence of light	P	52 out of 2113 genes, 2%	227 out of 34727 genes, 1%	6.40968e-17	2.37671e-13
GO:0000160	two-component signal transduction system (phosphorelay)	P	148 out of 2113 genes, 7%	1190 out of 34727 genes, 3%	7.81123e-17	2.89641e-13
GO:0006826	iron ion transport	P	111 out of 2113 genes, 5%	783 out of 34727 genes, 2%	7.81988e-17	2.89961e-13
GO:0006790	sulfur compound metabolic process	P	229 out of 2113 genes, 11%	2167 out of 34727 genes, 6%	8.50964e-17	3.15537e-13
GO:0044238	primary metabolic process	P	1362 out of 2113 genes, 64%	19427 out of 34727 genes, 56%	1.35972e-16	5.04184e-13
GO:0010103	stomatal complex morphogenesis	P	126 out of 2113 genes, 6%	954 out of 34727 genes, 3%	1.76683e-16	6.55142e-13
GO:0007166	cell surface receptor signaling pathway	P	167 out of 2113 genes, 8%	1424 out of 34727 genes, 4%	1.96589e-16	7.28953e-13
GO:0009875	pollen-pistil interaction	P	43 out of 2113 genes, 2%	165 out of 34727 genes, 0%	2.10147e-16	7.79224e-13
GO:0033674	positive regulation of kinase activity	P	84 out of 2113 genes, 4%	519 out of 34727 genes, 1%	2.24309e-16	8.31739e-13
GO:0042631	cellular response to water deprivation	P	72 out of 2113 genes, 3%	406 out of 34727 genes, 1%	2.39947e-16	8.89722e-13
GO:0071462	cellular response to water stimulus	P	72 out of 2113 genes, 3%	406 out of 34727 genes, 1%	2.39947e-16	8.89722e-13
GO:0045860	positive regulation of protein kinase activity	P	83 out of 2113 genes, 4%	510 out of 34727 genes, 1%	2.43523e-16	9.02985e-13
GO:0009856	pollination	P	182 out of 2113 genes, 9%	1607 out of 34727 genes, 5%	2.52904e-16	9.37769e-13
GO:0048569	post-embryonic organ development	P	248 out of 2113 genes, 12%	2432 out of 34727 genes, 7%	2.80165e-16	1.03885e-12
GO:0048229	gametophyte development	P	185 out of 2113 genes, 9%	1645 out of 34727 genes, 5%	2.81268e-16	1.04294e-12
GO:0009698	phenylpropanoid metabolic process	P	197 out of 2113 genes, 9%	1793 out of 34727 genes, 5%	3.1105e-16	1.15337e-12
GO:0016051	carbohydrate biosynthetic process	P	255 out of 2113 genes, 12%	2526 out of 34727 genes, 7%	3.37555e-16	1.25165e-12
GO:0008037	cell recognition	P	44 out of 2113 genes, 2%	176 out of 34727 genes, 1%	5.03266e-16	1.86611e-12
GO:0048589	developmental growth	P	276 out of 2113 genes, 13%	2818 out of 34727 genes, 8%	7.83637e-16	2.90573e-12
GO:0005976	polysaccharide metabolic process	P	283 out of 2113 genes, 13%	2912 out of 34727 genes, 8%	8.47314e-16	3.14184e-12
GO:0012501	programmed cell death	P	139 out of 2113 genes, 7%	1121 out of 34727 genes, 3%	9.08441e-16	3.3685e-12
GO:0006643	membrane lipid metabolic process	P	93 out of 2113 genes, 4%	622 out of 34727 genes, 2%	9.53686e-16	3.53627e-12
GO:0030001	metal ion transport	P	211 out of 2113 genes, 10%	1987 out of 34727 genes, 6%	9.56715e-16	3.5475e-12
GO:0009962	regulation of flavonoid biosynthetic process	P	119 out of 2113 genes, 6%	899 out of 34727 genes, 3%	1.06231e-15	3.93906e-12
GO:0032412	regulation of ion transmembrane transporter activity	P	83 out of 2113 genes, 4%	524 out of 34727 genes, 2%	1.21425e-15	4.50245e-12
GO:0010359	regulation of anion channel activity	P	78 out of 2113 genes, 4%	476 out of 34727 genes, 1%	1.32033e-15	4.89579e-12
GO:0022898	regulation of transmembrane transporter activity	P	83 out of 2113 genes, 4%	526 out of 34727 genes, 2%	1.51863e-15	5.63109e-12
GO:0009793	embryo development ending in seed dormancy	P	216 out of 2113 genes, 10%	2064 out of 34727 genes, 6%	2.00102e-15	7.41979e-12
GO:0032147	activation of protein kinase activity	P	66 out of 2113 genes, 3%	369 out of 34727 genes, 1%	2.74461e-15	1.0177e-11
GO:0009913	epidermal cell differentiation	P	247 out of 2113 genes, 12%	2469 out of 34727 genes, 7%	2.99532e-15	1.11066e-11
GO:0010374	stomatal complex development	P	134 out of 2113 genes, 6%	1083 out of 34727 genes, 3%	3.61748e-15	1.34136e-11
GO:0009416	response to light stimulus	P	379 out of 2113 genes, 18%	4254 out of 34727 genes, 12%	3.7431e-15	1.38794e-11
GO:0032409	regulation of transporter activity	P	83 out of 2113 genes, 4%	535 out of 34727 genes, 2%	4.08338e-15	1.51412e-11
GO:0010043	response to zinc ion	P	87 out of 2113 genes, 4%	578 out of 34727 genes, 2%	5.46205e-15	2.02533e-11
GO:0006633	fatty acid biosynthetic process	P	137 out of 2113 genes, 6%	1127 out of 34727 genes, 3%	7.1308e-15	2.6441e-11
GO:0015824	proline transport	P	72 out of 2113 genes, 3%	433 out of 34727 genes, 1%	7.60949e-15	2.8216e-11
GO:0048764	trichoblast maturation	P	190 out of 2113 genes, 9%	1767 out of 34727 genes, 5%	8.96931e-15	3.32582e-11
GO:0048765	root hair cell differentiation	P	190 out of 2113 genes, 9%	1767 out of 34727 genes, 5%	8.96931e-15	3.32582e-11
GO:0009555	pollen development	P	151 out of 2113 genes, 7%	1296 out of 34727 genes, 4%	1.02147e-14	3.78761e-11
GO:0065009	regulation of molecular function	P	268 out of 2113 genes, 13%	2772 out of 34727 genes, 8%	1.04213e-14	3.86424e-11
GO:0016049	cell growth	P	292 out of 2113 genes, 14%	3092 out of 34727 genes, 9%	1.05924e-14	3.92766e-11
GO:0044070	regulation of anion transport	P	78 out of 2113 genes, 4%	496 out of 34727 genes, 1%	1.30859e-14	4.85226e-11
GO:0043455	regulation of secondary metabolic process	P	145 out of 2113 genes, 7%	1233 out of 34727 genes, 4%	1.68989e-14	6.2661e-11
GO:0048193	Golgi vesicle transport	P	155 out of 2113 genes, 7%	1352 out of 34727 genes, 4%	1.74127e-14	6.45661e-11
GO:0060560	developmental growth involved in morphogenesis	P	253 out of 2113 genes, 12%	2589 out of 34727 genes, 7%	1.9624e-14	7.27658e-11
GO:0009187	cyclic nucleotide metabolic process	P	54 out of 2113 genes, 3%	276 out of 34727 genes, 1%	2.03294e-14	7.53813e-11
GO:0048653	anther development	P	88 out of 2113 genes, 4%	602 out of 34727 genes, 2%	2.17227e-14	8.05477e-11
GO:0065008	regulation of biological quality	P	500 out of 2113 genes, 24%	6040 out of 34727 genes, 17%	2.62905e-14	9.74851e-11
GO:0015804	neutral amino acid transport	P	74 out of 2113 genes, 4%	464 out of 34727 genes, 1%	2.98694e-14	1.10756e-10
GO:0010817	regulation of hormone levels	P	232 out of 2113 genes, 11%	2330 out of 34727 genes, 7%	3.85998e-14	1.43128e-10
GO:0009190	cyclic nucleotide biosynthetic process	P	52 out of 2113 genes, 2%	264 out of 34727 genes, 1%	4.63984e-14	1.72045e-10
GO:0048469	cell maturation	P	196 out of 2113 genes, 9%	1876 out of 34727 genes, 5%	5.34087e-14	1.98039e-10
GO:0042327	positive regulation of phosphorylation	P	87 out of 2113 genes, 4%	602 out of 34727 genes, 2%	5.92681e-14	2.19766e-10
GO:0018130	heterocycle biosynthetic process	P	220 out of 2113 genes, 10%	2186 out of 34727 genes, 6%	6.47544e-14	2.40109e-10
GO:0006888	ER to Golgi vesicle-mediated transport	P	99 out of 2113 genes, 5%	731 out of 34727 genes, 2%	6.89766e-14	2.55765e-10
GO:0001934	positive regulation of protein phosphorylation	P	86 out of 2113 genes, 4%	594 out of 34727 genes, 2%	7.45716e-14	2.76511e-10
GO:0010562	positive regulation of phosphorus metabolic process	P	87 out of 2113 genes, 4%	605 out of 34727 genes, 2%	7.89203e-14	2.92636e-10
GO:0045937	positive regulation of phosphate metabolic process	P	87 out of 2113 genes, 4%	605 out of 34727 genes, 2%	7.89203e-14	2.92636e-10
GO:0046686	response to cadmium ion	P	160 out of 2113 genes, 8%	1438 out of 34727 genes, 4%	8.20061e-14	3.04079e-10
GO:0048513	organ development	P	591 out of 2113 genes, 28%	7424 out of 34727 genes, 21%	8.34572e-14	3.09459e-10
GO:0044272	sulfur compound biosynthetic process	P	199 out of 2113 genes, 9%	1923 out of 34727 genes, 6%	8.43224e-14	3.12667e-10
GO:0000186	activation of MAPKK activity	P	57 out of 2113 genes, 3%	313 out of 34727 genes, 1%	9.68687e-14	3.59189e-10
GO:0042445	hormone metabolic process	P	172 out of 2113 genes, 8%	1588 out of 34727 genes, 5%	9.76908e-14	3.62237e-10
GO:0006631	fatty acid metabolic process	P	219 out of 2113 genes, 10%	2186 out of 34727 genes, 6%	1.17978e-13	4.37462e-10
GO:0016137	glycoside metabolic process	P	134 out of 2113 genes, 6%	1134 out of 34727 genes, 3%	1.21986e-13	4.52323e-10
GO:0043269	regulation of ion transport	P	124 out of 2113 genes, 6%	1018 out of 34727 genes, 3%	1.23305e-13	4.57216e-10
GO:0032940	secretion by cell	P	94 out of 2113 genes, 4%	684 out of 34727 genes, 2%	1.24354e-13	4.61104e-10
GO:0010015	root morphogenesis	P	214 out of 2113 genes, 10%	2124 out of 34727 genes, 6%	1.32422e-13	4.91022e-10
GO:0010054	trichoblast differentiation	P	194 out of 2113 genes, 9%	1869 out of 34727 genes, 5%	1.34226e-13	4.97709e-10
GO:0055114	oxidation-reduction process	P	317 out of 2113 genes, 15%	3500 out of 34727 genes, 10%	1.4689e-13	5.44666e-10
GO:0042435	indole-containing compound biosynthetic process	P	99 out of 2113 genes, 5%	741 out of 34727 genes, 2%	1.60297e-13	5.94383e-10
GO:0042430	indole-containing compound metabolic process	P	110 out of 2113 genes, 5%	863 out of 34727 genes, 2%	1.65718e-13	6.14484e-10
GO:0010065	primary meristem tissue development	P	55 out of 2113 genes, 3%	299 out of 34727 genes, 1%	1.70602e-13	6.32594e-10
GO:0010193	response to ozone	P	53 out of 2113 genes, 3%	283 out of 34727 genes, 1%	2.22627e-13	8.25499e-10
GO:0042446	hormone biosynthetic process	P	150 out of 2113 genes, 7%	1335 out of 34727 genes, 4%	2.37148e-13	8.79345e-10
GO:0034765	regulation of ion transmembrane transport	P	83 out of 2113 genes, 4%	578 out of 34727 genes, 2%	3.19156e-13	1.18343e-09
GO:0009056	catabolic process	P	606 out of 2113 genes, 29%	7711 out of 34727 genes, 22%	4.0738e-13	1.51056e-09
GO:0010053	root epidermal cell differentiation	P	196 out of 2113 genes, 9%	1917 out of 34727 genes, 6%	4.08004e-13	1.51288e-09
GO:0009864	induced systemic resistance, jasmonic acid mediated signaling pathway	P	31 out of 2113 genes, 1%	111 out of 34727 genes, 0%	4.1684e-13	1.54564e-09
GO:0048443	stamen development	P	117 out of 2113 genes, 6%	955 out of 34727 genes, 3%	4.19257e-13	1.5546e-09
GO:0048466	androecium development	P	117 out of 2113 genes, 6%	955 out of 34727 genes, 3%	4.19257e-13	1.5546e-09
GO:0016138	glycoside biosynthetic process	P	118 out of 2113 genes, 6%	970 out of 34727 genes, 3%	5.36411e-13	1.98901e-09
GO:0046903	secretion	P	95 out of 2113 genes, 4%	712 out of 34727 genes, 2%	5.39204e-13	1.99937e-09
GO:0009626	plant-type hypersensitive response	P	88 out of 2113 genes, 4%	640 out of 34727 genes, 2%	7.34567e-13	2.72377e-09
GO:0009682	induced systemic resistance	P	35 out of 2113 genes, 2%	142 out of 34727 genes, 0%	7.51874e-13	2.78795e-09
GO:0048584	positive regulation of response to stimulus	P	123 out of 2113 genes, 6%	1035 out of 34727 genes, 3%	8.66545e-13	3.21315e-09
GO:2000762	regulation of phenylpropanoid metabolic process	P	122 out of 2113 genes, 6%	1025 out of 34727 genes, 3%	9.68052e-13	3.58954e-09
GO:0009888	tissue development	P	412 out of 2113 genes, 19%	4893 out of 34727 genes, 14%	1.0001e-12	3.70836e-09
GO:0016192	vesicle-mediated transport	P	268 out of 2113 genes, 13%	2887 out of 34727 genes, 8%	1.09837e-12	4.07276e-09
GO:0009813	flavonoid biosynthetic process	P	121 out of 2113 genes, 6%	1016 out of 34727 genes, 3%	1.15574e-12	4.28548e-09
GO:0048588	developmental cell growth	P	216 out of 2113 genes, 10%	2200 out of 34727 genes, 6%	1.28266e-12	4.75609e-09
GO:0034050	host programmed cell death induced by symbiont	P	88 out of 2113 genes, 4%	647 out of 34727 genes, 2%	1.34909e-12	5.00241e-09
GO:0019538	protein metabolic process	P	753 out of 2113 genes, 36%	10010 out of 34727 genes, 29%	1.52344e-12	5.64892e-09
GO:0009720	detection of hormone stimulus	P	41 out of 2113 genes, 2%	193 out of 34727 genes, 1%	1.6809e-12	6.23279e-09
GO:0009726	detection of endogenous stimulus	P	41 out of 2113 genes, 2%	193 out of 34727 genes, 1%	1.6809e-12	6.23279e-09
GO:0009314	response to radiation	P	383 out of 2113 genes, 18%	4501 out of 34727 genes, 13%	1.94525e-12	7.213e-09
GO:0051338	regulation of transferase activity	P	97 out of 2113 genes, 5%	753 out of 34727 genes, 2%	2.47698e-12	9.18465e-09
GO:0034762	regulation of transmembrane transport	P	91 out of 2113 genes, 4%	687 out of 34727 genes, 2%	2.51621e-12	9.33012e-09
GO:0006457	protein folding	P	103 out of 2113 genes, 5%	821 out of 34727 genes, 2%	2.61867e-12	9.71002e-09
GO:0009817	defense response to fungus, incompatible interaction	P	43 out of 2113 genes, 2%	214 out of 34727 genes, 1%	3.51868e-12	1.30473e-08
GO:0009308	amine metabolic process	P	145 out of 2113 genes, 7%	1321 out of 34727 genes, 4%	3.53989e-12	1.31259e-08
GO:0010067	procambium histogenesis	P	46 out of 2113 genes, 2%	240 out of 34727 genes, 1%	3.60992e-12	1.33856e-08
GO:0009625	response to insect	P	47 out of 2113 genes, 2%	251 out of 34727 genes, 1%	5.01396e-12	1.85918e-08
GO:0007568	aging	P	143 out of 2113 genes, 7%	1303 out of 34727 genes, 4%	5.08637e-12	1.88603e-08
GO:0040007	growth	P	344 out of 2113 genes, 16%	3983 out of 34727 genes, 11%	5.58371e-12	2.07044e-08
GO:0009812	flavonoid metabolic process	P	124 out of 2113 genes, 6%	1081 out of 34727 genes, 3%	7.77491e-12	2.88294e-08
GO:0048527	lateral root development	P	88 out of 2113 genes, 4%	668 out of 34727 genes, 2%	7.78852e-12	2.88798e-08
GO:0002218	activation of innate immune response	P	53 out of 2113 genes, 3%	310 out of 34727 genes, 1%	8.91421e-12	3.30539e-08
GO:0009593	detection of chemical stimulus	P	48 out of 2113 genes, 2%	264 out of 34727 genes, 1%	8.9671e-12	3.325e-08
GO:0009963	positive regulation of flavonoid biosynthetic process	P	90 out of 2113 genes, 4%	692 out of 34727 genes, 2%	9.12145e-12	3.38223e-08
GO:1900378	positive regulation of secondary metabolite biosynthetic process	P	90 out of 2113 genes, 4%	692 out of 34727 genes, 2%	9.12145e-12	3.38223e-08
GO:0031349	positive regulation of defense response	P	59 out of 2113 genes, 3%	370 out of 34727 genes, 1%	1.19892e-11	4.44561e-08
GO:0009804	coumarin metabolic process	P	76 out of 2113 genes, 4%	544 out of 34727 genes, 2%	1.24315e-11	4.6096e-08
GO:0009805	coumarin biosynthetic process	P	76 out of 2113 genes, 4%	544 out of 34727 genes, 2%	1.24315e-11	4.6096e-08
GO:0048468	cell development	P	346 out of 2113 genes, 16%	4037 out of 34727 genes, 12%	1.2489e-11	4.63094e-08
GO:0016143	S-glycoside metabolic process	P	111 out of 2113 genes, 5%	936 out of 34727 genes, 3%	1.31639e-11	4.88116e-08
GO:0019757	glycosinolate metabolic process	P	111 out of 2113 genes, 5%	936 out of 34727 genes, 3%	1.31639e-11	4.88116e-08
GO:0019760	glucosinolate metabolic process	P	111 out of 2113 genes, 5%	936 out of 34727 genes, 3%	1.31639e-11	4.88116e-08
GO:0048528	post-embryonic root development	P	89 out of 2113 genes, 4%	687 out of 34727 genes, 2%	1.47148e-11	5.45625e-08
GO:0045859	regulation of protein kinase activity	P	92 out of 2113 genes, 4%	723 out of 34727 genes, 2%	1.79689e-11	6.66285e-08
GO:0019439	aromatic compound catabolic process	P	82 out of 2113 genes, 4%	613 out of 34727 genes, 2%	1.85052e-11	6.86174e-08
GO:0019220	regulation of phosphate metabolic process	P	153 out of 2113 genes, 7%	1454 out of 34727 genes, 4%	2.2127e-11	8.20469e-08
GO:0051174	regulation of phosphorus metabolic process	P	153 out of 2113 genes, 7%	1454 out of 34727 genes, 4%	2.2127e-11	8.20469e-08
GO:0043549	regulation of kinase activity	P	93 out of 2113 genes, 4%	738 out of 34727 genes, 2%	2.38641e-11	8.84882e-08
GO:0019222	regulation of metabolic process	P	716 out of 2113 genes, 34%	9569 out of 34727 genes, 28%	2.54938e-11	9.4531e-08
GO:0043085	positive regulation of catalytic activity	P	140 out of 2113 genes, 7%	1296 out of 34727 genes, 4%	2.64648e-11	9.81313e-08
GO:0009934	regulation of meristem structural organization	P	32 out of 2113 genes, 2%	136 out of 34727 genes, 0%	2.68139e-11	9.94261e-08
GO:0052315	phytoalexin biosynthetic process	P	38 out of 2113 genes, 2%	185 out of 34727 genes, 1%	3.12992e-11	1.16057e-07
GO:0044271	cellular nitrogen compound biosynthetic process	P	237 out of 2113 genes, 11%	2557 out of 34727 genes, 7%	3.13147e-11	1.16115e-07
GO:0009072	aromatic amino acid family metabolic process	P	108 out of 2113 genes, 5%	916 out of 34727 genes, 3%	3.542e-11	1.31337e-07
GO:0002253	activation of immune response	P	54 out of 2113 genes, 3%	331 out of 34727 genes, 1%	3.63261e-11	1.34697e-07
GO:0043543	protein acylation	P	102 out of 2113 genes, 5%	849 out of 34727 genes, 2%	4.27904e-11	1.58667e-07
GO:0044036	cell wall macromolecule metabolic process	P	163 out of 2113 genes, 8%	1594 out of 34727 genes, 5%	4.40552e-11	1.63357e-07
GO:0045089	positive regulation of innate immune response	P	55 out of 2113 genes, 3%	343 out of 34727 genes, 1%	4.74365e-11	1.75894e-07
GO:0045165	cell fate commitment	P	79 out of 2113 genes, 4%	592 out of 34727 genes, 2%	4.86784e-11	1.805e-07
GO:0048236	plant-type spore development	P	59 out of 2113 genes, 3%	383 out of 34727 genes, 1%	5.01821e-11	1.86075e-07
GO:0010260	organ senescence	P	87 out of 2113 genes, 4%	681 out of 34727 genes, 2%	5.18149e-11	1.9213e-07
GO:0009729	detection of brassinosteroid stimulus	P	26 out of 2113 genes, 1%	95 out of 34727 genes, 0%	5.23034e-11	1.93941e-07
GO:0009653	anatomical structure morphogenesis	P	547 out of 2113 genes, 26%	7028 out of 34727 genes, 20%	5.34216e-11	1.98087e-07
GO:0019932	second-messenger-mediated signaling	P	71 out of 2113 genes, 3%	508 out of 34727 genes, 1%	5.74266e-11	2.12938e-07
GO:0070882	cellular cell wall organization or biogenesis	P	290 out of 2113 genes, 14%	3301 out of 34727 genes, 10%	5.93884e-11	2.20212e-07
GO:0009826	unidimensional cell growth	P	212 out of 2113 genes, 10%	2242 out of 34727 genes, 6%	6.72583e-11	2.49394e-07
GO:0044093	positive regulation of molecular function	P	149 out of 2113 genes, 7%	1429 out of 34727 genes, 4%	7.9269e-11	2.9393e-07
GO:0009074	aromatic amino acid family catabolic process	P	65 out of 2113 genes, 3%	449 out of 34727 genes, 1%	8.24226e-11	3.05623e-07
GO:0052314	phytoalexin metabolic process	P	38 out of 2113 genes, 2%	191 out of 34727 genes, 1%	8.44018e-11	3.12962e-07
GO:0009556	microsporogenesis	P	57 out of 2113 genes, 3%	368 out of 34727 genes, 1%	8.53977e-11	3.16655e-07
GO:0016102	diterpenoid biosynthetic process	P	75 out of 2113 genes, 4%	557 out of 34727 genes, 2%	9.83912e-11	3.64835e-07
GO:0010224	response to UV-B	P	88 out of 2113 genes, 4%	702 out of 34727 genes, 2%	1.07931e-10	4.00209e-07
GO:0043412	macromolecule modification	P	574 out of 2113 genes, 27%	7467 out of 34727 genes, 22%	1.11795e-10	4.14537e-07
GO:0009063	cellular amino acid catabolic process	P	95 out of 2113 genes, 4%	784 out of 34727 genes, 2%	1.26156e-10	4.67787e-07
GO:0048878	chemical homeostasis	P	177 out of 2113 genes, 8%	1797 out of 34727 genes, 5%	1.2707e-10	4.71175e-07
GO:0048518	positive regulation of biological process	P	478 out of 2113 genes, 23%	6037 out of 34727 genes, 17%	1.31185e-10	4.86433e-07
GO:0046283	anthocyanin-containing compound metabolic process	P	78 out of 2113 genes, 4%	594 out of 34727 genes, 2%	1.40111e-10	5.19533e-07
GO:0045229	external encapsulating structure organization	P	239 out of 2113 genes, 11%	2625 out of 34727 genes, 8%	1.4189e-10	5.26127e-07
GO:0010383	cell wall polysaccharide metabolic process	P	135 out of 2113 genes, 6%	1267 out of 34727 genes, 4%	1.53079e-10	5.67617e-07
GO:0009739	response to gibberellin stimulus	P	115 out of 2113 genes, 5%	1023 out of 34727 genes, 3%	1.56727e-10	5.81142e-07
GO:0048767	root hair elongation	P	129 out of 2113 genes, 6%	1196 out of 34727 genes, 3%	1.81196e-10	6.71874e-07
GO:0009718	anthocyanin-containing compound biosynthetic process	P	76 out of 2113 genes, 4%	577 out of 34727 genes, 2%	2.08871e-10	7.74493e-07
GO:0034754	cellular hormone metabolic process	P	111 out of 2113 genes, 5%	980 out of 34727 genes, 3%	2.11024e-10	7.82477e-07
GO:0009741	response to brassinosteroid stimulus	P	97 out of 2113 genes, 5%	816 out of 34727 genes, 2%	2.29565e-10	8.51225e-07
GO:0010268	brassinosteroid homeostasis	P	33 out of 2113 genes, 2%	156 out of 34727 genes, 0%	2.70306e-10	1.0023e-06
GO:0071669	plant-type cell wall organization or biogenesis	P	214 out of 2113 genes, 10%	2315 out of 34727 genes, 7%	3.99546e-10	1.48152e-06
GO:0006520	cellular amino acid metabolic process	P	239 out of 2113 genes, 11%	2657 out of 34727 genes, 8%	4.39987e-10	1.63147e-06
GO:0050778	positive regulation of immune response	P	56 out of 2113 genes, 3%	374 out of 34727 genes, 1%	4.60374e-10	1.70707e-06
GO:0010120	camalexin biosynthetic process	P	32 out of 2113 genes, 2%	151 out of 34727 genes, 0%	4.77505e-10	1.77059e-06
GO:0052317	camalexin metabolic process	P	32 out of 2113 genes, 2%	151 out of 34727 genes, 0%	4.77505e-10	1.77059e-06
GO:0046244	salicylic acid catabolic process	P	10 out of 2113 genes, 0%	14 out of 34727 genes, 0%	5.44161e-10	2.01775e-06
GO:0016144	S-glycoside biosynthetic process	P	99 out of 2113 genes, 5%	853 out of 34727 genes, 2%	5.5252e-10	2.04874e-06
GO:0019758	glycosinolate biosynthetic process	P	99 out of 2113 genes, 5%	853 out of 34727 genes, 2%	5.5252e-10	2.04874e-06
GO:0019761	glucosinolate biosynthetic process	P	99 out of 2113 genes, 5%	853 out of 34727 genes, 2%	5.5252e-10	2.04874e-06
GO:0009700	indole phytoalexin biosynthetic process	P	32 out of 2113 genes, 2%	152 out of 34727 genes, 0%	5.69843e-10	2.11298e-06
GO:0046217	indole phytoalexin metabolic process	P	32 out of 2113 genes, 2%	152 out of 34727 genes, 0%	5.69843e-10	2.11298e-06
GO:0010286	heat acclimation	P	55 out of 2113 genes, 3%	366 out of 34727 genes, 1%	5.73387e-10	2.12612e-06
GO:0022621	shoot system development	P	247 out of 2113 genes, 12%	2775 out of 34727 genes, 8%	5.83442e-10	2.1634e-06
GO:0009790	embryo development	P	263 out of 2113 genes, 12%	3003 out of 34727 genes, 9%	7.29788e-10	2.70605e-06
GO:0048367	shoot development	P	245 out of 2113 genes, 12%	2762 out of 34727 genes, 8%	9.50403e-10	3.52409e-06
GO:0051049	regulation of transport	P	156 out of 2113 genes, 7%	1573 out of 34727 genes, 5%	1.05663e-09	3.91798e-06
GO:0000271	polysaccharide biosynthetic process	P	180 out of 2113 genes, 9%	1893 out of 34727 genes, 5%	1.36993e-09	5.0797e-06
GO:0000902	cell morphogenesis	P	290 out of 2113 genes, 14%	3402 out of 34727 genes, 10%	1.39852e-09	5.18571e-06
GO:0001932	regulation of protein phosphorylation	P	94 out of 2113 genes, 4%	809 out of 34727 genes, 2%	1.42284e-09	5.27589e-06
GO:0009861	jasmonic acid and ethylene-dependent systemic resistance	P	31 out of 2113 genes, 1%	149 out of 34727 genes, 0%	1.42816e-09	5.29563e-06
GO:0010413	glucuronoxylan metabolic process	P	102 out of 2113 genes, 5%	906 out of 34727 genes, 3%	1.59257e-09	5.90526e-06
GO:0009845	seed germination	P	106 out of 2113 genes, 5%	956 out of 34727 genes, 3%	1.76707e-09	6.55229e-06
GO:0042325	regulation of phosphorylation	P	98 out of 2113 genes, 5%	860 out of 34727 genes, 2%	1.77823e-09	6.59368e-06
GO:0016114	terpenoid biosynthetic process	P	124 out of 2113 genes, 6%	1179 out of 34727 genes, 3%	1.92711e-09	7.14572e-06
GO:0009100	glycoprotein metabolic process	P	129 out of 2113 genes, 6%	1243 out of 34727 genes, 4%	2.06354e-09	7.65161e-06
GO:0090351	seedling development	P	106 out of 2113 genes, 5%	959 out of 34727 genes, 3%	2.09763e-09	7.77803e-06
GO:0010080	regulation of floral meristem growth	P	22 out of 2113 genes, 1%	82 out of 34727 genes, 0%	2.35726e-09	8.74071e-06
GO:0016101	diterpenoid metabolic process	P	81 out of 2113 genes, 4%	667 out of 34727 genes, 2%	2.63461e-09	9.76912e-06
GO:0009886	post-embryonic morphogenesis	P	193 out of 2113 genes, 9%	2093 out of 34727 genes, 6%	3.79874e-09	1.40857e-05
GO:0019722	calcium-mediated signaling	P	55 out of 2113 genes, 3%	386 out of 34727 genes, 1%	4.06536e-09	1.50744e-05
GO:0009908	flower development	P	230 out of 2113 genes, 11%	2601 out of 34727 genes, 7%	4.33282e-09	1.60661e-05
GO:0045491	xylan metabolic process	P	102 out of 2113 genes, 5%	926 out of 34727 genes, 3%	5.0683e-09	1.87933e-05
GO:0032879	regulation of localization	P	188 out of 2113 genes, 9%	2034 out of 34727 genes, 6%	5.15125e-09	1.91008e-05
GO:0009664	plant-type cell wall organization	P	176 out of 2113 genes, 8%	1876 out of 34727 genes, 5%	5.6672e-09	2.1014e-05
GO:0071840	cellular component organization or biogenesis	P	871 out of 2113 genes, 41%	12289 out of 34727 genes, 35%	5.76448e-09	2.13747e-05
GO:0032989	cellular component morphogenesis	P	304 out of 2113 genes, 14%	3654 out of 34727 genes, 11%	6.42413e-09	2.38207e-05
GO:0050790	regulation of catalytic activity	P	188 out of 2113 genes, 9%	2040 out of 34727 genes, 6%	6.43099e-09	2.38461e-05
GO:0009893	positive regulation of metabolic process	P	320 out of 2113 genes, 15%	3884 out of 34727 genes, 11%	6.55084e-09	2.42905e-05
GO:0048366	leaf development	P	173 out of 2113 genes, 8%	1842 out of 34727 genes, 5%	7.1293e-09	2.64354e-05
GO:0042402	cellular biogenic amine catabolic process	P	87 out of 2113 genes, 4%	754 out of 34727 genes, 2%	8.07886e-09	2.99564e-05
GO:0009740	gibberellic acid mediated signaling pathway	P	79 out of 2113 genes, 4%	661 out of 34727 genes, 2%	8.43239e-09	3.12673e-05
GO:0010476	gibberellin mediated signaling pathway	P	79 out of 2113 genes, 4%	662 out of 34727 genes, 2%	9.01632e-09	3.34325e-05
GO:0009101	glycoprotein biosynthetic process	P	124 out of 2113 genes, 6%	1211 out of 34727 genes, 3%	9.379e-09	3.47773e-05
GO:0009835	fruit ripening	P	56 out of 2113 genes, 3%	406 out of 34727 genes, 1%	9.58093e-09	3.55261e-05
GO:0009310	amine catabolic process	P	87 out of 2113 genes, 4%	757 out of 34727 genes, 2%	9.73413e-09	3.60941e-05
GO:0051302	regulation of cell division	P	55 out of 2113 genes, 3%	396 out of 34727 genes, 1%	1.01386e-08	3.75939e-05
GO:0043401	steroid hormone mediated signaling pathway	P	54 out of 2113 genes, 3%	386 out of 34727 genes, 1%	1.06939e-08	3.9653e-05
GO:0009819	drought recovery	P	12 out of 2113 genes, 1%	26 out of 34727 genes, 0%	1.08182e-08	4.01138e-05
GO:0071695	anatomical structure maturation	P	58 out of 2113 genes, 3%	429 out of 34727 genes, 1%	1.09625e-08	4.06489e-05
GO:0071370	cellular response to gibberellin stimulus	P	79 out of 2113 genes, 4%	665 out of 34727 genes, 2%	1.10087e-08	4.08201e-05
GO:0048827	phyllome development	P	184 out of 2113 genes, 9%	2004 out of 34727 genes, 6%	1.23695e-08	4.5866e-05
GO:0006694	steroid biosynthetic process	P	99 out of 2113 genes, 5%	907 out of 34727 genes, 3%	1.35129e-08	5.0106e-05
GO:0048438	floral whorl development	P	156 out of 2113 genes, 7%	1634 out of 34727 genes, 5%	1.40201e-08	5.19867e-05
GO:0009742	brassinosteroid mediated signaling pathway	P	53 out of 2113 genes, 3%	379 out of 34727 genes, 1%	1.47727e-08	5.47773e-05
GO:0071367	cellular response to brassinosteroid stimulus	P	53 out of 2113 genes, 3%	379 out of 34727 genes, 1%	1.47727e-08	5.47773e-05
GO:0048869	cellular developmental process	P	491 out of 2113 genes, 23%	6443 out of 34727 genes, 19%	1.53389e-08	5.68766e-05
GO:0044248	cellular catabolic process	P	454 out of 2113 genes, 21%	5891 out of 34727 genes, 17%	1.65561e-08	6.13901e-05
GO:0006576	cellular biogenic amine metabolic process	P	106 out of 2113 genes, 5%	999 out of 34727 genes, 3%	1.85139e-08	6.86496e-05
GO:0030154	cell differentiation	P	443 out of 2113 genes, 21%	5732 out of 34727 genes, 17%	1.86028e-08	6.8979e-05
GO:0019725	cellular homeostasis	P	151 out of 2113 genes, 7%	1576 out of 34727 genes, 5%	1.92317e-08	7.13111e-05
GO:0009647	skotomorphogenesis	P	27 out of 2113 genes, 1%	131 out of 34727 genes, 0%	1.97837e-08	7.33579e-05
GO:0042436	indole-containing compound catabolic process	P	59 out of 2113 genes, 3%	448 out of 34727 genes, 1%	2.15309e-08	7.98366e-05
GO:0044106	cellular amine metabolic process	P	106 out of 2113 genes, 5%	1002 out of 34727 genes, 3%	2.16274e-08	8.01943e-05
GO:0048610	cellular process involved in reproduction	P	296 out of 2113 genes, 14%	3585 out of 34727 genes, 10%	2.20749e-08	8.18539e-05
GO:0009686	gibberellin biosynthetic process	P	60 out of 2113 genes, 3%	460 out of 34727 genes, 1%	2.33675e-08	8.66468e-05
GO:0009744	response to sucrose stimulus	P	110 out of 2113 genes, 5%	1055 out of 34727 genes, 3%	2.5324e-08	9.39014e-05
GO:0034285	response to disaccharide stimulus	P	110 out of 2113 genes, 5%	1055 out of 34727 genes, 3%	2.5324e-08	9.39014e-05
GO:0008202	steroid metabolic process	P	114 out of 2113 genes, 5%	1106 out of 34727 genes, 3%	2.62637e-08	9.73859e-05
GO:0010148	transpiration	P	27 out of 2113 genes, 1%	133 out of 34727 genes, 0%	2.77183e-08	0.00010278
GO:0006721	terpenoid metabolic process	P	129 out of 2113 genes, 6%	1301 out of 34727 genes, 4%	3.12494e-08	0.000115873
GO:0010410	hemicellulose metabolic process	P	103 out of 2113 genes, 5%	975 out of 34727 genes, 3%	3.67294e-08	0.000136193
GO:0007047	cellular cell wall organization	P	209 out of 2113 genes, 10%	2377 out of 34727 genes, 7%	3.68197e-08	0.000136527
GO:0031401	positive regulation of protein modification process	P	94 out of 2113 genes, 4%	867 out of 34727 genes, 2%	4.31528e-08	0.000160011
GO:0048507	meristem development	P	196 out of 2113 genes, 9%	2209 out of 34727 genes, 6%	5.26269e-08	0.00019514
GO:0042592	homeostatic process	P	205 out of 2113 genes, 10%	2333 out of 34727 genes, 7%	5.28131e-08	0.000195831
GO:0002684	positive regulation of immune system process	P	58 out of 2113 genes, 3%	449 out of 34727 genes, 1%	5.59899e-08	0.000207611
GO:0031325	positive regulation of cellular metabolic process	P	306 out of 2113 genes, 14%	3771 out of 34727 genes, 11%	6.57169e-08	0.000243678
GO:0010480	microsporocyte differentiation	P	20 out of 2113 genes, 1%	82 out of 34727 genes, 0%	7.1542e-08	0.000265278
GO:0009786	regulation of asymmetric cell division	P	16 out of 2113 genes, 1%	54 out of 34727 genes, 0%	7.69537e-08	0.000285344
GO:0009685	gibberellin metabolic process	P	61 out of 2113 genes, 3%	487 out of 34727 genes, 1%	7.86802e-08	0.000291746
GO:0048437	floral organ development	P	171 out of 2113 genes, 8%	1882 out of 34727 genes, 5%	8.43618e-08	0.000312813
GO:0010016	shoot morphogenesis	P	180 out of 2113 genes, 9%	2008 out of 34727 genes, 6%	9.59244e-08	0.000355688
GO:0006486	protein glycosylation	P	117 out of 2113 genes, 6%	1174 out of 34727 genes, 3%	1.05723e-07	0.000392019
GO:0043413	macromolecule glycosylation	P	117 out of 2113 genes, 6%	1174 out of 34727 genes, 3%	1.05723e-07	0.000392019
GO:0009827	plant-type cell wall modification	P	109 out of 2113 genes, 5%	1074 out of 34727 genes, 3%	1.16887e-07	0.000433416
GO:0010075	regulation of meristem growth	P	113 out of 2113 genes, 5%	1125 out of 34727 genes, 3%	1.1701e-07	0.000433874
GO:0043248	proteasome assembly	P	49 out of 2113 genes, 2%	360 out of 34727 genes, 1%	1.18978e-07	0.000441171
GO:0048509	regulation of meristem development	P	124 out of 2113 genes, 6%	1268 out of 34727 genes, 4%	1.23974e-07	0.000459695
GO:0006833	water transport	P	88 out of 2113 genes, 4%	813 out of 34727 genes, 2%	1.24674e-07	0.000462292
GO:0042044	fluid transport	P	88 out of 2113 genes, 4%	813 out of 34727 genes, 2%	1.24674e-07	0.000462292
GO:0023014	signal transduction by phosphorylation	P	35 out of 2113 genes, 2%	217 out of 34727 genes, 1%	1.27806e-07	0.000473906
GO:0009825	multidimensional cell growth	P	92 out of 2113 genes, 4%	863 out of 34727 genes, 2%	1.30019e-07	0.000482109
GO:0009636	response to toxin	P	68 out of 2113 genes, 3%	576 out of 34727 genes, 2%	1.44051e-07	0.000534142
GO:0071383	cellular response to steroid hormone stimulus	P	55 out of 2113 genes, 3%	429 out of 34727 genes, 1%	1.56955e-07	0.00058199
GO:0006569	tryptophan catabolic process	P	54 out of 2113 genes, 3%	418 out of 34727 genes, 1%	1.58092e-07	0.000586204
GO:0046218	indolalkylamine catabolic process	P	54 out of 2113 genes, 3%	418 out of 34727 genes, 1%	1.58092e-07	0.000586204
GO:0009932	cell tip growth	P	170 out of 2113 genes, 8%	1888 out of 34727 genes, 5%	1.66663e-07	0.000617986
GO:0000303	response to superoxide	P	31 out of 2113 genes, 1%	182 out of 34727 genes, 1%	1.89342e-07	0.000702079
GO:0009871	jasmonic acid and ethylene-dependent systemic resistance, ethylene mediated signaling pathway	P	15 out of 2113 genes, 1%	51 out of 34727 genes, 0%	2.18029e-07	0.000808452
GO:0008356	asymmetric cell division	P	37 out of 2113 genes, 2%	243 out of 34727 genes, 1%	2.54165e-07	0.000942444
GO:0070085	glycosylation	P	117 out of 2113 genes, 6%	1195 out of 34727 genes, 3%	2.65439e-07	0.000984248
GO:0009800	cinnamic acid biosynthetic process	P	25 out of 2113 genes, 1%	130 out of 34727 genes, 0%	2.67678e-07	0.000992551
GO:0009803	cinnamic acid metabolic process	P	25 out of 2113 genes, 1%	130 out of 34727 genes, 0%	2.67678e-07	0.000992551
GO:0010223	secondary shoot formation	P	27 out of 2113 genes, 1%	148 out of 34727 genes, 0%	2.77596e-07	0.00102932
GO:0010346	shoot formation	P	27 out of 2113 genes, 1%	148 out of 34727 genes, 0%	2.77596e-07	0.00102932
GO:0006558	L-phenylalanine metabolic process	P	15 out of 2113 genes, 1%	52 out of 34727 genes, 0%	2.89205e-07	0.00107237
GO:0010150	leaf senescence	P	58 out of 2113 genes, 3%	471 out of 34727 genes, 1%	2.8932e-07	0.0010728
GO:0080129	proteasome core complex assembly	P	22 out of 2113 genes, 1%	105 out of 34727 genes, 0%	2.91976e-07	0.00108265
GO:0048522	positive regulation of cellular process	P	399 out of 2113 genes, 19%	5217 out of 34727 genes, 15%	3.72008e-07	0.00137941
GO:0050691	regulation of defense response to virus by host	P	10 out of 2113 genes, 0%	23 out of 34727 genes, 0%	3.74294e-07	0.00138788
GO:0009945	radial axis specification	P	13 out of 2113 genes, 1%	40 out of 34727 genes, 0%	3.8468e-07	0.00142639
GO:0009808	lignin metabolic process	P	53 out of 2113 genes, 3%	420 out of 34727 genes, 1%	4.32055e-07	0.00160206
GO:0042545	cell wall modification	P	132 out of 2113 genes, 6%	1404 out of 34727 genes, 4%	4.37467e-07	0.00162213
GO:0030243	cellulose metabolic process	P	88 out of 2113 genes, 4%	839 out of 34727 genes, 2%	4.87713e-07	0.00180844
GO:0006032	chitin catabolic process	P	15 out of 2113 genes, 1%	54 out of 34727 genes, 0%	4.9754e-07	0.00184488
GO:0000305	response to oxygen radical	P	31 out of 2113 genes, 1%	190 out of 34727 genes, 1%	5.04302e-07	0.00186995
GO:0009684	indoleacetic acid biosynthetic process	P	67 out of 2113 genes, 3%	585 out of 34727 genes, 2%	5.3763e-07	0.00199353
GO:0010498	proteasomal protein catabolic process	P	89 out of 2113 genes, 4%	854 out of 34727 genes, 2%	5.53395e-07	0.00205199
GO:0009683	indoleacetic acid metabolic process	P	68 out of 2113 genes, 3%	598 out of 34727 genes, 2%	5.75644e-07	0.00213449
GO:0009411	response to UV	P	156 out of 2113 genes, 7%	1734 out of 34727 genes, 5%	5.78068e-07	0.00214348
GO:0044282	small molecule catabolic process	P	152 out of 2113 genes, 7%	1680 out of 34727 genes, 5%	5.83468e-07	0.0021635
GO:0031399	regulation of protein modification process	P	157 out of 2113 genes, 7%	1748 out of 34727 genes, 5%	5.86098e-07	0.00217325
GO:0048638	regulation of developmental growth	P	139 out of 2113 genes, 7%	1506 out of 34727 genes, 4%	6.07293e-07	0.00225184
GO:0046348	amino sugar catabolic process	P	15 out of 2113 genes, 1%	55 out of 34727 genes, 0%	6.45717e-07	0.00239432
GO:1901072	glucosamine-containing compound catabolic process	P	15 out of 2113 genes, 1%	55 out of 34727 genes, 0%	6.45717e-07	0.00239432
GO:0044262	cellular carbohydrate metabolic process	P	180 out of 2113 genes, 9%	2067 out of 34727 genes, 6%	6.52731e-07	0.00242033
GO:0046364	monosaccharide biosynthetic process	P	61 out of 2113 genes, 3%	518 out of 34727 genes, 1%	6.74667e-07	0.00250166
GO:0009942	longitudinal axis specification	P	22 out of 2113 genes, 1%	110 out of 34727 genes, 0%	6.79989e-07	0.0025214
GO:0048532	anatomical structure arrangement	P	124 out of 2113 genes, 6%	1310 out of 34727 genes, 4%	6.93633e-07	0.00257199
GO:0009615	response to virus	P	81 out of 2113 genes, 4%	760 out of 34727 genes, 2%	7.30722e-07	0.00270952
GO:0006094	gluconeogenesis	P	59 out of 2113 genes, 3%	496 out of 34727 genes, 1%	7.33607e-07	0.00272022
GO:0006030	chitin metabolic process	P	18 out of 2113 genes, 1%	78 out of 34727 genes, 0%	7.71346e-07	0.00286015
GO:0035295	tube development	P	132 out of 2113 genes, 6%	1419 out of 34727 genes, 4%	7.73962e-07	0.00286985
GO:0009961	response to 1-aminocyclopropane-1-carboxylic acid	P	12 out of 2113 genes, 1%	36 out of 34727 genes, 0%	7.92088e-07	0.00293706
GO:0071555	cell wall organization	P	218 out of 2113 genes, 10%	2606 out of 34727 genes, 8%	7.93051e-07	0.00294063
GO:0000911	cytokinesis by cell plate formation	P	91 out of 2113 genes, 4%	887 out of 34727 genes, 3%	8.13716e-07	0.00301726
GO:0050801	ion homeostasis	P	129 out of 2113 genes, 6%	1384 out of 34727 genes, 4%	9.32897e-07	0.00345918
GO:0016998	cell wall macromolecule catabolic process	P	18 out of 2113 genes, 1%	79 out of 34727 genes, 0%	9.42428e-07	0.00349452
GO:0044419	interspecies interaction between organisms	P	136 out of 2113 genes, 6%	1482 out of 34727 genes, 4%	1.09669e-06	0.00406654
GO:0080167	response to karrikin	P	20 out of 2113 genes, 1%	96 out of 34727 genes, 0%	1.0972e-06	0.00406843
GO:0055082	cellular chemical homeostasis	P	128 out of 2113 genes, 6%	1376 out of 34727 genes, 4%	1.1394e-06	0.00422488
GO:0019319	hexose biosynthetic process	P	59 out of 2113 genes, 3%	503 out of 34727 genes, 1%	1.16117e-06	0.00430564
GO:0043161	proteasomal ubiquitin-dependent protein catabolic process	P	75 out of 2113 genes, 4%	695 out of 34727 genes, 2%	1.16923e-06	0.00433552
GO:0031323	regulation of cellular metabolic process	P	617 out of 2113 genes, 29%	8616 out of 34727 genes, 25%	1.19286e-06	0.00442313
GO:0040008	regulation of growth	P	207 out of 2113 genes, 10%	2468 out of 34727 genes, 7%	1.28828e-06	0.00477696
GO:0023056	positive regulation of signaling	P	65 out of 2113 genes, 3%	576 out of 34727 genes, 2%	1.31799e-06	0.00488712
GO:0034605	cellular response to heat	P	37 out of 2113 genes, 2%	260 out of 34727 genes, 1%	1.37469e-06	0.00509737
GO:0055080	cation homeostasis	P	116 out of 2113 genes, 5%	1222 out of 34727 genes, 4%	1.38307e-06	0.00512844
GO:0007020	microtubule nucleation	P	50 out of 2113 genes, 2%	402 out of 34727 genes, 1%	1.38565e-06	0.00513798
GO:0006862	nucleotide transport	P	39 out of 2113 genes, 2%	282 out of 34727 genes, 1%	1.49205e-06	0.00553252
GO:0006559	L-phenylalanine catabolic process	P	12 out of 2113 genes, 1%	38 out of 34727 genes, 0%	1.52885e-06	0.00566896
GO:0030003	cellular cation homeostasis	P	109 out of 2113 genes, 5%	1133 out of 34727 genes, 3%	1.5531e-06	0.0057589
GO:0071214	cellular response to abiotic stimulus	P	100 out of 2113 genes, 5%	1021 out of 34727 genes, 3%	1.9226e-06	0.007129
GO:0042546	cell wall biogenesis	P	135 out of 2113 genes, 6%	1485 out of 34727 genes, 4%	1.97158e-06	0.0073106
GO:0048868	pollen tube development	P	122 out of 2113 genes, 6%	1311 out of 34727 genes, 4%	1.99488e-06	0.00739703
GO:0016128	phytosteroid metabolic process	P	67 out of 2113 genes, 3%	609 out of 34727 genes, 2%	2.21134e-06	0.00819964
GO:0046148	pigment biosynthetic process	P	108 out of 2113 genes, 5%	1130 out of 34727 genes, 3%	2.34053e-06	0.00867867
GO:1901071	glucosamine-containing compound metabolic process	P	21 out of 2113 genes, 1%	110 out of 34727 genes, 0%	2.66101e-06	0.00986702
GO:0009850	auxin metabolic process	P	75 out of 2113 genes, 4%	712 out of 34727 genes, 2%	2.85852e-06	0.0105994
GO:0048281	inflorescence morphogenesis	P	23 out of 2113 genes, 1%	129 out of 34727 genes, 0%	3.09986e-06	0.0114943
GO:0009967	positive regulation of signal transduction	P	63 out of 2113 genes, 3%	567 out of 34727 genes, 2%	3.17861e-06	0.0117863
GO:0044403	symbiosis, encompassing mutualism through parasitism	P	130 out of 2113 genes, 6%	1432 out of 34727 genes, 4%	3.27751e-06	0.012153
GO:0001578	microtubule bundle formation	P	24 out of 2113 genes, 1%	139 out of 34727 genes, 0%	3.42851e-06	0.0127129
GO:0016054	organic acid catabolic process	P	141 out of 2113 genes, 7%	1583 out of 34727 genes, 5%	3.47081e-06	0.0128698
GO:0046395	carboxylic acid catabolic process	P	141 out of 2113 genes, 7%	1583 out of 34727 genes, 5%	3.47081e-06	0.0128698
GO:0048545	response to steroid hormone stimulus	P	64 out of 2113 genes, 3%	581 out of 34727 genes, 2%	3.54643e-06	0.0131502
GO:0016043	cellular component organization	P	788 out of 2113 genes, 37%	11392 out of 34727 genes, 33%	3.94042e-06	0.0146111
GO:0010647	positive regulation of cell communication	P	64 out of 2113 genes, 3%	583 out of 34727 genes, 2%	3.97001e-06	0.0147208
GO:0009851	auxin biosynthetic process	P	68 out of 2113 genes, 3%	633 out of 34727 genes, 2%	4.22921e-06	0.0156819
GO:0016129	phytosteroid biosynthetic process	P	58 out of 2113 genes, 3%	512 out of 34727 genes, 1%	4.25531e-06	0.0157787
GO:0045770	positive regulation of asymmetric cell division	P	11 out of 2113 genes, 1%	35 out of 34727 genes, 0%	4.40542e-06	0.0163353
GO:0006164	purine nucleotide biosynthetic process	P	59 out of 2113 genes, 3%	525 out of 34727 genes, 2%	4.53045e-06	0.0167989
GO:0010152	pollen maturation	P	29 out of 2113 genes, 1%	190 out of 34727 genes, 1%	4.58149e-06	0.0169882
GO:0009860	pollen tube growth	P	113 out of 2113 genes, 5%	1214 out of 34727 genes, 3%	4.69654e-06	0.0174148
GO:0006568	tryptophan metabolic process	P	56 out of 2113 genes, 3%	491 out of 34727 genes, 1%	5.04297e-06	0.0186993
GO:0010466	negative regulation of peptidase activity	P	28 out of 2113 genes, 1%	181 out of 34727 genes, 1%	5.10289e-06	0.0189215
GO:0006026	aminoglycan catabolic process	P	16 out of 2113 genes, 1%	72 out of 34727 genes, 0%	5.29242e-06	0.0196243
GO:0043200	response to amino acid stimulus	P	22 out of 2113 genes, 1%	124 out of 34727 genes, 0%	5.47217e-06	0.0202908
GO:0015696	ammonium transport	P	30 out of 2113 genes, 1%	202 out of 34727 genes, 1%	5.5626e-06	0.0206261
GO:0005996	monosaccharide metabolic process	P	154 out of 2113 genes, 7%	1781 out of 34727 genes, 5%	6.36334e-06	0.0235953
GO:0072522	purine-containing compound biosynthetic process	P	60 out of 2113 genes, 3%	544 out of 34727 genes, 2%	6.78307e-06	0.0251516
GO:0009311	oligosaccharide metabolic process	P	48 out of 2113 genes, 2%	402 out of 34727 genes, 1%	6.8759e-06	0.0254958
GO:0009992	cellular water homeostasis	P	14 out of 2113 genes, 1%	58 out of 34727 genes, 0%	7.31669e-06	0.0271303
GO:0010431	seed maturation	P	94 out of 2113 genes, 4%	975 out of 34727 genes, 3%	7.37389e-06	0.0273424
GO:0009933	meristem structural organization	P	117 out of 2113 genes, 6%	1281 out of 34727 genes, 4%	7.68757e-06	0.0285055
GO:0009749	response to glucose stimulus	P	51 out of 2113 genes, 2%	439 out of 34727 genes, 1%	7.83955e-06	0.029069
GO:0009734	auxin mediated signaling pathway	P	75 out of 2113 genes, 4%	733 out of 34727 genes, 2%	8.07938e-06	0.0299583
GO:0009787	regulation of abscisic acid mediated signaling pathway	P	46 out of 2113 genes, 2%	382 out of 34727 genes, 1%	8.47965e-06	0.0314425
GO:0042440	pigment metabolic process	P	123 out of 2113 genes, 6%	1365 out of 34727 genes, 4%	8.54165e-06	0.0316724
GO:0006096	glycolysis	P	79 out of 2113 genes, 4%	785 out of 34727 genes, 2%	8.57843e-06	0.0318088
GO:0009939	positive regulation of gibberellic acid mediated signaling pathway	P	10 out of 2113 genes, 0%	31 out of 34727 genes, 0%	9.25813e-06	0.0343291
GO:0006873	cellular ion homeostasis	P	116 out of 2113 genes, 5%	1274 out of 34727 genes, 4%	9.66396e-06	0.035834
GO:0008299	isoprenoid biosynthetic process	P	137 out of 2113 genes, 6%	1560 out of 34727 genes, 4%	9.72852e-06	0.0360734
GO:0034637	cellular carbohydrate biosynthetic process	P	138 out of 2113 genes, 7%	1574 out of 34727 genes, 5%	9.80654e-06	0.0363626
GO:0033205	cell cycle cytokinesis	P	100 out of 2113 genes, 5%	1062 out of 34727 genes, 3%	1.02304e-05	0.0379343
GO:0016052	carbohydrate catabolic process	P	166 out of 2113 genes, 8%	1967 out of 34727 genes, 6%	1.09007e-05	0.0404198
GO:0006580	ethanolamine metabolic process	P	12 out of 2113 genes, 1%	45 out of 34727 genes, 0%	1.09076e-05	0.0404453
GO:0006040	amino sugar metabolic process	P	21 out of 2113 genes, 1%	120 out of 34727 genes, 0%	1.10459e-05	0.0409583
GO:0006586	indolalkylamine metabolic process	P	56 out of 2113 genes, 3%	505 out of 34727 genes, 1%	1.15687e-05	0.0428967
GO:0005886	plasma membrane	C	821 out of 2113 genes, 39%	7994 out of 34727 genes, 23%	6.98585e-64	3.63963e-61
GO:0071944	cell periphery	C	905 out of 2113 genes, 43%	9174 out of 34727 genes, 26%	7.13294e-64	3.71626e-61
GO:0016020	membrane	C	1120 out of 2113 genes, 53%	12942 out of 34727 genes, 37%	4.15469e-52	2.16459e-49
GO:0016021	integral to membrane	C	662 out of 2113 genes, 31%	6486 out of 34727 genes, 19%	1.79658e-47	9.36016e-45
GO:0031224	intrinsic to membrane	C	683 out of 2113 genes, 32%	6832 out of 34727 genes, 20%	4.74385e-46	2.47154e-43
GO:0044425	membrane part	C	757 out of 2113 genes, 36%	8058 out of 34727 genes, 23%	7.12845e-42	3.71392e-39
GO:0009506	plasmodesma	C	367 out of 2113 genes, 17%	3293 out of 34727 genes, 9%	1.33162e-31	6.93772e-29
GO:0055044	symplast	C	367 out of 2113 genes, 17%	3293 out of 34727 genes, 9%	1.33162e-31	6.93772e-29
GO:0005911	cell-cell junction	C	377 out of 2113 genes, 18%	3462 out of 34727 genes, 10%	1.85483e-30	9.66367e-28
GO:0030054	cell junction	C	396 out of 2113 genes, 19%	3719 out of 34727 genes, 11%	4.68876e-30	2.44284e-27
GO:0005623	cell	C	1592 out of 2113 genes, 75%	22355 out of 34727 genes, 64%	4.07865e-29	2.12498e-26
GO:0044464	cell part	C	1592 out of 2113 genes, 75%	22355 out of 34727 genes, 64%	4.07865e-29	2.12498e-26
GO:0005773	vacuole	C	368 out of 2113 genes, 17%	3669 out of 34727 genes, 11%	5.35049e-23	2.78761e-20
GO:0005737	cytoplasm	C	1315 out of 2113 genes, 62%	18066 out of 34727 genes, 52%	1.13266e-22	5.90118e-20
GO:0044444	cytoplasmic part	C	1172 out of 2113 genes, 55%	16032 out of 34727 genes, 46%	6.18856e-19	3.22424e-16
GO:0031090	organelle membrane	C	479 out of 2113 genes, 23%	5534 out of 34727 genes, 16%	4.70513e-17	2.45137e-14
GO:0005622	intracellular	C	1456 out of 2113 genes, 69%	21066 out of 34727 genes, 61%	2.86552e-16	1.49293e-13
GO:0044424	intracellular part	C	1431 out of 2113 genes, 68%	20690 out of 34727 genes, 60%	9.52637e-16	4.96324e-13
GO:0005783	endoplasmic reticulum	C	271 out of 2113 genes, 13%	2778 out of 34727 genes, 8%	2.43773e-15	1.27006e-12
GO:0044459	plasma membrane part	C	206 out of 2113 genes, 10%	2016 out of 34727 genes, 6%	1.02308e-13	5.33025e-11
GO:0044432	endoplasmic reticulum part	C	187 out of 2113 genes, 9%	1817 out of 34727 genes, 5%	8.27492e-13	4.31123e-10
GO:0005576	extracellular region	C	273 out of 2113 genes, 13%	2969 out of 34727 genes, 9%	1.88946e-12	9.84409e-10
GO:0043231	intracellular membrane-bounded organelle	C	1304 out of 2113 genes, 62%	18913 out of 34727 genes, 54%	2.20859e-12	1.15068e-09
GO:0043227	membrane-bounded organelle	C	1304 out of 2113 genes, 62%	18921 out of 34727 genes, 54%	2.57559e-12	1.34188e-09
GO:0030312	external encapsulating structure	C	244 out of 2113 genes, 12%	2597 out of 34727 genes, 7%	3.89499e-12	2.02929e-09
GO:0005789	endoplasmic reticulum membrane	C	174 out of 2113 genes, 8%	1687 out of 34727 genes, 5%	4.58087e-12	2.38663e-09
GO:0010008	endosome membrane	C	95 out of 2113 genes, 4%	741 out of 34727 genes, 2%	5.48487e-12	2.85762e-09
GO:0044440	endosomal part	C	96 out of 2113 genes, 5%	754 out of 34727 genes, 2%	6.30768e-12	3.2863e-09
GO:0042175	nuclear outer membrane-endoplasmic reticulum membrane network	C	175 out of 2113 genes, 8%	1712 out of 34727 genes, 5%	8.32988e-12	4.33986e-09
GO:0005618	cell wall	C	234 out of 2113 genes, 11%	2523 out of 34727 genes, 7%	3.98999e-11	2.07878e-08
GO:0043229	intracellular organelle	C	1315 out of 2113 genes, 62%	19279 out of 34727 genes, 56%	6.4557e-11	3.36342e-08
GO:0043226	organelle	C	1315 out of 2113 genes, 62%	19286 out of 34727 genes, 56%	7.31878e-11	3.81309e-08
GO:0012505	endomembrane system	C	270 out of 2113 genes, 13%	3082 out of 34727 genes, 9%	4.04885e-10	2.10945e-07
GO:0048046	apoplast	C	101 out of 2113 genes, 5%	909 out of 34727 genes, 3%	3.83581e-09	1.99845e-06
GO:0009986	cell surface	C	60 out of 2113 genes, 3%	472 out of 34727 genes, 1%	5.9333e-08	3.09125e-05
GO:0005768	endosome	C	112 out of 2113 genes, 5%	1103 out of 34727 genes, 3%	7.62343e-08	3.97181e-05
GO:0005777	peroxisome	C	73 out of 2113 genes, 3%	651 out of 34727 genes, 2%	3.8449e-07	0.00020032
GO:0042579	microbody	C	73 out of 2113 genes, 3%	651 out of 34727 genes, 2%	3.8449e-07	0.00020032
GO:0005829	cytosol	C	479 out of 2113 genes, 23%	6466 out of 34727 genes, 19%	8.13104e-07	0.000423627
GO:0016023	cytoplasmic membrane-bounded vesicle	C	128 out of 2113 genes, 6%	1448 out of 34727 genes, 4%	1.4033e-05	0.00731121
GO:0005794	Golgi apparatus	C	223 out of 2113 genes, 11%	2809 out of 34727 genes, 8%	2.11337e-05	0.0110107
GO:0044437	vacuolar part	C	173 out of 2113 genes, 8%	2101 out of 34727 genes, 6%	2.79423e-05	0.0145579
GO:0060198	clathrin sculpted vesicle	C	6 out of 2113 genes, 0%	12 out of 34727 genes, 0%	3.38363e-05	0.0176287
GO:0061200	clathrin sculpted gamma-aminobutyric acid transport vesicle	C	6 out of 2113 genes, 0%	12 out of 34727 genes, 0%	3.38363e-05	0.0176287
GO:0061202	clathrin sculpted gamma-aminobutyric acid transport vesicle membrane	C	6 out of 2113 genes, 0%	12 out of 34727 genes, 0%	3.38363e-05	0.0176287
GO:0005788	endoplasmic reticulum lumen	C	24 out of 2113 genes, 1%	159 out of 34727 genes, 0%	3.53029e-05	0.0183928
GO:0005774	vacuolar membrane	C	167 out of 2113 genes, 8%	2026 out of 34727 genes, 6%	3.65072e-05	0.0190203
GO:0031988	membrane-bounded vesicle	C	128 out of 2113 genes, 6%	1484 out of 34727 genes, 4%	4.31175e-05	0.0224642
GO:0009514	glyoxysome	C	12 out of 2113 genes, 1%	53 out of 34727 genes, 0%	6.42975e-05	0.033499
GO:0032585	multivesicular body membrane	C	9 out of 2113 genes, 0%	32 out of 34727 genes, 0%	8.76145e-05	0.0456471
GO:0031410	cytoplasmic vesicle	C	128 out of 2113 genes, 6%	1511 out of 34727 genes, 4%	9.47709e-05	0.0493756
GO:0019199	transmembrane receptor protein kinase activity	F	153 out of 2113 genes, 7%	609 out of 34727 genes, 2%	6.17289e-53	6.25931e-50
GO:0004674	protein serine/threonine kinase activity	F	308 out of 2113 genes, 15%	2042 out of 34727 genes, 6%	9.35666e-52	9.48765e-49
GO:0004888	transmembrane signaling receptor activity	F	164 out of 2113 genes, 8%	738 out of 34727 genes, 2%	6.21244e-49	6.29942e-46
GO:0004713	protein tyrosine kinase activity	F	180 out of 2113 genes, 9%	885 out of 34727 genes, 3%	7.92457e-48	8.03552e-45
GO:0004672	protein kinase activity	F	312 out of 2113 genes, 15%	2202 out of 34727 genes, 6%	1.39939e-46	1.41899e-43
GO:0038023	signaling receptor activity	F	173 out of 2113 genes, 8%	866 out of 34727 genes, 2%	7.45061e-45	7.55492e-42
GO:0016773	phosphotransferase activity, alcohol group as acceptor	F	327 out of 2113 genes, 15%	2436 out of 34727 genes, 7%	7.9156e-44	8.02642e-41
GO:0004872	receptor activity	F	179 out of 2113 genes, 8%	940 out of 34727 genes, 3%	2.20093e-43	2.23174e-40
GO:0004871	signal transducer activity	F	228 out of 2113 genes, 11%	1448 out of 34727 genes, 4%	5.41607e-41	5.49189e-38
GO:0060089	molecular transducer activity	F	228 out of 2113 genes, 11%	1448 out of 34727 genes, 4%	5.41607e-41	5.49189e-38
GO:0016301	kinase activity	F	340 out of 2113 genes, 16%	2735 out of 34727 genes, 8%	1.69673e-38	1.72049e-35
GO:0004675	transmembrane receptor protein serine/threonine kinase activity	F	100 out of 2113 genes, 5%	372 out of 34727 genes, 1%	1.3645e-37	1.3836e-34
GO:0030246	carbohydrate binding	F	147 out of 2113 genes, 7%	823 out of 34727 genes, 2%	1.71974e-32	1.74382e-29
GO:0005057	receptor signaling protein activity	F	99 out of 2113 genes, 5%	461 out of 34727 genes, 1%	1.34007e-28	1.35883e-25
GO:0004702	receptor signaling protein serine/threonine kinase activity	F	97 out of 2113 genes, 5%	450 out of 34727 genes, 1%	3.52976e-28	3.57918e-25
GO:0005516	calmodulin binding	F	129 out of 2113 genes, 6%	744 out of 34727 genes, 2%	2.40359e-27	2.43724e-24
GO:0003824	catalytic activity	F	1179 out of 2113 genes, 56%	15534 out of 34727 genes, 45%	4.42226e-26	4.48417e-23
GO:0031625	ubiquitin protein ligase binding	F	87 out of 2113 genes, 4%	397 out of 34727 genes, 1%	6.24969e-26	6.33718e-23
GO:0044389	small conjugating protein ligase binding	F	87 out of 2113 genes, 4%	397 out of 34727 genes, 1%	6.24969e-26	6.33718e-23
GO:0016491	oxidoreductase activity	F	361 out of 2113 genes, 17%	3449 out of 34727 genes, 10%	7.63458e-26	7.74147e-23
GO:0004714	transmembrane receptor protein tyrosine kinase activity	F	77 out of 2113 genes, 4%	355 out of 34727 genes, 1%	8.30049e-23	8.4167e-20
GO:0016772	transferase activity, transferring phosphorus-containing groups	F	355 out of 2113 genes, 17%	3583 out of 34727 genes, 10%	2.9923e-21	3.03419e-18
GO:0004715	non-membrane spanning protein tyrosine kinase activity	F	75 out of 2113 genes, 4%	366 out of 34727 genes, 1%	1.05908e-20	1.07391e-17
GO:0004383	guanylate cyclase activity	F	48 out of 2113 genes, 2%	177 out of 34727 genes, 1%	6.46331e-19	6.5538e-16
GO:0032559	adenyl ribonucleotide binding	F	484 out of 2113 genes, 23%	5529 out of 34727 genes, 16%	3.56553e-18	3.61545e-15
GO:0030554	adenyl nucleotide binding	F	484 out of 2113 genes, 23%	5537 out of 34727 genes, 16%	4.69816e-18	4.76394e-15
GO:0005524	ATP binding	F	472 out of 2113 genes, 22%	5436 out of 34727 genes, 16%	4.95918e-17	5.02861e-14
GO:0016829	lyase activity	F	134 out of 2113 genes, 6%	1028 out of 34727 genes, 3%	5.54189e-17	5.61947e-14
GO:0009975	cyclase activity	F	51 out of 2113 genes, 2%	224 out of 34727 genes, 1%	1.66754e-16	1.69089e-13
GO:0032555	purine ribonucleotide binding	F	504 out of 2113 genes, 24%	5935 out of 34727 genes, 17%	1.89878e-16	1.92536e-13
GO:0032553	ribonucleotide binding	F	504 out of 2113 genes, 24%	5937 out of 34727 genes, 17%	2.02262e-16	2.05093e-13
GO:0017076	purine nucleotide binding	F	504 out of 2113 genes, 24%	5949 out of 34727 genes, 17%	2.95061e-16	2.99192e-13
GO:0016740	transferase activity	F	533 out of 2113 genes, 25%	6373 out of 34727 genes, 18%	3.3616e-16	3.40866e-13
GO:0036094	small molecule binding	F	599 out of 2113 genes, 28%	7382 out of 34727 genes, 21%	1.08279e-15	1.09795e-12
GO:0005515	protein binding	F	813 out of 2113 genes, 38%	10635 out of 34727 genes, 31%	1.3444e-15	1.36322e-12
GO:0035639	purine ribonucleoside triphosphate binding	F	492 out of 2113 genes, 23%	5842 out of 34727 genes, 17%	2.28695e-15	2.31897e-12
GO:0033612	receptor serine/threonine kinase binding	F	51 out of 2113 genes, 2%	238 out of 34727 genes, 1%	2.34633e-15	2.37917e-12
GO:0001653	peptide receptor activity	F	44 out of 2113 genes, 2%	186 out of 34727 genes, 1%	4.43884e-15	4.50099e-12
GO:0032440	2-alkenal reductase [NAD(P)] activity	F	94 out of 2113 genes, 4%	650 out of 34727 genes, 2%	5.48865e-15	5.56549e-12
GO:0016849	phosphorus-oxygen lyase activity	F	52 out of 2113 genes, 2%	253 out of 34727 genes, 1%	7.63292e-15	7.73978e-12
GO:0004709	MAP kinase kinase kinase activity	F	57 out of 2113 genes, 3%	300 out of 34727 genes, 1%	1.46456e-14	1.48506e-11
GO:0005488	binding	F	1298 out of 2113 genes, 61%	18633 out of 34727 genes, 54%	6.22569e-14	6.31285e-11
GO:0016628	oxidoreductase activity, acting on the CH-CH group of donors, NAD or NADP as acceptor	F	104 out of 2113 genes, 5%	793 out of 34727 genes, 2%	1.27651e-13	1.29438e-10
GO:0016627	oxidoreductase activity, acting on the CH-CH group of donors	F	112 out of 2113 genes, 5%	891 out of 34727 genes, 3%	2.50733e-13	2.54243e-10
GO:0097159	organic cyclic compound binding	F	550 out of 2113 genes, 26%	6962 out of 34727 genes, 20%	3.72337e-12	3.7755e-09
GO:0000166	nucleotide binding	F	548 out of 2113 genes, 26%	6956 out of 34727 genes, 20%	6.69849e-12	6.79226e-09
GO:1901265	nucleoside phosphate binding	F	548 out of 2113 genes, 26%	6957 out of 34727 genes, 20%	6.86443e-12	6.96053e-09
GO:0001871	pattern binding	F	51 out of 2113 genes, 2%	291 out of 34727 genes, 1%	8.4843e-12	8.60308e-09
GO:0030247	polysaccharide binding	F	51 out of 2113 genes, 2%	291 out of 34727 genes, 1%	8.4843e-12	8.60308e-09
GO:0031406	carboxylic acid binding	F	72 out of 2113 genes, 3%	506 out of 34727 genes, 1%	1.81881e-11	1.84427e-08
GO:0005509	calcium ion binding	F	86 out of 2113 genes, 4%	665 out of 34727 genes, 2%	3.55396e-11	3.60371e-08
GO:0045548	phenylalanine ammonia-lyase activity	F	11 out of 2113 genes, 1%	15 out of 34727 genes, 0%	4.48656e-11	4.54938e-08
GO:0004896	cytokine receptor activity	F	24 out of 2113 genes, 1%	83 out of 34727 genes, 0%	8.08818e-11	8.20142e-08
GO:0004903	growth hormone receptor activity	F	24 out of 2113 genes, 1%	83 out of 34727 genes, 0%	8.08818e-11	8.20142e-08
GO:0008289	lipid binding	F	117 out of 2113 genes, 6%	1043 out of 34727 genes, 3%	1.23297e-10	1.25023e-07
GO:0004364	glutathione transferase activity	F	23 out of 2113 genes, 1%	83 out of 34727 genes, 0%	5.09239e-10	5.16369e-07
GO:0016705	oxidoreductase activity, acting on paired donors, with incorporation or reduction of molecular oxygen	F	86 out of 2113 genes, 4%	702 out of 34727 genes, 2%	5.55164e-10	5.62936e-07
GO:0009055	electron carrier activity	F	91 out of 2113 genes, 4%	771 out of 34727 genes, 2%	1.18806e-09	1.2047e-06
GO:0019899	enzyme binding	F	161 out of 2113 genes, 8%	1667 out of 34727 genes, 5%	3.67326e-09	3.72469e-06
GO:0047134	protein-disulfide reductase activity	F	12 out of 2113 genes, 1%	25 out of 34727 genes, 0%	6.16823e-09	6.25459e-06
GO:0046906	tetrapyrrole binding	F	79 out of 2113 genes, 4%	661 out of 34727 genes, 2%	8.43239e-09	8.55044e-06
GO:0008843	endochitinase activity	F	14 out of 2113 genes, 1%	36 out of 34727 genes, 0%	9.71605e-09	9.85207e-06
GO:0004398	histidine decarboxylase activity	F	11 out of 2113 genes, 1%	22 out of 34727 genes, 0%	1.55645e-08	1.57824e-05
GO:0005102	receptor binding	F	88 out of 2113 genes, 4%	780 out of 34727 genes, 2%	1.90752e-08	1.93422e-05
GO:0016668	oxidoreductase activity, acting on a sulfur group of donors, NAD or NADP as acceptor	F	16 out of 2113 genes, 1%	55 out of 34727 genes, 0%	1.02403e-07	0.000103836
GO:0043295	glutathione binding	F	19 out of 2113 genes, 1%	77 out of 34727 genes, 0%	1.23709e-07	0.000125441
GO:1900750	oligopeptide binding	F	19 out of 2113 genes, 1%	77 out of 34727 genes, 0%	1.23709e-07	0.000125441
GO:0004568	chitinase activity	F	16 out of 2113 genes, 1%	56 out of 34727 genes, 0%	1.35279e-07	0.000137172
GO:0004563	beta-N-acetylhexosaminidase activity	F	13 out of 2113 genes, 1%	38 out of 34727 genes, 0%	1.94144e-07	0.000196862
GO:0004497	monooxygenase activity	F	49 out of 2113 genes, 2%	367 out of 34727 genes, 1%	2.15267e-07	0.000218281
GO:0016209	antioxidant activity	F	43 out of 2113 genes, 2%	304 out of 34727 genes, 1%	2.37157e-07	0.000240477
GO:0016841	ammonia-lyase activity	F	11 out of 2113 genes, 1%	28 out of 34727 genes, 0%	3.37007e-07	0.000341725
GO:0043531	ADP binding	F	63 out of 2113 genes, 3%	536 out of 34727 genes, 2%	4.76341e-07	0.00048301
GO:0004601	peroxidase activity	F	38 out of 2113 genes, 2%	262 out of 34727 genes, 1%	6.1758e-07	0.000626226
GO:0016684	oxidoreductase activity, acting on peroxide as acceptor	F	38 out of 2113 genes, 2%	262 out of 34727 genes, 1%	6.1758e-07	0.000626226
GO:0019840	isoprenoid binding	F	16 out of 2113 genes, 1%	62 out of 34727 genes, 0%	6.26908e-07	0.000635685
GO:0042562	hormone binding	F	20 out of 2113 genes, 1%	93 out of 34727 genes, 0%	6.43428e-07	0.000652436
GO:0016667	oxidoreductase activity, acting on a sulfur group of donors	F	34 out of 2113 genes, 2%	222 out of 34727 genes, 1%	6.66233e-07	0.00067556
GO:0020037	heme binding	F	65 out of 2113 genes, 3%	566 out of 34727 genes, 2%	7.18086e-07	0.000728139
GO:0016231	beta-N-acetylglucosaminidase activity	F	12 out of 2113 genes, 1%	36 out of 34727 genes, 0%	7.92088e-07	0.000803177
GO:0019842	vitamin binding	F	55 out of 2113 genes, 3%	452 out of 34727 genes, 1%	8.4716e-07	0.00085902
GO:0015929	hexosaminidase activity	F	13 out of 2113 genes, 1%	45 out of 34727 genes, 0%	1.75268e-06	0.00177722
GO:0042277	peptide binding	F	41 out of 2113 genes, 2%	307 out of 34727 genes, 1%	2.01786e-06	0.00204611
GO:0072341	modified amino acid binding	F	19 out of 2113 genes, 1%	95 out of 34727 genes, 0%	3.83601e-06	0.00388972
GO:0016840	carbon-nitrogen lyase activity	F	13 out of 2113 genes, 1%	48 out of 34727 genes, 0%	3.90144e-06	0.00395606
GO:0005506	iron ion binding	F	84 out of 2113 genes, 4%	835 out of 34727 genes, 2%	4.57287e-06	0.00463689
GO:0010331	gibberellin binding	F	10 out of 2113 genes, 0%	29 out of 34727 genes, 0%	4.67732e-06	0.0047428
GO:0005262	calcium channel activity	F	16 out of 2113 genes, 1%	72 out of 34727 genes, 0%	5.29242e-06	0.00536652
GO:0050253	retinyl-palmitate esterase activity	F	15 out of 2113 genes, 1%	65 out of 34727 genes, 0%	6.32092e-06	0.00640941
GO:0080030	methyl indole-3-acetate esterase activity	F	17 out of 2113 genes, 1%	83 out of 34727 genes, 0%	8.75199e-06	0.00887452
GO:0080031	methyl salicylate esterase activity	F	17 out of 2113 genes, 1%	83 out of 34727 genes, 0%	8.75199e-06	0.00887452
GO:0030414	peptidase inhibitor activity	F	23 out of 2113 genes, 1%	137 out of 34727 genes, 0%	8.80297e-06	0.00892621
GO:0016638	oxidoreductase activity, acting on the CH-NH2 group of donors	F	29 out of 2113 genes, 1%	197 out of 34727 genes, 1%	9.4108e-06	0.00954255
GO:0016709	oxidoreductase activity, acting on paired donors, with incorporation or reduction of molecular oxygen, NADH or NADPH as one donor, and incorporation of one atom of oxygen	F	33 out of 2113 genes, 2%	240 out of 34727 genes, 1%	1.04317e-05	0.0105777
GO:0016405	CoA-ligase activity	F	15 out of 2113 genes, 1%	68 out of 34727 genes, 0%	1.13779e-05	0.0115372
GO:0008061	chitin binding	F	17 out of 2113 genes, 1%	85 out of 34727 genes, 0%	1.22158e-05	0.0123869
GO:0045485	omega-6 fatty acid desaturase activity	F	7 out of 2113 genes, 0%	15 out of 34727 genes, 0%	1.27422e-05	0.0129206
GO:0004091	carboxylesterase activity	F	18 out of 2113 genes, 1%	95 out of 34727 genes, 0%	1.50077e-05	0.0152178
GO:0015066	alpha-amylase inhibitor activity	F	5 out of 2113 genes, 0%	7 out of 34727 genes, 0%	1.57177e-05	0.0159377
GO:0016720	delta12-fatty acid dehydrogenase activity	F	7 out of 2113 genes, 0%	16 out of 34727 genes, 0%	2.14591e-05	0.0217595
GO:0072509	divalent inorganic cation transmembrane transporter activity	F	26 out of 2113 genes, 1%	175 out of 34727 genes, 1%	2.26024e-05	0.0229188
GO:0016878	acid-thiol ligase activity	F	15 out of 2113 genes, 1%	72 out of 34727 genes, 0%	2.3545e-05	0.0238747
GO:0051087	chaperone binding	F	13 out of 2113 genes, 1%	56 out of 34727 genes, 0%	2.42092e-05	0.0245482
GO:0046982	protein heterodimerization activity	F	51 out of 2113 genes, 2%	461 out of 34727 genes, 1%	2.96156e-05	0.0300302
GO:0016641	oxidoreductase activity, acting on the CH-NH2 group of donors, oxygen as acceptor	F	26 out of 2113 genes, 1%	181 out of 34727 genes, 1%	4.08529e-05	0.0414248
GO:0016877	ligase activity, forming carbon-sulfur bonds	F	15 out of 2113 genes, 1%	76 out of 34727 genes, 0%	4.60063e-05	0.0466503
