# Supplementary material for: Transcriptomics-based screen for genes induced by flagellin and repressed by pathogen effectors identifies a cell wall-associated kinase involved in plant immunity
Source: Genome Biol. 2013 Dec 20;14(12):R139. doi: 10.1186/gb-2013-14-12-r139 (PMC4053735; doi:10.1186/gb-2013-14-12-r139)
Supplement: Additional file 5: Table S2 — (A) Extracted FIRE gene expression data. (B) Additional immune-related FIRE genes identified using less stringent cut-offs. Comment and reference columns show information about genes previously shown to participate in plant immunity based on publications involving tomato and Arabidopsis (See Materials and methods for detailed information). [file gb-2013-14-12-r139-S5.xlsx]

## Sheet: FIRE gene list
Additional file 5: Table S2. A) Extracted FIRE genes expression data. B) Additional immune-related FIRE genes identified using less stringent cut-offs. Comment and reference columns show information about genes previously described to participate in plant immunity based on publications involving tomato and Arabidopsis (See Methods for detailed information).
A) FIRE genes list (generated using ≥2-fold difference and a p-value < 0.05)
GeneID	Human readable description	Mock 6h	flgII-28 6h	ratio	adjust p	DC3000 6h	DC3000 ΔavrPto ΔavrPtoB 6h	ratio	adjust p	Comment	Reference	VIGS in N. benthamiana?
Solyc00g201160	Receptor protein kinase (AHRD V1 **** Q40096_IPOTF); contains Interpro domain(s) IPR002290 Serine/threonine protein kinase	3.67	15.32	4.17	9.3e-11	4.67	16.81	3.6	1.56e-06
Solyc00g233480	ABC transporter-like protein (AHRD V1 *-*- Q6K376_ORYSJ)	1.13	32.55	28.87	9.31e-05	5.61	17.04	3.04	4.88e-05
Solyc00g247300	Cytochrome P450	0.14	24.82	183.88	2.31e-23	0.82	2.33	2.85	0.00316251
Solyc01g005040	Unknown Protein (AHRD V1); contains Interpro domain(s) IPR006702 Uncharacterised protein family UPF0497, trans-membrane plant	2.78	8.69	3.12	0.00246966	4.13	21.65	5.24	7.7e-13
Solyc01g005160	U-box domain-containing protein (AHRD V1 ***- D7MID4_ARALY); contains Interpro domain(s) IPR003613 U box domain	0.29	3.15	11.05	8.83e-13	0.68	4.46	6.6	1.68e-11	Avr9/Cf-9 rapidly elicited protein (CMPG1)	[1]
Solyc01g005470	Cell number regulator 10 (AHRD V1 **-- D9HP26_MAIZE); contains Interpro domain(s) IPR006461 Protein of unknown function Cys-rich	64.51	431.83	6.69	1.98e-23	117.97	402.61	3.41	3.35e-05
Solyc01g006950	Syntaxin (AHRD V1 ***- Q6X9V9_HORVD); contains Interpro domain(s) IPR010989 t-SNARE	4.42	97.66	22.1	9.99e-61	26.63	83	3.12	0.000271507
Solyc01g007020	U-box domain-containing protein (AHRD V1 ***- D7LU64_ARALY); contains Interpro domain(s) IPR003613 U box domain	0.99	3.62	3.65	1.66e-05	1.47	4.6	3.12	0.0246379
Solyc01g007050	U-box domain-containing protein 24 (AHRD V1 ***- D7LAS1_ARALY); contains Interpro domain(s) IPR003613 U box domain	1.08	21.5	19.95	9.34e-42	2.94	14.88	5.07	2.39e-08
Solyc01g007960	RLK, Receptor like protein, putative resistance protein with an antifungal domain	0.8	19.23	24.04	3.16e-37	5.31	14.3	2.69	0.00374948			Yes
Solyc01g007990	RLK, Receptor like protein, putative resistance protein with an antifungal domain	12.92	65.74	5.09	1.33e-20	21.19	44.94	2.12	8.41e-05			Yes
Solyc01g008130	DEP domain-containing protein 1B (AHRD V1 *--- DEP1B_HUMAN); contains Interpro domain(s) IPR006869 Protein of unknown function DUF547	2.1	6.96	3.32	1.53e-07	4.31	11.76	2.73	1.58e-06
Solyc01g008560	NAD kinase 1 (AHRD V1 **** B6SWV6_MAIZE); contains Interpro domain(s) IPR002504 ATP-NAD/AcoX kinase	11.35	38.97	3.43	4.06e-11	14.04	32.65	2.33	1.34e-05
Solyc01g009810	LRR receptor-like serine/threonine-protein kinase, RLP	5.44	117.87	21.67	2.64e-24	40.18	163.59	4.07	5.99e-15
Solyc01g009930	LRR receptor-like serine/threonine-protein kinase, RLP	1.42	21.53	15.14	1.86e-41	10.28	31.73	3.09	3.15e-09
Solyc01g010430	cDNA clone J023121M11 full insert sequence (AHRD V1 **-- B7F743_ORYSJ); contains Interpro domain(s) IPR007679 Protein of unknown function DUF569	1.89	5.59	2.96	8.45e-05	3.55	9.47	2.66	0.0120091
Solyc01g021600	Disease resistance response protein (AHRD V1 ***- A8IXC7_BRACM); contains Interpro domain(s) IPR004265 Plant disease resistance response protein	4.2	15.58	3.71	7.54e-08	10.49	29.08	2.77	0.00548919
Solyc01g057460	CTV.22 (AHRD V1 ***- Q8H6Q7_PONTR)	20.76	54.57	2.63	5.08e-05	23.28	50.26	2.16	0.000285531
Solyc01g066940	Vesicle-associated membrane protein 7B (AHRD V1 ***- D7KE73_ARALY); contains Interpro domain(s) IPR001388 Synaptobrevin	4.29	22.13	5.17	1.38e-07	7.04	17.12	2.43	3.03e-05
Solyc01g067020	Receptor like kinase, RLK	9.26	57.48	6.21	1.64e-25	27.02	61.31	2.27	1.25e-05
Solyc01g067120	Cullin 1-like protein C (AHRD V1 ***- A0ELU7_PETIN); contains Interpro domain(s) IPR016159 Cullin repeat-like	22.68	95.39	4.21	6.76e-16	44.6	99.54	2.23	3.23e-05
Solyc01g073800	CHP-rich zinc finger protein-like (AHRD V1 **-- Q8H5Y9_ORYSJ); contains Interpro domain(s) IPR011424 C1-like	0.55	18.38	33.27	7.66e-42	2.39	15.85	6.62	8.82e-16
Solyc01g073810	DC1 domain containing protein (AHRD V1 **-- A8CCN1_TOBAC); contains Interpro domain(s) IPR011424 C1-like	0.72	13.07	18.09	1.79e-25	2.48	12.85	5.19	4.21e-11
Solyc01g073820	CHP-rich zinc finger protein-like (AHRD V1 **-- Q9FNE5_ARATH); contains Interpro domain(s) IPR011424 C1-like	10.01	99.82	9.97	2.62e-37	23.91	91.6	3.83	3.38e-13
Solyc01g073830	CHP-rich zinc finger protein-like (AHRD V1 *--- Q8H5Y9_ORYSJ); contains Interpro domain(s) IPR011424 C1-like	1.17	13.94	11.94	4.39e-17	2.24	10.86	4.85	2.38e-09
Solyc01g073840	CHP-rich zinc finger protein-like (AHRD V1 **-- Q9FK70_ARATH); contains Interpro domain(s) IPR011424 C1-like	3.69	37.16	10.07	1.41e-34	8.24	36.75	4.46	2.72e-15
Solyc01g073860	CHP-rich zinc finger protein (AHRD V1 **-- C8CBB1_WHEAT); contains Interpro domain(s) IPR011424 C1-like	1.33	13.4	10.04	9.24e-10	4.38	19.91	4.55	3.05e-07
Solyc01g073890	CHP-rich zinc finger protein-like (AHRD V1 *--- Q9FJG5_ARATH); contains Interpro domain(s) IPR011424 C1-like	3.1	19.34	6.24	2.4e-17	6.18	16.29	2.64	3.56e-06
Solyc01g079930	Xylanase inhibitor (Fragment) (AHRD V1 **-- Q53IQ4_WHEAT); contains Interpro domain(s) IPR001461 Peptidase A1	0.97	7.85	8.09	2.77e-12	2.24	5.59	2.49	0.0137064
Solyc01g080010	Xylanase inhibitor (Fragment) (AHRD V1 **-- Q53IQ4_WHEAT); contains Interpro domain(s) IPR001461 Peptidase A1	0.95	25.47	26.88	9.06e-45	3.05	13.8	4.52	0.0398893
Solyc01g080800	PBSP domain-containing protein (AHRD V1 **-- C9S7G7_VERA1); contains Interpro domain(s) IPR007541 Plant Basic Secretory Protein	26.68	144.02	5.4	1.05e-20	65.54	218.71	3.34	1.49e-11
Solyc01g081310	Glutathione-S-transferase (AHRD V1 ***- B2BY02_9BRAS); contains Interpro domain(s) IPR004045 Glutathione S-transferase, N-terminal IPR017933 Glutathione S-transferase/chloride channel, C-terminal	2.93	34.35	11.71	0.00158297	4.41	12.96	2.94	1.15e-06
Solyc01g081340	Carboxyl methyltransferase 4 (AHRD V1 **** B0ZB58_HUMLU); contains Interpro domain(s) IPR005299 SAM dependent carboxyl methyltransferase	0.5	2.93	5.9	4.63e-06	0.56	2.48	4.43	0.000263075
Solyc01g086640	Os03g0169000 protein (Fragment) (AHRD V1 ***- Q0DUS7_ORYSJ); contains Interpro domain(s) IPR004348 Protein of unknown function DUF246, plant	1.21	7.66	6.34	2.63e-05	2.23	5.48	2.46	0.0405892
Solyc01g086730	DUF803 domain membrane protein (AHRD V1 **-- Q4WRL6_ASPFU); contains Interpro domain(s) IPR008521 Protein of unknown function DUF803	0.79	14.52	18.38	8.64e-36	3.24	14.15	4.36	2.8e-05
Solyc01g087020	Unknown Protein (AHRD V1)	11.98	26.92	2.25	0.0091737	9.32	39	4.19	0.000103426
Solyc01g087580	Unknown Protein (AHRD V1)	0.99	3.97	4	0.0189496	2.38	9.32	3.92	0.000116871
Solyc01g087810	Subtilisin-like protease (AHRD V1 **-- O82777_SOLLC); contains Interpro domain(s) IPR015500 Peptidase S8, subtilisin-related	8.44	48.9	5.8	7.24e-23	9.49	26.81	2.83	3.02e-08
Solyc01g088810	Ankyrin repeat protein (AHRD V1 **-- B1Q4U3_9ROSI); contains Interpro domain(s) IPR002110 Ankyrin	1.51	3.79	2.52	0.00168479	3.59	7.78	2.17	0.00186892
Solyc01g089890	Unknown Protein (AHRD V1); contains Interpro domain(s) IPR004895 Prenylated rab acceptor PRA1	6.12	82.53	13.47	1.37e-41	27.27	101.04	3.7	6.25e-13
Solyc01g091590	SRC2 protein (AHRD V1 ***- A7XAJ8_9CONI); contains Interpro domain(s) IPR000008 C2 calcium-dependent membrane targeting	1.36	8.8	6.47	3.14e-11	4.65	14.57	3.13	3.81e-05
Solyc01g097240	Pathogenesis-related protein 4B (Fragment) (AHRD V1 **-- Q6LBM4_TOBAC); contains Interpro domain(s) IPR018226 Barwin, conserved site IPR001153 Barwin	1.35	104.3	76.97	2.24e-09	13.46	43.26	3.21	7.15e-10
Solyc01g098140	Neutral cholesterol ester hydrolase 1 (AHRD V1 *--- NCEH1_BOVIN); contains Interpro domain(s) IPR013094 Alpha/beta hydrolase fold-3	1.98	36.33	18.4	5.62e-18	3.17	11.84	3.73	7.12e-10
Solyc01g102850	Tir-nbs-lrr, resistance protein	1.68	3.97	2.36	0.000177619	1.88	4.92	2.61	7.1e-06
Solyc01g103650	Hydrolase alpha/beta fold family (AHRD V1 **-- A4VRL9_PSEU5); contains Interpro domain(s) IPR012020 AB-hydrolase YheT, putative	12.85	235.28	18.31	9.35e-61	58.31	142.52	2.44	1.37e-06
Solyc01g103660	Alpha/beta hydrolase fold (AHRD V1 *--- B0KN71_PSEPG)	1.97	26.75	13.54	4.55e-18	6	12.71	2.12	0.0009856
Solyc01g104880	Phosphatidylserine decarboxylase proenzyme 2 (AHRD V1 **** D3AWK7_POLPA); contains Interpro domain(s) IPR005221 Phosphatidylserine decarboxylase	9.82	28.32	2.88	2.59e-08	11.67	24.95	2.14	0.00012829
Solyc01g105190	Unknown Protein (AHRD V1)	2.55	17.94	7.05	9.03e-06	18.97	38.17	2.01	0.0109007
Solyc01g105200	Zinc ion binding protein (AHRD V1 ***- B6SPK3_MAIZE)	2.28	14.8	6.49	0.000304938	15.58	33.82	2.17	0.0106062
Solyc01g105210	Zinc ion binding protein (AHRD V1 **-- B6SPK3_MAIZE)	2.89	16.06	5.56	0.000113329	19.28	41.96	2.18	0.0123619
Solyc01g105630	Calmodulin (AHRD V1 ***- Q39890_SOYBN); contains Interpro domain(s) IPR011992 EF-Hand type	0.93	26.38	28.36	1.42e-27	6.9	29.78	4.32	9.08e-12
Solyc01g106390	Glutamyl-tRNA reductase (AHRD V1 ***- A5BZY3_VITVI); contains Interpro domain(s) IPR000343 Tetrapyrrole biosynthesis, glutamyl-tRNA reductase	7.41	29.35	3.96	1.28e-13	11.99	33.01	2.75	4.05e-08
Solyc01g106500	LRR receptor-like serine/threonine-protein kinase, RLP	3.14	23.28	7.42	2.9e-27	7.88	16.26	2.06	0.00759883
Solyc01g106890	Unknown Protein (AHRD V1)	10.76	27.86	2.59	0.00165202	14.86	34.74	2.34	0.00018774
Solyc01g107170	Zinc finger protein (AHRD V1 ***- A0T3Q5_SOLTU); contains Interpro domain(s) IPR007087 Zinc finger, C2H2-type	2.54	10.55	4.16	1.6e-09	4.69	12.12	2.59	0.0222921
Solyc01g107780	UDP-glucosyltransferase family 1 protein (AHRD V1 **** C6KI43_CITSI); contains Interpro domain(s) IPR002213 UDP-glucuronosyl/UDP-glucosyltransferase	2.5	60.18	24.05	5.11e-14	8.39	34.54	4.12	2.6e-08
Solyc01g107900	Acyltransferase WS/DGAT/MGAT family protein (AHRD V1 **-- A7NLM3_ROSCS); contains Interpro domain(s) IPR009721 Protein of unknown function DUF1298	46.91	322.24	6.87	2.66e-29	74.95	215.81	2.88	0.000162098
Solyc01g107980	U-box domain-containing protein (AHRD V1 ***- A8IXJ0_BRACM); contains Interpro domain(s) IPR011989 Armadillo-like helical	6.38	14.37	2.25	0.000421062	7.14	18.18	2.55	5.19e-06
Solyc01g108360	Copper ion binding protein (AHRD V1 **-- B6TG98_MAIZE); contains Interpro domain(s) IPR008972 Cupredoxin	1.05	12.59	11.93	7.56e-08	3.1	6.84	2.2	0.0163886
Solyc01g108440	Calmodulin-binding protein (AHRD V1 **-* D7L4F9_ARALY); contains Interpro domain(s) IPR012442 Protein of unknown function DUF1645	2.59	19.6	7.57	5.7e-09	8.1	19.77	2.44	2.33e-05
Solyc01g109110	Guanine nucleotide-binding protein alpha-1 subunit (AHRD V1 *-*- B6TWS6_MAIZE); contains Interpro domain(s) IPR001019 Guanine nucleotide binding protein (G-protein), alpha subunit	6.25	25.39	4.06	4.21e-15	11.02	27.15	2.46	1.34e-06
Solyc01g109140	Cytochrome P450	0.1	39.33	383.74	2.44e-41	4.17	24.86	5.96	0.0333907
Solyc01g109760	Nodulin family protein (AHRD V1 ***- D7MWD3_ARALY); contains Interpro domain(s) IPR010658 Nodulin-like	3.44	14.1	4.1	1.88e-10	5.97	12.74	2.13	0.00114061
Solyc01g112220	Serine/threonine protein kinase-like (AHRD V1 **** Q5XWQ1_SOLTU); contains Interpro domain(s) IPR002290 Serine/threonine protein kinase	6.21	35.74	5.76	2.43e-21	16.74	46.44	2.77	3.37e-05
Solyc02g014030	Pto-like, Serine/threonine kinase protein, resistance protein	1.92	15.03	7.82	6.14e-21	4.55	13.39	2.94	2.78e-08			Yes
Solyc02g031990	Unknown Protein (AHRD V1)	2.14	29.08	13.57	1.76e-18	6.2	25.84	4.16	5.48e-10
Solyc02g032060	LRR receptor-like serine/threonine-protein kinase, RLP	0.32	2.23	6.93	0.00109135	0.77	2.77	3.58	0.0207663
Solyc02g032950	Transcription factor WRKY (AHRD V1 ***- C7E5X8_CAPAN); contains Interpro domain(s) IPR003657 DNA-binding WRKY	12.37	64.61	5.22	2.76e-20	38.09	81.59	2.14	9.75e-05
Solyc02g036480	Harpin-induced protein-like (Fragment) (AHRD V1 **-- D2CFH8_COFAR); contains Interpro domain(s) IPR010847 Harpin-induced 1	14.63	266.52	18.22	5.87e-21	66.92	172.75	2.58	0.00168968
Solyc02g062300	BURP domain-containing protein (AHRD V1 **-- B2ZPK5_SOLTU); contains Interpro domain(s) IPR004873 BURP	0.11	67.32	598.37	4.25e-21	0.83	7.87	9.44	0.00917959
Solyc02g062550	Cell division protease ftsH homolog (AHRD V1 *--- FTSH_HELPY); contains Interpro domain(s) IPR003959 ATPase, AAA-type, core	2.33	12.16	5.21	1.42e-14	7.25	17.16	2.37	6.85e-05
Solyc02g062670	Tubby-like F-box protein 5 (AHRD V1 ***- TLP5_ORYSJ); contains Interpro domain(s) IPR000007 Tubby, C-terminal	1.87	20.09	10.76	4.3e-31	4.02	11.52	2.87	0.00031804
Solyc02g062890	Myo-inositol transporter 2 (AHRD V1 **** ITR2_SCHPO); contains Interpro domain(s) IPR003663 Sugar/inositol transporter	11.39	42.68	3.75	0.000119905	27.24	81.98	3.01	5.41e-09
Solyc02g062900	Unknown Protein (AHRD V1)	7.04	24.89	3.54	0.000168753	14.06	45.9	3.26	1.27e-07
Solyc02g063360	C2 domain-containing protein (AHRD V1 **-- D7MIH2_ARALY); contains Interpro domain(s) IPR018029 C2 membrane targeting protein	3.67	17.83	4.85	2.31e-12	5.96	13.17	2.21	0.025229
Solyc02g064570	Unknown Protein (AHRD V1); contains Interpro domain(s) IPR008889 VQ	0.61	23.15	37.64	2.41e-11	1.65	8.99	5.46	1.07e-08
Solyc02g067530	Prolyl 4-hydroxylase alpha subunit-like protein (AHRD V1 ***- Q9LSI6_ARATH); contains Interpro domain(s) IPR006620 Prolyl 4-hydroxylase, alpha subunit	15.78	42.27	2.68	3.47e-07	21.1	42.59	2.02	0.000483771
Solyc02g067600	Unknown Protein (AHRD V1)	7.96	66.34	8.33	7.61e-23	27.22	153.11	5.63	1.14e-19
Solyc02g067610	Unknown Protein (AHRD V1)	7.76	54.93	7.08	6.54e-09	24.88	105.28	4.23	1.97e-13
Solyc02g068470	Unknown Protein (AHRD V1)	0.2	2.29	11.45	0.0381892	0.35	3.34	9.45	0.0069784
Solyc02g068670	Ankyrin repeat-containing protein At3g12360 (AHRD V1 **-- Y3236_ARATH); contains Interpro domain(s) IPR002110 Ankyrin	0.34	13.26	39.3	7.44e-42	3.11	8.78	2.82	2.76e-06
Solyc02g068680	CHP-rich zinc finger protein-like (AHRD V1 **-- Q9FK70_ARATH); contains Interpro domain(s) IPR011424 C1-like	1.63	32.61	20	2.21e-49	5.47	20.73	3.79	1.68e-11
Solyc02g068820	Receptor like kinase, RLK	10.3	46.31	4.5	7.26e-12	18.04	38.12	2.11	7.77e-05
Solyc02g069960	NAC domain protein IPR003441 (AHRD V1 *-*- B9HH05_POPTR); contains Interpro domain(s) IPR003441 No apical meristem (NAM) protein	0.18	29.18	157.71	8.83e-73	2.75	20.6	7.5	2.1e-14
Solyc02g070020	UDP-glucosyltransferase (AHRD V1 **-* Q8LKG3_STERE); contains Interpro domain(s) IPR002213 UDP-glucuronosyl/UDP-glucosyltransferase	2.92	20.19	6.91	3.09e-21	5.93	17.5	2.95	0.0127396
Solyc02g070090	FAD-binding domain-containing protein (AHRD V1 **-- D7KFN2_ARALY); contains Interpro domain(s) IPR006094 FAD linked oxidase, N-terminal	0.11	3.23	29.36	2.76e-19	0.22	1.2	5.45	0.000766897
Solyc02g070910	Receptor like kinase, RLK	0.13	4.49	33.91	6.71e-28	0.52	2.5	4.8	1.06e-08	FLS2.2	[2]
Solyc02g071130	WRKY transcription factor 29 (AHRD V1 ***- C9DI18_9ROSI); contains Interpro domain(s) IPR003657 DNA-binding WRKY	8.01	27.04	3.38	0.00371943	7.5	29.9	3.99	2.35e-10
Solyc02g071360	1-aminocyclopropane-1-carboxylate oxidase 1 (AHRD V1 **-- ACCO1_MALDO); contains Interpro domain(s) IPR005123 Oxoglutarate and iron-dependent oxygenase	0.76	3.12	4.13	0.0175643	1.6	5.75	3.6	2.64e-06
Solyc02g071470	1-aminocyclopropane-1-carboxylate oxidase 1 (AHRD V1 **-* ACCO1_MALDO); contains Interpro domain(s) IPR005123 Oxoglutarate and iron-dependent oxygenase	1.19	30.61	25.78	2.48e-54	3.91	14.78	3.78	2.96e-08
Solyc02g071560	Subtilisin-like protease (AHRD V1 ***- Q9FK77_ARATH); contains Interpro domain(s) IPR015500 Peptidase S8, subtilisin-related	1.4	3.53	2.53	0.0120493	1.55	3.13	2.01	0.019579
Solyc02g071780	Necrotic spotted lesions 1 (Fragment) (AHRD V1 *-*- B6ZA38_HELPE); contains Interpro domain(s) IPR001862 Membrane attack complex component/perforin/complement C9	7.98	23.32	2.92	3.38e-08	7.88	17.23	2.19	0.000130571	CAD1	[3]
Solyc02g072080	U-box domain-containing protein 17 (AHRD V1 **-- PUB17_ARATH); contains Interpro domain(s) IPR011989 Armadillo-like helical	13.14	26.52	2.02	0.00154847	12.18	26.69	2.19	4.76e-05	ATPUB17	[4]
Solyc02g072450	Unknown Protein (AHRD V1)	20.25	66.31	3.27	0.000109447	40.09	100.61	2.51	4.22e-06
Solyc02g072470	Receptor like kinase, RLK	2.38	8.14	3.42	3.24e-05	3.03	7.18	2.37	4.47e-05
Solyc02g076930	Armadillo/beta-catenin repeat family protein (AHRD V1 **-- D7MAU3_ARALY); contains Interpro domain(s) IPR011989 Armadillo-like helical	0.74	4.1	5.52	1.07e-08	2.81	7.33	2.61	0.000291318
Solyc02g077060	RPW8.2 (AHRD V1 **-- C4P0N9_ARALP); contains Interpro domain(s) IPR008808 Mildew-resistance, broad-spectrum	1.01	5.92	5.85	3.78e-06	6.1	13.73	2.25	0.00839998
Solyc02g078170	Receptor protein kinase like protein (AHRD V1 **** O49445_ARATH); contains Interpro domain(s) IPR001220 Legume lectin, beta chain	2.71	7.25	2.67	3.5e-05	3.26	7.82	2.4	0.0128426
Solyc02g078530	Receptor-like protein kinase At3g21340 (AHRD V1 **** RLK6_ARATH); contains Interpro domain(s) IPR002290 Serine/threonine protein kinase	1.82	7.85	4.31	1.14e-09	2.6	6.32	2.43	0.000590523
Solyc02g078660	Phosphoinositide-binding clathrin adaptor N-terminal Wiscott-Aldrich syndrome C-terminal (AHRD V1 *--- A2Q4Q2_MEDTR)	1.57	3.13	2	0.00806603	1.66	3.36	2.02	0.00833585
Solyc02g079220	Solute carrier family 2, facilitated glucose transporter member 8 (AHRD V1 **** GTR8_HUMAN); contains Interpro domain(s) IPR003663 Sugar/inositol transporter	21.11	104.58	4.95	4.31e-20	55.17	140.84	2.55	2.12e-07
Solyc02g079530	Serine/threonine-protein kinase receptor (AHRD V1 **** B6U2B7_MAIZE); contains Interpro domain(s) IPR002290 Serine/threonine protein kinase	0.27	3.13	11.81	1.38e-18	0.68	1.94	2.83	0.000722914
Solyc02g079570	Serine/threonine-protein kinase receptor (AHRD V1 **** B6U2B7_MAIZE); contains Interpro domain(s) IPR002290 Serine/threonine protein kinase	4.93	22.04	4.47	4.07e-16	7.02	15.53	2.21	0.0356882	Close to HvCRK1	[5]
Solyc02g079600	Receptor-like protein kinase (AHRD V1 *-*- Q9M575_ORYSA)	1.32	8.69	6.56	8.38e-14	6.55	13.35	2.04	0.00123834	Bti9	[6]
Solyc02g079610	Receptor serine/threonine kinase (AHRD V1 **** O49202_ORYSJ); contains Interpro domain(s) IPR002290 Serine/threonine protein kinase	1.8	10.88	6.03	8.59e-13	7.8	16.45	2.11	0.00115092
Solyc02g080010	RLK, Receptor like protein, putative resistance protein with an antifungal domain	15.16	37.96	2.5	4.02e-05	14.94	44.12	2.95	1.3e-09
Solyc02g080020	Receptor-like protein kinase (AHRD V1 ***- C6ZRS0_SOYBN); contains Interpro domain(s) IPR001245 Tyrosine protein kinase	11.98	33.2	2.77	3.13e-06	15.02	33.14	2.21	0.0133451
Solyc02g080040	Receptor-like protein kinase (AHRD V1 **** C6ZRS0_SOYBN); contains Interpro domain(s) IPR002290 Serine/threonine protein kinase	2.56	14.59	5.7	1.75e-17	4.93	9.85	2	0.00446756
Solyc02g080070	RLK, Receptor like protein, putative resistance protein with an antifungal domain	45.08	232.72	5.16	1.68e-21	67	150.1	2.24	1.61e-05
Solyc02g080080	RLK, Receptor like protein, putative resistance protein with an antifungal domain	5.79	44.11	7.61	2.4e-30	9.38	26.36	2.81	3.77e-08
Solyc02g080850	F-box-like (AHRD V1 ***- Q6H6K1_ORYSJ)	0.1	0.84	8.23	0.00176329	0.65	2.93	4.5	2.6e-05
Solyc02g081450	NHL1 (Fragment) (AHRD V1 *--- B0LZI0_ARATH); contains Interpro domain(s) IPR010847 Harpin-induced 1	2.15	5.4	2.52	0.00227758	1.98	4.28	2.17	0.0237334
Solyc02g082950	Os03g0291800 protein (Fragment) (AHRD V1 ***- Q0DSS4_ORYSJ); contains Interpro domain(s) IPR004253 Protein of unknown function DUF231, plant	0.66	10.44	15.93	8.78e-22	2.25	8.66	3.85	1.09e-06
Solyc02g083460	Aspartyl protease family protein (AHRD V1 **-- D7LAA8_ARALY); contains Interpro domain(s) IPR001461 Peptidase A1	19.58	128.48	6.56	1.49e-25	35.26	86.93	2.47	0.000242027
Solyc02g084260	Unknown Protein (AHRD V1)	0.13	1.24	9.7	0.00028031	0.29	2.45	8.45	7.21e-06
Solyc02g085010	Unknown Protein (AHRD V1)	8.86	48.24	5.44	1.21e-14	26.59	62.33	2.34	7.73e-05
Solyc02g085830	IST1 homolog (AHRD V1 **-- C1BSR8_9MAXI); contains Interpro domain(s) IPR005061 Protein of unknown function DUF292, eukaryotic	5.6	30.22	5.39	2.51e-11	6.2	28.9	4.66	5.11e-10
Solyc02g086210	Receptor-like protein kinase (AHRD V1 ***- D3G6F0_CAPAN); contains Interpro domain(s) IPR002290 Serine/threonine protein kinase	5.6	15.46	2.76	4.74e-07	8.35	21.08	2.52	2.15e-06
Solyc02g086270	Receptor-like kinase (AHRD V1 *-*- A7VM25_MARPO); contains Interpro domain(s) IPR002290 Serine/threonine protein kinase	0.44	9.49	21.82	1.96e-52	2.21	8.2	3.71	2.06e-06
Solyc02g086590	RLK, Receptor like protein, putative resistance protein with an antifungal domain	6.4	37.78	5.9	1.98e-23	11.28	27.39	2.43	2.81e-06
Solyc02g087350	Glycosyltransferase (AHRD V1 ***- B9N4D7_POPTR); contains Interpro domain(s) IPR002495 Glycosyl transferase, family 8	1.35	10.38	7.66	2.04e-16	3.19	7.43	2.33	0.00798076
Solyc02g087810	Aldose-1-epimerase-like protein (AHRD V1 **** O48971_TOBAC); contains Interpro domain(s) IPR015443 Aldose-1-epimerase	1.38	4.79	3.47	0.01152	2.46	5.04	2.05	0.0345766
Solyc02g087950	cDNA clone J023065D24 full insert sequence (AHRD V1 *-*- B7EKP5_ORYSJ); contains Interpro domain(s) IPR012870 Protein of unknown function DUF1666	2.95	6.05	2.05	0.00230781	3.46	7.31	2.11	0.000781626
Solyc02g088200	Activating signal cointegrator 1 complex subunit 1 (AHRD V1 **-- C3KHG7_ANOFI)	3.14	15.46	4.93	2.06e-11	6.47	17.57	2.72	1.52e-05
Solyc02g089730	Endo-1 3-beta-glucanase (AHRD V1 ***- C5FLR9_NANOT); contains Interpro domain(s) IPR005200 Glycoside hydrolase, family 81	1.41	10.49	7.44	6.1e-21	2.31	8.46	3.66	2.4e-09
Solyc02g089900	Receptor-like kinase (AHRD V1 *-*- A7VM35_MARPO); contains Interpro domain(s) IPR002290 Serine/threonine protein kinase	9.88	42.23	4.27	6.96e-14	14.51	32.06	2.21	0.00182903	LYK4	[7]
Solyc02g090110	Receptor-like kinase (AHRD V1 *-** A7VM25_MARPO); contains Interpro domain(s) IPR002290 Serine/threonine protein kinase	5.83	45.77	7.85	1.94e-31	10.47	31.92	3.05	1.35e-09	LeWAK	[8]	Yes
Solyc02g090490	Patatin-like protein 3 (AHRD V1 ***- Q9FZ08_TOBAC); contains Interpro domain(s) IPR002641 Patatin	8.32	178.39	21.44	4.71e-65	42.31	104.81	2.48	0.00239126
Solyc02g091380	Unknown Protein (AHRD V1)	10.21	89.43	8.76	3.93e-19	31.72	82.15	2.59	0.0268376
Solyc02g091650	Glycine-rich protein (Fragment) (AHRD V1 *--- Q677B7_HYAOR); contains Interpro domain(s) IPR009836 Protein of unknown function DUF1399	1.71	11.25	6.58	3.08e-18	4.46	10.61	2.38	6.2e-05
Solyc02g092250	Cytochrome P450	2.38	4.95	2.08	0.00396808	2.22	4.69	2.11	0.00824229
Solyc02g092860	Cytochrome P450	0.61	100.91	164.75	1.79e-26	9.96	50.06	5.03	0.0168375
Solyc02g092990	SCF E3 ubiquitin ligase complex F-box protein grrA (AHRD V1 *-** C9SVX6_VERA1); contains Interpro domain(s) IPR001810 Cyclin-like F-box	7.53	31.46	4.18	6.42e-14	13.74	33.37	2.43	0.00910489
Solyc02g093050	WRKY transcription factor 26 (AHRD V1 ***- C9DI15_9ROSI); contains Interpro domain(s) IPR003657 DNA-binding WRKY	12.16	73.29	6.03	8.3e-25	20.14	85.51	4.25	5.93e-16
Solyc02g093230	Caffeoyl-CoA O-methyltransferase (AHRD V1 **** A8IFQ7_SOLLC); contains Interpro domain(s) IPR002935 O-methyltransferase, family 3	32.99	107.08	3.25	1.86e-08	37.77	103.85	2.75	9.24e-07
Solyc02g093250	Caffeoyl-CoA O-methyltransferase (AHRD V1 **** A8IFQ7_SOLLC); contains Interpro domain(s) IPR002935 O-methyltransferase, family 3	36.59	110.28	3.01	6.27e-07	40.03	99.52	2.49	6.96e-07
Solyc02g093270	Caffeoyl-CoA O-methyltransferase (AHRD V1 **** A8IFQ7_SOLLC); contains Interpro domain(s) IPR002935 O-methyltransferase, family 3	78.12	221.27	2.83	2.57e-05	86.67	184.8	2.13	4.68e-05
Solyc02g093290	Nicotinate phosphoribosyltransferase-like protein (AHRD V1 **** Q6XQM5_MEDTR); contains Interpro domain(s) IPR006405 Nicotinate phosphoribosyltransferase putative	22.56	69.7	3.09	4.57e-10	31.59	67.15	2.13	0.00037027
Solyc02g093480	Lysine ketoglutarate reductase trans-splicing related 1 (AHRD V1 ***- B6TPP1_MAIZE); contains Interpro domain(s) IPR007877 Protein of unknown function DUF707	0.92	4.87	5.28	2.03e-10	2.33	5.54	2.38	0.000722914
Solyc02g093750	Ring zinc finger protein (Fragment) (AHRD V1 *--- A6MH00_LILLO); contains Interpro domain(s) IPR008166 Protein of unknown function DUF23	2.25	11.48	5.1	5.11e-15	2.96	7.47	2.52	7.41e-05
Solyc02g093860	Histidine amino acid transporter (AHRD V1 **** Q85V22_ORYSI); contains Interpro domain(s) IPR013057 Amino acid transporter, transmembrane	23.04	159.64	6.93	8.05e-29	43.47	124.72	2.87	1.43e-06
Solyc02g093870	Histidine amino acid transporter (AHRD V1 *-** Q85V22_ORYSI); contains Interpro domain(s) IPR013057 Amino acid transporter, transmembrane	1.32	11.79	8.91	2.46e-26	3.09	8.08	2.62	0.00481744
Solyc02g093950	Ankyrin repeat family protein (AHRD V1 **** D7M616_ARALY); contains Interpro domain(s) IPR002110 Ankyrin	0.49	3.48	7.06	2.29e-13	1.44	4.09	2.84	0.00363117
Solyc03g006080	Receptor like kinase, RLK	6.53	24.44	3.74	6.04e-13	9.46	20.95	2.21	3.43e-05
Solyc03g006620	Cotton fiber expressed protein 1 (AHRD V1 ***- O81373_GOSHI); contains Interpro domain(s) IPR008480 Protein of unknown function DUF761, plant	4.67	26.51	5.67	1.03e-18	11.13	31.49	2.83	0.0315618
Solyc03g007210	Receptor serine/threonine kinase (AHRD V1 **** O49202_ORYSJ); contains Interpro domain(s) IPR002290 Serine/threonine protein kinase	8.8	24.57	2.79	2.68e-07	11.19	22.75	2.03	0.000645426			Yes
Solyc03g007290	Trehalose 6-phosphate phosphatase (AHRD V1 **** D4QAK5_TOBAC); contains Interpro domain(s) IPR003337 Trehalose-phosphatase	0.94	9.18	9.82	1.97e-19	1.84	15.5	8.42	4.47e-22
Solyc03g007380	WRKY transcription factor 27 (AHRD V1 ***- C9DI16_9ROSI); contains Interpro domain(s) IPR003657 DNA-binding WRKY	0.91	23.64	25.9	5.13e-31	5.66	19.93	3.52	5.56e-06
Solyc03g031830	Zinc finger family protein (AHRD V1 *-*- D7MVE2_ARALY); contains Interpro domain(s) IPR001841 Zinc finger, RING-type	7.33	20.08	2.74	1.12e-05	6.14	15.74	2.56	0.000102496
Solyc03g033790	Cell division protease ftsH homolog 3 (AHRD V1 *--- FTSH3_SYNY3); contains Interpro domain(s) IPR003959 ATPase, AAA-type, core	0.11	2.12	19.3	1.29e-12	1.12	4.38	3.93	4.71e-07
Solyc03g043700	Armadillo/beta-catenin repeat family protein (AHRD V1 **-- D7L0H5_ARALY); contains Interpro domain(s) IPR011989 Armadillo-like helical	0.81	29.32	36.19	5.17e-45	5.36	29.87	5.57	6.06e-19
Solyc03g078360	Receptor-like protein kinase (AHRD V1 ***- Q39202_ARATH); contains Interpro domain(s) IPR002290 Serine/threonine protein kinase	1.01	3.9	3.87	0.000805275	2.68	5.85	2.18	0.0047694
Solyc03g078370	Receptor-like protein kinase (AHRD V1 ***- Q39202_ARATH); contains Interpro domain(s) IPR002290 Serine/threonine protein kinase	1.05	5.87	5.56	6.52e-09	2.99	6.35	2.12	0.00165909
Solyc03g082370	Avr9/Cf-9 rapidly elicited protein 65 (AHRD V1 ***- Q9FQZ0_TOBAC)	14.24	132.35	9.29	3.07e-27	48.91	175.19	3.58	0.00439055
Solyc03g082470	Receptor like kinase, RLK	0.47	1.91	4.09	9.39e-08	0.56	1.76	3.14	2.97e-05			Yes
Solyc03g082690	U-box domain-containing protein (AHRD V1 *-*- Q1ENX4_MUSAC); contains Interpro domain(s) IPR011989 Armadillo-like helical	19.1	94.63	4.95	2.47e-21	33.6	71.75	2.14	6.97e-05
Solyc03g083470	Receptor like kinase, RLK	3.59	12.54	3.49	8.33e-10	6.42	17.51	2.73	0.000511323			Yes
Solyc03g083480	Receptor-like kinase (AHRD V1 *-*- Q9LL53_ORYSA)	3.3	20.3	6.15	3.95e-18	10.47	45.87	4.38	0.0354644
Solyc03g083680	Unknown Protein (AHRD V1)	1.03	30.4	29.44	3.45e-14	5.7	24.69	4.33	0.00964103
Solyc03g083730	Pectinesterase (AHRD V1 ***- C0PST8_PICSI); contains Interpro domain(s) IPR006501 Pectinesterase inhibitor	98	283.94	2.9	1.71e-08	144.12	299.51	2.08	0.00723281
Solyc03g093310	F-box family protein (AHRD V1 ***- B9H075_POPTR); contains Interpro domain(s) IPR001810 Cyclin-like F-box	0.5	2.72	5.49	1.29e-07	0.89	3.09	3.47	5.72e-05
Solyc03g093410	High-affinity glucose transporter (AHRD V1 **** HGT1_KLULA); contains Interpro domain(s) IPR003663 Sugar/inositol transporter	5.32	24.19	4.54	2.6e-07	7.59	34.67	4.57	0.00313951
Solyc03g095780	Abscisic acid receptor PYL6 (AHRD V1 **-* PYL6_ARATH); contains Interpro domain(s) IPR019587 Polyketide cyclase/dehydrase	1.45	14.54	10.04	1.51e-17	10.13	25.26	2.49	0.018218
Solyc03g096390	Amino acid permease-like protein proline transporter-like protein (AHRD V1 **** Q9FJ34_ARATH); contains Interpro domain(s) IPR013057 Amino acid transporter, transmembrane	14.49	45.02	3.11	4.07e-09	20.2	40.63	2.01	0.000329288
Solyc03g097840	Mitochondrial phosphate carrier protein (AHRD V1 **** B9GFH9_POPTR); contains Interpro domain(s) IPR001993 Mitochondrial substrate carrier	11.91	301.82	25.35	6.06e-37	50.57	163.67	3.24	1.78e-07
Solyc03g098660	FIP1 (AHRD V1 **-- B6TFD3_MAIZE); contains Interpro domain(s) IPR004182 GRAM	6.77	86.09	12.71	1.81e-13	17.64	43.44	2.46	0.0101766
Solyc03g098730	Kunitz trypsin inhibitor (AHRD V1 ***- B8Y888_TOBAC); contains Interpro domain(s) IPR011065 Kunitz inhibitor ST1-like	14.01	135.54	9.67	2.06e-35	55.86	128.85	2.31	0.0246886
Solyc03g111540	RLK, Receptor like protein, putative resistance protein with an antifungal domain	0.51	4.74	9.35	3.36e-18	1.36	4.19	3.09	1.56e-05	Close to HvCRK1	[5]
Solyc03g112030	Cytochrome P450	0.05	7.11	142.13	1.88e-35	0.96	3.23	3.36	0.0411489
Solyc03g112300	Os11g0444900 protein (Fragment) (AHRD V1 ***- Q0ISX9_ORYSJ); contains Interpro domain(s) IPR000270 Octicosapeptide/Phox/Bem1p	15.66	38.05	2.43	3.76e-05	21.43	45.96	2.14	0.00020067
Solyc03g112310	Receptor like kinase, RLK	8.99	23.17	2.58	2.4e-06	10.41	21.24	2.04	0.000422145
Solyc03g112340	Ring H2 finger protein (AHRD V1 *-*- D9ZHD8_HYPPE); contains Interpro domain(s) IPR018957 Zinc finger, C3HC4 RING-type	4.17	38.86	9.33	6.25e-31	11.15	37.58	3.37	1.92e-07
Solyc03g112970	Pectinesterase (AHRD V1 ***- B9GXZ7_POPTR); contains Interpro domain(s) IPR006501 Pectinesterase inhibitor	0.79	7.81	9.89	7.78e-15	2.93	6.05	2.07	0.0372473
Solyc03g113390	Calcium-dependent protein kinase 1 (AHRD V1 **** A9Z0P8_DATME); contains Interpro domain(s) IPR002290 Serine/threonine protein kinase	12.77	44.68	3.5	3.05e-12	16.92	42.66	2.52	4.7e-07			Yes
Solyc03g113480	Unknown Protein (AHRD V1)	2.94	10.58	3.61	2.65e-05	3.66	11.62	3.17	8.05e-05
Solyc03g114000	LIM domain protein (AHRD V1 **-- Q306K1_BRANA); contains Interpro domain(s) IPR001781 Zinc finger, LIM-type	5.81	19.3	3.32	4.14e-08	5.29	10.67	2.02	0.011946
Solyc03g114180	UDP-glucosyltransferase HvUGT5876 (AHRD V1 ***- D3WYW1_HORVD); contains Interpro domain(s) IPR002213 UDP-glucuronosyl/UDP-glucosyltransferase	2.16	41.41	19.19	6.09e-08	14.17	44.77	3.16	1.49e-09
Solyc03g114600	LAG1 longevity assurance homolog 2 (AHRD V1 **-- C1BLI2_OSMMO); contains Interpro domain(s) IPR006634 TRAM, LAG1 and CLN8 homology	1.6	10.9	6.8	2.41e-14	3.91	8.61	2.2	0.032449	Alternaria stem canker resistance protein (Asc-1)	[9]
Solyc03g116510	Unknown Protein (AHRD V1)	6.65	33	4.96	3.42e-10	15.68	37.66	2.4	0.000655993
Solyc03g116690	Blue copper protein (AHRD V1 **-- D1MWY8_CITLA); contains Interpro domain(s) IPR003245 Plastocyanin-like	19.39	151.55	7.81	2.65e-29	55.22	173.29	3.14	4.96e-10
Solyc03g116700	Blue copper protein (AHRD V1 **-- D1MWY8_CITLA); contains Interpro domain(s) IPR003245 Plastocyanin-like	205.95	2342.48	11.37	3.89e-34	584.85	1554.29	2.66	3.52e-08
Solyc03g118000	Inositol hexakisphosphate kinase 3 (AHRD V1 **** Q5TAQ4_HUMAN); contains Interpro domain(s) IPR005522 Inositol polyphosphate kinase	4.09	24.15	5.91	5.02e-17	8.3	25.27	3.04	2.21e-05
Solyc03g119480	Unknown Protein (AHRD V1)	6.14	17.35	2.83	3.51e-06	6.8	15.22	2.24	0.000422145
Solyc03g119660	Cell number regulator 1 (AHRD V1 *--- B6TZ45_MAIZE); contains Interpro domain(s) IPR006461 Protein of unknown function Cys-rich	16.74	115.69	6.91	5.86e-08	47	102.04	2.17	9.26e-05
Solyc03g119670	Protein CASP (AHRD V1 ***- CASP_ARATH); contains Interpro domain(s) IPR012955 CASP, C-terminal	2.84	8.86	3.12	0.0453382	3.54	8.66	2.45	0.0342215
Solyc03g119810	Unknown Protein (AHRD V1)	6.53	34.55	5.29	2.08e-13	16.92	62.73	3.71	1.33e-10
Solyc03g120320	Kelch-like protein (AHRD V1 *-*- C4Q722_SCHMA); contains Interpro domain(s) IPR015915 Kelch-type beta propeller	6.52	38.93	5.97	1.16e-19	15.12	30.78	2.04	0.000719069
Solyc03g120600	Cell number regulator 10 (AHRD V1 **-- D9HP26_MAIZE); contains Interpro domain(s) IPR006461 Protein of unknown function Cys-rich	0.23	2.17	9.55	0.000163726	0.4	1.73	4.37	0.0320398
Solyc03g121190	Unknown Protein (AHRD V1)	0.96	19.76	20.53	1.06e-23	3	18.67	6.23	2.63e-06
Solyc04g005050	Matrix metalloproteinase (AHRD V1 **-- B7TVN4_PINTA); contains Interpro domain(s) IPR001818 Peptidase M10A and M12B, matrixin and adamalysin	4.83	60.56	12.54	5.05e-16	19.51	58.31	2.99	0.0216298
Solyc04g005160	6-phosphogluconate dehydrogenase decarboxylating (AHRD V1 **** B9N1W3_POPTR); contains Interpro domain(s) IPR006113 6-phosphogluconate dehydrogenase, decarboxylating	40.89	426.85	10.44	7.83e-42	90.05	229.71	2.55	1.08e-07
Solyc04g005610	NAC domain transcription factor (AHRD V1 **** Q5DM36_WHEAT); contains Interpro domain(s) IPR003441 No apical meristem (NAM) protein	1.75	9.28	5.29	0.000240357	2.46	5.47	2.22	0.0175941
Solyc04g007320	Tir-nbs-lrr, resistance protein	2.44	10.71	4.39	2.29e-14	4.85	10.15	2.09	0.000263075
Solyc04g007380	Receptor serine/threonine kinase-like protein (AHRD V1 **** O49728_ARATH); contains Interpro domain(s) IPR002290 Serine/threonine protein kinase	0.12	6.42	52.41	4.83e-21	1.94	6.71	3.45	5.3e-06
Solyc04g007390	Serine/threonine protein kinase family protein (AHRD V1 **** C6ZRM5_SOYBN); contains Interpro domain(s) IPR002290 Serine/threonine protein kinase	5.36	14.16	2.64	4.77e-05	6.73	21.5	3.2	4.73e-07
Solyc04g009890	Unknown Protein (AHRD V1)	3.12	22.77	7.29	3.06e-07	13.11	37.29	2.84	2.44e-05
Solyc04g011480	UPF0497 membrane protein 17 (AHRD V1 ***- U497H_RICCO); contains Interpro domain(s) IPR006459 Uncharacterised protein family UPF0497, trans-membrane plant subgroup	6.7	102.87	15.36	1.28e-44	27.5	130.38	4.74	3.22e-15
Solyc04g011490	UPF0497 membrane protein 17 (AHRD V1 ***- U497H_RICCO)	0.1	4.27	44.91	8.84e-11	0.43	4.57	10.7	1.52e-09
Solyc04g011540	Elicitor-responsive protein 1 (AHRD V1 **-- B6T411_MAIZE); contains Interpro domain(s) IPR018029 C2 membrane targeting protein	6.23	18.65	2.99	2.76e-07	7.32	15.23	2.08	0.00241613
Solyc04g011750	Unknown Protein (AHRD V1)	9.02	64.69	7.17	3.77e-25	24.44	64.83	2.65	0.00535548
Solyc04g011770	Unknown Protein (AHRD V1)	5.33	70.94	13.32	2.05e-36	15.58	55.81	3.58	9.51e-11
Solyc04g012050	Ethylene responsive transcription factor 2a (AHRD V1 *-*- C0J9I7_9ROSA); contains Interpro domain(s) IPR001471 Pathogenesis-related transcriptional factor and ERF, DNA-binding	4.81	25.91	5.39	2.54e-18	2.85	10.56	3.71	1.73e-08
Solyc04g014650	Receptor like kinase, RLK	0.67	3	4.5	4.45e-07	1.35	2.96	2.19	0.00460119
Solyc04g015460	S-receptor kinase (AHRD V1 ***- Q9FZP3_ARATH); contains Interpro domain(s) IPR002290 Serine/threonine protein kinase	2.94	7.68	2.61	1.23e-05	2.89	7.56	2.61	9.33e-06
Solyc04g016230	Glucosyltransferase (AHRD V1 **** D7URL8_9LAMI); contains Interpro domain(s) IPR002213 UDP-glucuronosyl/UDP-glucosyltransferase	2.62	23.57	8.98	1.94e-28	9.62	26.75	2.78	0.000955054
Solyc04g017750	Pathogen-induced calmodulin-binding protein (Fragment) (AHRD V1 *--- Q8H6W8_PHAVU); contains Interpro domain(s) IPR012417 Calmodulin-binding, plant	19.24	44.75	2.33	9.53e-06	17.87	38.35	2.15	7.69e-05
Solyc04g025530	Glutamate decarboxylase (AHRD V1 **** Q1I1D8_CITSI); contains Interpro domain(s) IPR010107 Glutamate decarboxylase	2.6	83.74	32.15	3.3e-19	16.57	72.27	4.36	3.07e-09
Solyc04g025650	Monooxygenase FAD-binding (AHRD V1 **-- A1TC37_MYCVP); contains Interpro domain(s) IPR003042 Aromatic-ring hydroxylase-like	9.38	41.84	4.46	2.47e-10	22.81	49.89	2.19	0.00199993
Solyc04g040120	Omega-6 fatty acid desaturase (AHRD V1 **** Q461Q1_HEVBR); contains Interpro domain(s) IPR005804 Fatty acid desaturase, type 1	0.8	50.8	63.5	1.12e-79	6.18	23.6	3.82	5.44e-09
Solyc04g040130	Omega-6 fatty acid desaturase (AHRD V1 **** Q461Q1_HEVBR); contains Interpro domain(s) IPR005804 Fatty acid desaturase, type 1	7.75	398.19	51.41	1.88e-99	61.06	216.93	3.55	1.78e-12
Solyc04g050140	Genomic DNA chromosome 5 P1 clone MRH10 (AHRD V1 **-- Q9FND1_ARATH); contains Interpro domain(s) IPR009291 Protein of unknown function DUF946, plant	4.16	14.57	3.51	1.52e-09	6.92	15.92	2.3	0.00080266
Solyc04g050440	Ammonium transporter (AHRD V1 **** B9IPE2_POPTR); contains Interpro domain(s) IPR001905 Ammonium transporter	14.32	30.64	2.14	0.000312234	24.23	48.45	2	0.00363348
Solyc04g051360	Ethylene responsive transcription factor 2b (AHRD V1 *-*- C0J9I6_9ROSA); contains Interpro domain(s) IPR001471 Pathogenesis-related transcriptional factor and ERF, DNA-binding	3.94	19.54	4.95	1.74e-14	2.85	17.44	6.11	9.19e-17
Solyc04g054660	Laccase (AHRD V1 ***- B9HHK7_POPTR); contains Interpro domain(s) IPR008972 Cupredoxin	2.04	10.82	5.31	5.91e-09	9.58	21.94	2.29	0.0103344
Solyc04g054690	Laccase 1a (AHRD V1 ***- B9IG56_POPTR); contains Interpro domain(s) IPR017760 L-ascorbate oxidase, plants	2.81	15	5.34	2.71e-10	12.6	28.45	2.26	0.00141202
Solyc04g054950	Tropinone reductase I (AHRD V1 **-- Q8VXN5_CALSE); contains Interpro domain(s) IPR002347 Glucose/ribitol dehydrogenase	12.04	133.93	11.12	2.03e-32	45.03	123.67	2.75	8.71e-05
Solyc04g055000	Tetratricopeptide repeat protein 4 homolog (AHRD V1 *--- TTC4_DICDI); contains Interpro domain(s) IPR015609 Molecular chaperone, heat shock protein, Hsp40, DnaJ	0.7	2.25	3.2	0.000540194	1.22	8.74	7.18	1.9e-18
Solyc04g056340	Tyrosine phosphatase family protein (AHRD V1 **** B8N9Z8_ASPFN); contains Interpro domain(s) IPR020428 Protein-tyrosine phosphatase, dual specificity phosphatase, eukaryotic	8.98	75.08	8.36	2.04e-29	11.77	62.2	5.29	2.5e-11
Solyc04g057830	Unknown Protein (AHRD V1)	1.59	13.28	8.33	1.05e-06	6.36	15.82	2.49	0.00699884
Solyc04g058170	Calmodulin-like protein (AHRD V1 ***- Q9ATP2_CENCI); contains Interpro domain(s) IPR011992 EF-Hand type	4.23	14.07	3.33	0.000472568	9.77	26.92	2.75	0.0278115
Solyc04g064530	Unknown Protein (AHRD V1)	66.47	295.79	4.45	8.04e-15	89.45	183.55	2.05	0.000166676
Solyc04g064870	Pathogenesis-related protein-like protein (AHRD V1 ***- Q8L9B0_ARATH)	21.27	206.41	9.71	1.89e-08	40.32	123	3.05	0.042589
Solyc04g071600	Abscisic stress ripening (Fragment) (AHRD V1 *--- D1MEA2_MUSAC); contains Interpro domain(s) IPR003496 ABA/WDS induced protein	10.99	63.04	5.73	3.96e-05	9.62	36.44	3.79	0.000255231
Solyc04g072000	Chitinase (AHRD V1 ***- D0QU15_LACSA); contains Interpro domain(s) IPR016283 Glycoside hydrolase, family 19	53.84	372.63	6.92	2.35e-25	87.68	386.48	4.41	3.11e-17
Solyc04g072020	Choline kinase (AHRD V1 **** Q9AVR9_PEA); contains Interpro domain(s) IPR002573 Choline/ethanolamine kinase	19.74	52.9	2.68	4.25e-07	23.29	83.77	3.6	4.73e-11
Solyc04g074000	Receptor like kinase, RLK	35.02	144.39	4.12	1.06e-07	46.72	121.93	2.61	7.89e-08	Ortholog of At4g08850 that is part of RPS2 complex.	[10]
Solyc04g074020	Receptor like kinase, RLK	26.53	96.49	3.64	1.26e-06	32.02	76.12	2.38	2.52e-06
Solyc04g074030	Receptor like kinase, RLK	27.26	110.47	4.05	8.53e-07	35.56	87.51	2.46	6.78e-07
Solyc04g074050	Receptor like kinase, RLK	26.04	85.23	3.27	1.03e-05	27.72	62.34	2.25	0.000657016
Solyc04g074680	Unknown Protein (AHRD V1)	2.92	15.46	5.29	0.000148696	11.44	24.35	2.13	0.00922735
Solyc04g076730	Unknown Protein (AHRD V1)	0.94	15.22	16.2	2.33e-11	4.59	24.68	5.37	2.24e-08
Solyc04g077180	Potential lipid particle serine esterase (AHRD V1 **-- Q59KL3_CANAL); contains Interpro domain(s) IPR007751 Protein of unknown function DUF676, hydrolase-like	0.5	33.43	67.2	3.41e-71	3.72	28.25	7.6	6.16e-16
Solyc04g077280	Serine/threonine-protein kinase receptor (AHRD V1 *-** B6U2B7_MAIZE); contains Interpro domain(s) IPR002290 Serine/threonine protein kinase	0.78	2.17	2.8	0.00105016	1.26	5.18	4.1	2.3e-09
Solyc04g077300	Serine/threonine-protein kinase receptor (AHRD V1 **** B6U2B7_MAIZE); contains Interpro domain(s) IPR000858 S-locus glycoprotein	1.12	4.31	3.85	4.58e-07	1.07	3.88	3.61	2.06e-06
Solyc04g077310	Serine/threonine-protein kinase receptor (AHRD V1 *-** B6U2B7_MAIZE); contains Interpro domain(s) IPR002290 Serine/threonine protein kinase	3.23	12.04	3.73	9.7e-09	4.22	11.15	2.64	5.57e-05
Solyc04g077360	Serine/threonine-protein kinase receptor (AHRD V1 **** B6U2B7_MAIZE); contains Interpro domain(s) IPR002290 Serine/threonine protein kinase	2.69	11.12	4.13	3.25e-12	3.71	8.02	2.16	0.000513377
Solyc04g077620	Unknown Protein (AHRD V1)	31.76	144.58	4.55	1.66e-15	45.52	157.11	3.45	3.65e-11
Solyc04g077810	Unknown Protein (AHRD V1)	0.11	18.32	166.55	2.42e-16	3.26	14.53	4.46	1.64e-09
Solyc04g077840	F-box/kelch-repeat protein At5g43190 (AHRD V1 *-*- FK119_ARATH); contains Interpro domain(s) IPR001810 Cyclin-like F-box	7.55	22.83	3.02	3.33e-06	13.24	26.75	2.02	0.0125809
Solyc04g078550	WRKY transcription factor 2 (AHRD V1 ***- A7UGC9_SOLTU); contains Interpro domain(s) IPR003657 DNA-binding WRKY	18.07	50	2.77	3.53e-08	23.63	50.44	2.13	9.8e-05
Solyc04g078630	SPRY domain-containing protein (AHRD V1 *-*- B6JYC6_SCHJY)	1.75	6.89	3.94	1.23e-08	2.55	10.12	3.97	1.79e-08
Solyc04g078660	Hydroxycinnamoyl transferase (AHRD V1 **-* D2XJ64_9MAGN); contains Interpro domain(s) IPR003480 Transferase	2.05	17.5	8.55	8.68e-17	6.83	17.37	2.54	1.24e-05
Solyc04g079240	Patatin-like protein 1 (AHRD V1 ***- Q9FZ09_TOBAC); contains Interpro domain(s) IPR002641 Patatin	2.92	10.79	3.7	0.0360281	2.12	7.46	3.52	2.81e-05
Solyc04g079250	Patatin-like protein 1 (AHRD V1 ***- Q9FZ09_TOBAC); contains Interpro domain(s) IPR002641 Patatin	0.38	8.82	23.36	1.14e-20	4.59	12.03	2.62	0.00953597
Solyc04g081510	Os01g0873900 protein (Fragment) (AHRD V1 *-*- Q0JHA9_ORYSJ); contains Interpro domain(s) IPR007700 Protein of unknown function DUF668	8.07	32.62	4.04	1.56e-13	11.86	27.31	2.3	1.37e-05
Solyc04g082360	F-box domain containing protein expressed (AHRD V1 ***- Q2R1T3_ORYSJ); contains Interpro domain(s) IPR005174 Protein of unknown function DUF295	23.14	101.29	4.38	7.27e-16	49	120.86	2.47	1.21e-06
Solyc04g082960	TMV response-related protein (AHRD V1 *--- B6UGH4_MAIZE)	11	46.75	4.25	2.12e-12	24.77	64.8	2.62	2.3e-06
Solyc05g005050	Cysteine-rich receptor-like protein kinase (AHRD V1 ***- C6ZRS1_SOYBN); contains Interpro domain(s) IPR002902 Protein of unknown function DUF26	2.07	14.89	7.2	2.39e-17	6.06	15.06	2.48	0.000106777
Solyc05g005060	S-receptor kinase (AHRD V1 **** Q43393_BRANA); contains Interpro domain(s) IPR002290 Serine/threonine protein kinase	3.37	20.48	6.08	7.15e-19	8.12	22.89	2.82	5.04e-07
Solyc05g005070	RLK, Receptor like protein, putative resistance protein with an antifungal domain	9.29	45.34	4.88	1.14e-18	14.75	38.67	2.62	2.12e-07
Solyc05g005570	BURP domain-containing protein (Fragment) (AHRD V1 *--- Q94IC5_9ROSI); contains Interpro domain(s) IPR004873 BURP	5.82	38.43	6.61	5.68e-05	5.04	21.32	4.23	3.56e-13
Solyc05g007110	WRKY transcription factor 72 (AHRD V1 ***- C5H9Z9_BRANA); contains Interpro domain(s) IPR003657 DNA-binding WRKY	0.06	5.81	105.64	4.28e-16	1.77	4.16	2.36	0.0083188
Solyc05g007330	Histidine decarboxylase (AHRD V1 ***- Q9MA74_ARATH); contains Interpro domain(s) IPR002129 Pyridoxal phosphate-dependent decarboxylase	0.64	5.18	8.15	0.000149547	8.28	19.88	2.4	0.0155497
Solyc05g007460	Sphingosine hydroxylase (AHRD V1 **-* A8N9Q2_COPC7); contains Interpro domain(s) IPR006694 Fatty acid hydroxylase	13.27	71.68	5.4	1.07e-20	23.66	66.63	2.82	1.41e-08
Solyc05g007640	Cc-nbs-lrr, resistance protein with an R1 specific domain	0.6	3.28	5.48	1.19e-12	1.46	2.99	2.05	0.00885019
Solyc05g008310	Serine/threonine kinase receptor (AHRD V1 **** Q7DMS5_BRANA); contains Interpro domain(s) IPR002290 Serine/threonine protein kinase	1.1	13.78	12.47	2.68e-36	1.66	6.46	3.9	1.9e-10	Close to HvCRK1	[5]
Solyc05g008500	Mate efflux family protein (AHRD V1 **-- D7KCN5_ARALY); contains Interpro domain(s) IPR015521 MATE family transporter related protein	1.16	5.58	4.81	2.32e-09	1.63	3.73	2.29	0.0111194
Solyc05g008510	Multidrug resistance protein mdtK (AHRD V1 ***- MDTK_EDWI9); contains Interpro domain(s) IPR015521 MATE family transporter related protein	6.07	21.39	3.52	4.25e-11	7.7	18.2	2.36	2.86e-05
Solyc05g008820	Lipid phosphate phosphatase 3 (AHRD V1 **** B6SSC1_MAIZE); contains Interpro domain(s) IPR000326 Phosphatidic acid phosphatase type 2/haloperoxidase	1.73	8.32	4.81	2.96e-09	2.88	7.26	2.52	0.0150118
Solyc05g008990	Receptor-like kinase (AHRD V1 *-*- A7VM40_MARPO); contains Interpro domain(s) IPR002290 Serine/threonine protein kinase	4.76	11.77	2.47	1.27e-05	4.82	13.17	2.73	7.13e-07
Solyc05g009000	Kinase family protein (AHRD V1 ***- D7KAJ2_ARALY); contains Interpro domain(s) IPR011009 Protein kinase-like	4.1	18.77	4.58	4.91e-15	7.37	17.24	2.34	4.94e-05
Solyc05g009010	Serine/threonine protein kinase family protein (AHRD V1 **** C6ZRM5_SOYBN); contains Interpro domain(s) IPR002290 Serine/threonine protein kinase	13.28	53.59	4.04	1.04e-13	18.18	39.49	2.17	0.000131813			Yes
Solyc05g009090	Receptor-like protein kinase (AHRD V1 ***- D3G6F0_CAPAN); contains Interpro domain(s) IPR002290 Serine/threonine protein kinase	0.27	9.52	34.95	1.55e-18	1.12	4.93	4.4	7.33e-08			Yes
Solyc05g009120	Os03g0731050 protein (Fragment) (AHRD V1 ***- C7IZG5_ORYSJ); contains Interpro domain(s) IPR004949 Protein of unknown function DUF266, plant	1.14	24.05	21.1	4.9e-32	5.99	20.72	3.46	0.000311993
Solyc05g009650	Unknown Protein (AHRD V1)	4.08	27.5	6.74	1.16e-19	8.85	28.87	3.26	1.61e-08
Solyc05g010000	Protein IDA (AHRD V1 *-*- IDA_ARATH)	0.17	2.64	15.55	0.00241884	1.72	8.23	4.77	0.0119957
Solyc05g010020	Unknown Protein (AHRD V1)	7.69	139.14	18.11	3.37e-52	38.17	124.21	3.25	2.71e-10
Solyc05g010030	Unknown Protein (AHRD V1)	19.75	162.63	8.23	1.21e-26	63.11	162.44	2.57	6.14e-05
Solyc05g010120	Phospholipid-transporting ATPase (AHRD V1 **** C1HB29_PARBA); contains Interpro domain(s) IPR006539 ATPase, P-type, phospholipid-translocating, flippase	6.11	35.74	5.85	8.37e-24	14.23	38.56	2.71	1.27e-07
Solyc05g012070	Alpha-1 4-glucan-protein synthase (AHRD V1 **-* B9RLK7_RICCO); contains Interpro domain(s) IPR004901 Alpha-1,4-glucan-protein synthase, UDP-forming	19.36	50.85	2.63	6.63e-07	23.78	50.18	2.11	0.00011789
Solyc05g012890	Cc-nbs-lrr, resistance protein with an R1 specific domain	2.45	7.59	3.1	3.4e-08	2.64	6.82	2.58	3.22e-06
Solyc05g012900	Lrr, resistance protein fragment	1.88	4.47	2.38	0.0166437	1.38	3.49	2.54	0.0414727
Solyc05g013750	Dual specificity phosphatase 4 (AHRD V1 *-*- Q7SZF3_DANRE); contains Interpro domain(s) IPR020422 Dual specificity phosphatase, subgroup, catalytic domain	19.03	86.75	4.56	1.15e-18	26.59	70.7	2.66	4.71e-08
Solyc05g013880	WD-40 repeat family protein (AHRD V1 **-- Q1EPE0_MUSAC); contains Interpro domain(s) IPR020472 G-protein beta WD-40 repeat, region	4.39	10.55	2.4	0.000254715	5.04	11.92	2.36	0.00535625
Solyc05g015780	Unknown Protein (AHRD V1)	28.72	81.75	2.85	0.000105731	29.4	63.4	2.16	0.0421779
Solyc05g015840	Squamosa promoter-binding protein (AHRD V1 ***- B8Y9B2_PONTR); contains Interpro domain(s) IPR004333 Transcription factor, SBP-box	8.99	27.17	3.02	1.15e-06	12.6	27.4	2.17	0.00014764
Solyc05g016690	Nudix hydrolase 2 (AHRD V1 **-- B6U183_MAIZE); contains Interpro domain(s) IPR000086 NUDIX hydrolase domain	0.1	9.25	94.84	2.21e-31	1.23	7.58	6.14	4.84e-09
Solyc05g018050	RING finger protein 44 (AHRD V1 *-*- RNF44_HUMAN); contains Interpro domain(s) IPR018957 Zinc finger, C3HC4 RING-type	2.48	7.17	2.9	0.0332913	2.05	9.7	4.73	0.0121484
Solyc05g021090	NAC domain transcription factor (AHRD V1 *-** B6U2D4_MAIZE); contains Interpro domain(s) IPR003441 No apical meristem (NAM) protein	3.22	36.33	11.28	2.37e-19	17.96	51.71	2.88	3.02e-08
Solyc05g025820	ATP binding / serine-threonine kinase (AHRD V1 **** C5DB71_VITVI); contains Interpro domain(s) IPR002290 Serine/threonine protein kinase	4.33	15.08	3.48	2.44e-09	5.22	17.82	3.41	1.92e-09			Yes
Solyc05g041540	Serine carboxypeptidase (AHRD V1 ***- Q9XH61_9ASTR); contains Interpro domain(s) IPR001563 Peptidase S10, serine carboxypeptidase	1.42	19.05	13.37	1.98e-23	4.16	12.22	2.94	0.0132396
Solyc05g041870	Auxin-induced protein-like (AHRD V1 **-- Q6YUI4_ORYSJ); contains Interpro domain(s) IPR007613 Protein of unknown function DUF568, DOMON-like	2.19	23.51	10.72	1.27e-22	10.72	35.85	3.35	7.3e-05
Solyc05g041910	Membrane protein (AHRD V1 **-- B6U5U8_MAIZE); contains Interpro domain(s) IPR017214 Uncharacterised conserved protein UCP037471	40.05	279.09	6.97	2.71e-29	102.06	243.46	2.39	3.11e-06
Solyc05g050120	Malic enzyme (AHRD V1 ***- O04936_SOLLC); contains Interpro domain(s) IPR012302 Malic enzyme, NAD-binding	378.12	2446.57	6.47	2.79e-28	981.08	1979.62	2.02	0.000696765
Solyc05g050350	Cyclic nucleotide gated channel (AHRD V1 ***- A9CRE4_MALDO); contains Interpro domain(s) IPR000595 Cyclic nucleotide-binding	1.15	36.54	31.85	1.52e-25	11.51	29.02	2.52	0.0152242
Solyc05g050360	Cyclic nucleotide gated channel (AHRD V1 **** A9CRE4_MALDO); contains Interpro domain(s) IPR000595 Cyclic nucleotide-binding	4.25	25.74	6.06	9.23e-14	8.93	23.65	2.65	0.00080266
Solyc05g050380	Cyclic nucleotide-gated ion channel 1 (AHRD V1 **** B6U0R1_MAIZE); contains Interpro domain(s) IPR000595 Cyclic nucleotide-binding	26.79	122.87	4.59	4.13e-13	55.32	114.7	2.07	0.000294934
Solyc05g051050	Glycogen synthase kinase (AHRD V1 **** Q1AMT7_ORYSJ); contains Interpro domain(s) IPR002290 Serine/threonine protein kinase	2.19	6.39	2.91	2.29e-05	3.48	8.63	2.48	0.0217095
Solyc05g051200	Ethylene-responsive transcription factor 1A (AHRD V1 *-** A9P6A4_MEDTR); contains Interpro domain(s) IPR001471 Pathogenesis-related transcriptional factor and ERF, DNA-binding	6.49	52.78	8.14	2.62e-25	21.62	62.18	2.88	3.96e-08	ATERF1	[11]
Solyc05g051400	Mitochondrial 2-oxoglutarate/malate carrier protein (AHRD V1 **** B6TRY7_MAIZE); contains Interpro domain(s) IPR001993 Mitochondrial substrate carrier	7.35	26.29	3.58	0.00215893	15.42	33.97	2.2	0.0112207
Solyc05g051530	ABC transporter G family member 11 (AHRD V1 ***- AB11G_ARATH); contains Interpro domain(s) IPR013525 ABC-2 type transporter	1	28.76	28.69	1.8e-07	4.15	13.88	3.35	1.68e-09
Solyc05g051540	ABC transporter G family member 12 (AHRD V1 *-*- AB12G_ARATH)	0.66	16	24.16	1.88e-08	2.51	8.09	3.22	0.00218997
Solyc05g052050	Ethylene responsive transcription factor 1a (AHRD V1 **** D1MWZ3_CITLA); contains Interpro domain(s) IPR001471 Pathogenesis-related transcriptional factor and ERF, DNA-binding	14.53	65.41	4.5	2.81e-15	38.56	87	2.26	2.24e-05	Pti4	[12]
Solyc05g052210	Unknown Protein (AHRD V1)	4.05	25.1	6.19	1.91e-21	9.12	21.33	2.34	4.92e-05
Solyc05g052280	Peroxidase (AHRD V1 ***- B9VRK9_CAPAN); contains Interpro domain(s) IPR002016 Haem peroxidase, plant/fungal/bacterial	1.05	3.11	2.97	0.0013336	0.85	2.76	3.26	0.00138229
Solyc05g053570	ATP-binding cassette transporter (AHRD V1 ***- D8RL93_SELML); contains Interpro domain(s) IPR013525 ABC-2 type transporter	4.72	13.7	2.9	3.24e-08	4.38	10.77	2.46	0.00267929
Solyc05g053600	ATP-binding cassette transporter (AHRD V1 ***- D8RL93_SELML); contains Interpro domain(s) IPR013525 ABC-2 type transporter	3.62	37.91	10.46	2.43e-39	6.58	27.54	4.19	3.55e-05
Solyc05g053760	Chaperone protein dnaJ 20 (AHRD V1 ***- B6U349_MAIZE); contains Interpro domain(s) IPR001623 Heat shock protein DnaJ, N-terminal	16.32	70.52	4.32	8.02e-16	13.78	56.88	4.13	1.8e-14
Solyc05g054050	Glutamate decarboxylase (AHRD V1 **** Q8LKR4_TOBAC); contains Interpro domain(s) IPR010107 Glutamate decarboxylase	3.02	6.86	2.27	0.0356103	2.86	5.9	2.06	0.00790758
Solyc05g054820	Exocyst complex protein EXO70 (AHRD V1 *--- EXO70_CANGA); contains Interpro domain(s) IPR004140 Exo70 exocyst complex subunit	1	32.28	32.28	1.42e-35	3.47	26.24	7.56	2.82e-05
Solyc05g056080	Unknown Protein (AHRD V1)	2.3	43.21	18.75	8.77e-41	9.36	39.46	4.22	1.12e-12
Solyc05g056380	Unknown Protein (AHRD V1)	1.06	20.72	19.54	1.28e-36	7.82	18.05	2.31	0.000358478
Solyc05g056500	U-box domain-containing protein (AHRD V1 ***- D7KF20_ARALY); contains Interpro domain(s) IPR003613 U box domain	0.91	17.76	19.63	2.77e-26	1.66	10.2	6.13	3e-14
Solyc06g005300	UPA23 (AHRD V1 ***- C8YZB5_CAPAN); contains Interpro domain(s) IPR012862 Protein of unknown function DUF1635	4.13	9.61	2.32	0.00247518	1.47	4.21	2.87	0.00675621
Solyc06g005480	Plant-specific domain TIGR01615 family protein (AHRD V1 ***- B4FP41_MAIZE); contains Interpro domain(s) IPR006502 Protein of unknown function DUF506, plant	2.15	15.24	7.09	5.12e-10	6.19	15.2	2.45	0.0190632
Solyc06g008540	Unknown Protein (AHRD V1)	0	2.03	202.67	0.00066361	0.89	4.94	5.53	0.00411598
Solyc06g009140	Late embryogenesis abundant 3 family protein (AHRD V1 ***- D7KBC5_ARALY); contains Interpro domain(s) IPR004926 Late embryogenesis abundant protein 3	24.38	561.64	23.04	4.73e-39	129.44	468.23	3.62	1.08e-10
Solyc06g009390	Protein phosphatase-2C (AHRD V1 ***- O82469_MESCR); contains Interpro domain(s) IPR015655 Protein phosphatase 2C	3.28	16.84	5.13	2.3e-15	4.05	13.41	3.31	6.78e-07
Solyc06g010030	MLO-like protein 3 (AHRD V1 ***- C6EWE6_VITVI); contains Interpro domain(s) IPR004326 Mlo-related protein	7.14	29.06	4.07	0.000393163	11.94	26.14	2.19	6.74e-05
Solyc06g035810	Dehydration-responsive family protein (AHRD V1 **-- D7M5L0_ARALY); contains Interpro domain(s) IPR004159 Protein of unknown function DUF248, methyltransferase putative	2.46	12.32	5.01	5.85e-07	5.52	14.84	2.69	0.000943402
Solyc06g036410	SGT1-2 (AHRD V1 ***- A5H2U4_SOLLC); contains Interpro domain(s) IPR011990 Tetratricopeptide-like helical	0.88	8.44	9.64	4.82e-05	3.16	18.03	5.7	5.35e-05
Solyc06g036420	SGT1 (AHRD V1 **-- Q84UV7_NICBE); contains Interpro domain(s) IPR007699 SGS	0.39	4.12	10.62	2.96e-10	1.61	9.66	6.01	2.6e-09
Solyc06g053150	ATPase AAA family protein expressed (AHRD V1 **-- Q8GZX0_ORYSJ); contains Interpro domain(s) IPR003959 ATPase, AAA-type, core	0.48	5.79	12.12	2.66e-19	1.56	5.04	3.23	1.32e-05
Solyc06g053670	Enoyl-CoA hydratase/isomerase family protein (AHRD V1 **** D7MH17_ARALY); contains Interpro domain(s) IPR001753 Crotonase, core	22.33	72.83	3.26	2.48e-07	33.38	69.21	2.07	0.000323982
Solyc06g053930	Calmodulin (AHRD V1 **** Q39890_SOYBN); contains Interpro domain(s) IPR011992 EF-Hand type	0.17	7.74	46.91	5.79e-21	2.6	9.62	3.69	5.75e-06
Solyc06g060470	VQ motif family protein (AHRD V1 *-*- B6SZE5_MAIZE); contains Interpro domain(s) IPR008889 VQ	0.28	10.58	38.46	9.38e-28	1.03	5.47	5.32	1.26e-06
Solyc06g062330	UDP-glucosyltransferase HvUGT5876 (AHRD V1 **** D3WYW1_HORVD); contains Interpro domain(s) IPR002213 UDP-glucuronosyl/UDP-glucosyltransferase	1.35	11.29	8.33	3.34e-16	2.71	8.2	3.03	0.00397299
Solyc06g062420	Unknown Protein (AHRD V1)	1.17	24.91	21.38	1.45e-32	12.9	46.05	3.57	1.7e-10
Solyc06g062920	ATP binding / serine-threonine kinase (AHRD V1 **** C5DB71_VITVI); contains Interpro domain(s) IPR001245 Tyrosine protein kinase	1.14	17.03	14.94	1.21e-37	5.49	14.58	2.66	0.0139677			Yes
Solyc06g063110	Ring H2 finger protein (AHRD V1 *-*- D9ZHD8_HYPPE); contains Interpro domain(s) IPR018957 Zinc finger, C3HC4 RING-type	0.34	2.49	7.22	1.07e-05	0.81	3.35	4.14	0.000363398
Solyc06g063180	Glutamate-gated kainate-type ion channel receptor subunit GluR5 (AHRD V1 **** B9HB97_POPTR); contains Interpro domain(s) IPR017103 Ionotropic glutamate-like receptor, plant	3.86	33.48	8.67	1.16e-33	8.89	30.37	3.42	1.67e-11
Solyc06g063190	Glutamate-gated kainate-type ion channel receptor subunit GluR5 (AHRD V1 **** B9HB97_POPTR); contains Interpro domain(s) IPR017103 Ionotropic glutamate-like receptor, plant	2.02	19.8	9.78	6.61e-35	4.52	24.32	5.38	2.51e-20
Solyc06g063200	Glutamate-gated kainate-type ion channel receptor subunit GluR5 (AHRD V1 **** B9HB97_POPTR); contains Interpro domain(s) IPR017103 Ionotropic glutamate-like receptor, plant	1.38	4.61	3.35	0.00088965	3.9	7.81	2.01	0.00312925
Solyc06g063210	Glutamate-gated kainate-type ion channel receptor subunit GluR5 (AHRD V1 **** B9HB97_POPTR); contains Interpro domain(s) IPR017103 Ionotropic glutamate-like receptor, plant	4.41	23.64	5.36	7.91e-21	11.71	26.24	2.24	4.12e-05
Solyc06g065010	GDSL esterase/lipase 1 (AHRD V1 **** GLIP1_ARATH); contains Interpro domain(s) IPR001087 Lipase, GDSL	0.54	15.68	28.9	4.31e-42	3.22	9.17	2.84	3.43e-05
Solyc06g065550	Unknown Protein (AHRD V1)	4.49	18.97	4.23	0.000191305	1.54	7.53	4.9	0.0265359
Solyc06g066370	WRKY transcription factor 1 (AHRD V1 **** C9DHZ0_9ROSI); contains Interpro domain(s) IPR003657 DNA-binding WRKY	24.45	124.82	5.11	4.32e-21	47.61	119.4	2.51	0.0333241
Solyc06g066630	Membrane bound O-acyl transferase MBOAT (AHRD V1 **-- Q2HT39_MEDTR)	1.13	8.76	7.75	3.65e-15	3.42	6.89	2.01	0.0188911
Solyc06g068020	Unknown Protein (AHRD V1)	0.1	2.52	25.23	0.000384815	0.16	3.27	20.85	0.000201019
Solyc06g068460	WRKY transcription factor 1 (AHRD V1 **** C0L2S0_SOLLC); contains Interpro domain(s) IPR003657 DNA-binding WRKY	20.77	47.67	2.3	2.26e-05	22.8	49.28	2.16	4.65e-05
Solyc06g068800	CRAL/TRIO domain containing protein expressed (AHRD V1 **-- Q75GU9_ORYSJ); contains Interpro domain(s) IPR001251 Cellular retinaldehyde-binding/triple function, C-terminal	12.53	37.6	3	4.91e-08	13.39	28.58	2.13	0.000217584
Solyc06g068830	Ethylene responsive transcription factor 2b (AHRD V1 *-*- C0J9I6_9ROSA); contains Interpro domain(s) IPR001471 Pathogenesis-related transcriptional factor and ERF, DNA-binding	1.98	8.94	4.52	3.5e-07	1.81	5.44	3	0.0232843
Solyc06g069040	Glutathione S-transferase (AHRD V1 **** Q84T17_PHAAT); contains Interpro domain(s) IPR004046 Glutathione S-transferase, C-terminal	0.92	8.38	9.13	2.11e-23	2.59	6.79	2.62	2.64e-06
Solyc06g069130	Kinesin-like protein 73641-79546 (AHRD V1 ***- Q9CAC9_ARATH); contains Interpro domain(s) IPR001752 Kinesin, motor region	0.28	3.55	12.69	4.45e-23	0.9	2.52	2.79	9.75e-05
Solyc06g069570	SNAP25 homologous protein SNAP33 (AHRD V1 **-- SNP33_ARATH); contains Interpro domain(s) IPR000727 Target SNARE coiled-coil region	26.71	129.49	4.85	3.49e-19	50.8	109.84	2.16	4.63e-05
Solyc06g070990	WRKY transcription factor 73 (AHRD V1 *-*- Q6IEK8_ORYSI); contains Interpro domain(s) IPR003657 DNA-binding WRKY	0.67	6.88	10.23	2.46e-08	2.55	7.27	2.85	0.00344112
Solyc06g071070	Short-chain dehydrogenase/reductase family protein (AHRD V1 ***- D7L204_ARALY); contains Interpro domain(s) IPR002347 Glucose/ribitol dehydrogenase	78.02	199.63	2.56	2.47e-06	70.09	145.11	2.07	0.0010091
Solyc06g072460	CHP-rich zinc finger protein-like (AHRD V1 *--- Q8H5Y9_ORYSJ); contains Interpro domain(s) IPR011424 C1-like	17.93	49.77	2.78	0.00307116	19.96	44.54	2.23	0.000683261
Solyc06g074140	U-box domain-containing protein 24 (AHRD V1 ***- D7LAS1_ARALY); contains Interpro domain(s) IPR003613 U box domain	0.07	9.83	135.63	8.04e-45	1.14	5.86	5.13	0.0386317
Solyc06g074620	Os02g0448600 protein (Fragment) (AHRD V1 *--- Q0E1G8_ORYSJ)	0.83	4.98	6.04	6.99e-09	1.95	4.4	2.26	0.0169775
Solyc06g075690	Auxin-regulated protein (AHRD V1 ***- Q945F5_SOLLC); contains Interpro domain(s) IPR010369 Protein of unknown function DUF966	6.14	29.62	4.82	1.12e-16	15.74	39.4	2.5	0.000447402
Solyc06g076020	heat shock protein (AHRD V1 ***- B2D2G5_CAPSN); contains Interpro domain(s) IPR013126 Heat shock protein 70	19.97	147.64	7.39	1.22e-06	21.75	68.48	3.15	1.67e-09
Solyc06g076100	Protein phosphatase 2C containing protein (AHRD V1 *-*- B6T998_MAIZE); contains Interpro domain(s) IPR015655 Protein phosphatase 2C	6.13	23.97	3.91	9.21e-14	9.59	21.76	2.27	2.53e-05
Solyc06g076130	Unknown Protein (AHRD V1)	7.01	29.29	4.18	1.31e-09	9.49	25.39	2.67	1.83e-07
Solyc06g076300	Pyrimidine 5&apos-nucleotidase (AHRD V1 **** B0T131_CAUSK); contains Interpro domain(s) IPR010237 Pyrimidine 5-nucleotidase	4.57	26.5	5.79	1.53e-17	5.87	12.36	2.11	0.0152106
Solyc06g076910	Receptor like kinase, RLK	0.39	6.79	17.53	3.46e-23	1.26	7.43	5.88	1.7e-17			Yes
Solyc06g082440	CBL-interacting protein kinase 16 (AHRD V1 ***- A0MNK3_POPTR); contains Interpro domain(s) IPR002290 Serine/threonine protein kinase	1.3	6.78	5.21	8.48e-10	2.24	6.13	2.74	0.00411598			Yes
Solyc06g083390	RPM1 interacting protein 4 transcript 2 (AHRD V1 ***- D2J0Y3_9ASTR); contains Interpro domain(s) IPR008700 Defence response, Rin4	34.64	95.97	2.77	4.25e-08	40.6	97.75	2.41	1.47e-06	SlRIN4.2	[13]
Solyc07g005090	Chitinase A (AHRD V1 ***- Q4W6L6_CYCRE); contains Interpro domain(s) IPR011583 Chitinase II	42.35	130.27	3.08	6.93e-10	60.75	153.36	2.52	3.15e-07
Solyc07g005110	S-receptor kinase-like protein 1 (AHRD V1 *-*- Q5NJB1_SENSQ); contains Interpro domain(s) IPR002290 Serine/threonine protein kinase	1.11	14.36	12.94	4.87e-25	3.25	11.04	3.4	7.7e-06			Yes
Solyc07g005520	Potassium channel tetramerization domain-containing protein (AHRD V1 ***- D7LHH7_ARALY); contains Interpro domain(s) IPR003131 Potassium channel, voltage dependent, Kv, tetramerisation	1.52	4.58	3.01	0.00023054	1.93	4.56	2.36	0.00583938
Solyc07g006090	GMP synthase (AHRD V1 ***- B9SQW3_RICCO); contains Interpro domain(s) IPR000991 Glutamine amidotransferase class-I, C-terminal	1.39	16.25	11.71	8.27e-23	5.07	28.64	5.64	9.19e-17
Solyc07g006420	Unknown Protein (AHRD V1)	2.91	23.54	8.08	4.74e-23	10.21	41.12	4.03	8.36e-13
Solyc07g006770	Receptor like kinase, RLK	2.09	6.21	2.97	2.21e-07	1.2	3.33	2.77	2.75e-05			Yes
Solyc07g007590	Prephenate dehydrogenase family protein (AHRD V1 ***- D7KDI5_ARALY); contains Interpro domain(s) IPR012070 Arogenate/prephenate dehydrogenase, plant	15.98	37.65	2.36	4.37e-05	23.02	46.88	2.04	0.000600839
Solyc07g008110	Blue copper protein (Fragment) (AHRD V1 *--- O82576_MAIZE); contains Interpro domain(s) IPR003245 Plastocyanin-like	2.3	34.05	14.8	1.38e-22	4.6	14.26	3.1	1.18e-05
Solyc07g008120	Blue copper protein (Fragment) (AHRD V1 *--- O82576_MAIZE); contains Interpro domain(s) IPR003245 Plastocyanin-like	2.01	31.62	15.71	1.58e-19	5.25	14.08	2.68	0.000336177
Solyc07g008140	Blue copper protein (Fragment) (AHRD V1 *--- O82576_MAIZE); contains Interpro domain(s) IPR003245 Plastocyanin-like	8.96	29.16	3.25	0.00160437	11.15	50.29	4.51	2.22e-15
Solyc07g008590	LRR receptor-like serine/threonine-protein kinase, RLP	3.79	18.49	4.88	1.81e-17	6.99	15.18	2.17	8.24e-05
Solyc07g008600	LRR receptor-like serine/threonine-protein kinase, RLP	3.57	19.17	5.38	1.14e-19	6.48	16.08	2.48	2.85e-06
Solyc07g008620	LRR receptor-like serine/threonine-protein kinase, RLP	2.23	23.2	10.41	1.49e-16	8.1	16.32	2.01	0.000812768	Ethylene-inducing xylanase receptor 1 (EIX 1)	[14]
Solyc07g039570	Transcription factor (AHRD V1 *--* Q9M4A8_MAIZE); contains Interpro domain(s) IPR011598 Helix-loop-helix DNA-binding	0.41	17.37	42.1	1.38e-59	3.01	12.35	4.1	5.77e-12
Solyc07g040890	CXE carboxylesterase (Fragment) (AHRD V1 **-* Q0ZPV6_9ERIC); contains Interpro domain(s) IPR013094 Alpha/beta hydrolase fold-3	1.5	20.28	13.56	1.29e-31	4.28	16.42	3.84	4.42e-10
Solyc07g040900	CXE carboxylesterase (Fragment) (AHRD V1 **-- Q0ZPV6_9ERIC)	0.78	15.86	20.26	4.07e-13	3.04	13.96	4.6	4.56e-05
Solyc07g041260	Histidine decarboxylase (AHRD V1 *-*- Q9MA74_ARATH); contains Interpro domain(s) IPR002129 Pyridoxal phosphate-dependent decarboxylase	0.49	3.82	7.76	1.75e-06	5.32	12.56	2.36	0.00152705
Solyc07g041940	ATP binding / serine-threonine kinase (AHRD V1 **** C5DB71_VITVI); contains Interpro domain(s) IPR002290 Serine/threonine protein kinase	0.77	5.57	7.25	5.66e-09	1.03	4.28	4.15	0.0316777			Yes
Solyc07g043150	UDP-glucosyltransferase (AHRD V1 **** A7M6U9_IPONI); contains Interpro domain(s) IPR002213 UDP-glucuronosyl/UDP-glucosyltransferase	1.2	13.85	11.59	2.84e-28	2.7	6.24	2.31	0.0138213
Solyc07g043320	Unknown Protein (AHRD V1); contains Interpro domain(s) IPR009053 Prefoldin	50.81	180.93	3.56	1.43e-13	67.67	145.57	2.15	2.97e-05
Solyc07g045030	NAC domain transcription factor (AHRD V1 *-** B6U2D4_MAIZE); contains Interpro domain(s) IPR003441 No apical meristem (NAM) protein	2.14	39.54	18.52	6.13e-49	5.92	29.45	4.98	1.88e-16
Solyc07g045100	Aspartic proteinase nepenthesin I (AHRD V1 **-- A9ZMF9_NEPAL); contains Interpro domain(s) IPR001461 Peptidase A1	3.1	18.03	5.81	1.7e-18	4.74	13.57	2.86	2.93e-07
Solyc07g045160	Phosphofructokinase family protein (AHRD V1 ***- D7MLU4_ARALY); contains Interpro domain(s) IPR012004 Pyrophosphate-dependent phosphofructokinase TP0108	2.52	18.72	7.42	7.44e-15	3.95	10.04	2.54	3.5e-05
Solyc07g045530	Unknown Protein (AHRD V1)	12.03	91.88	7.63	3.34e-14	29.62	88.01	2.97	1.08e-08
Solyc07g048060	Auxin-induced protein-like (AHRD V1 **-- Q6YUI4_ORYSJ); contains Interpro domain(s) IPR007613 Protein of unknown function DUF568, DOMON-like	2.11	47.4	22.41	2.54e-42	7.55	29.32	3.88	8.72e-06
Solyc07g048070	Membrane protein (AHRD V1 **-- B6U5U8_MAIZE); contains Interpro domain(s) IPR017214 Uncharacterised conserved protein UCP037471	1.96	75.44	38.49	3.61e-55	6.78	45.09	6.65	1.48e-24
Solyc07g049700	Cc-nbs-lrr, resistance protein	0.37	2.03	5.49	2e-08	0.4	1.85	4.62	2.3e-06
Solyc07g051840	WRKY transcription factor (AHRD V1 ***- D0PSE9_9LAMI); contains Interpro domain(s) IPR003657 DNA-binding WRKY	6.21	25.71	4.14	2.65e-12	9.59	24.37	2.54	1.33e-06
Solyc07g052370	Cytochrome P450	0	4.56	455.67	8.16e-36	0.17	1.36	7.83	0.00330989
Solyc07g053420	Ring H2 finger protein (AHRD V1 *-*- D9ZHD8_HYPPE); contains Interpro domain(s) IPR018957 Zinc finger, C3HC4 RING-type	0.51	6.97	13.61	0.000573314	1.42	6.27	4.41	3.99e-06
Solyc07g055630	Protein kinase/ transmembrane receptor protein serine/threonine kinase (AHRD V1 **** B6SV77_MAIZE); contains Interpro domain(s) IPR002290 Serine/threonine protein kinase	2.33	10.29	4.41	1.16e-10	2.7	7.59	2.81	3.31e-05			Yes
Solyc07g055640	Receptor-like kinase (AHRD V1 *-*- B6EB06_NICGU); contains Interpro domain(s) IPR002290 Serine/threonine protein kinase	22.03	46.37	2.11	9.75e-05	15.03	36.83	2.45	1.55e-06
Solyc07g055710	Heat stress transcription factor A3 (AHRD V1 *-*- D1M7W9_SOLLC); contains Interpro domain(s) IPR000232 Heat shock factor (HSF)-type, DNA-binding	1.28	24.48	19.17	5.49e-46	4.14	19.37	4.67	4.48e-12
Solyc07g056080	Unknown Protein (AHRD V1)	2.09	24.8	11.84	0.00608404	10.78	37.08	3.44	1.19e-06
Solyc07g056100	Unknown Protein (AHRD V1)	0.14	9.77	72.37	1.11e-05	2.93	12.87	4.39	6.51e-06
Solyc07g056190	NBS-LRR class disease resistance protein (AHRD V1 *--- D5L9G7_ORYSI)	13.99	66.81	4.78	2.64e-16	44.24	113.23	2.56	4.77e-07
Solyc07g056200	NBS-LRR class disease resistance protein (AHRD V1 **-- D5L9G6_ORYSI)	23.52	214.34	9.11	1.69e-25	79.38	182.97	2.31	3.83e-06
Solyc07g056210	Unknown Protein (AHRD V1)	5.3	40.26	7.59	1.92e-08	26.87	61.02	2.27	6.75e-05
Solyc07g056510	Glutathione S-transferase (AHRD V1 **** D3Y4H6_9ROSI); contains Interpro domain(s) IPR004046 Glutathione S-transferase, C-terminal	2.76	99.74	36.14	3.25e-08	11.63	42.5	3.65	3.17e-07
Solyc07g056600	Tobacco rattle virus-induced protein variant 2 (AHRD V1 **-- Q5PXT0_ARATH); contains Interpro domain(s) IPR008889 VQ	0.7	8.8	12.66	5.17e-09	3.76	22.44	5.97	1.58e-10
Solyc07g056610	Carboxyl-terminal proteinase (AHRD V1 ***- B6SL47_MAIZE); contains Interpro domain(s) IPR004314 Protein of unknown function DUF239, plant	0.09	3.48	37.62	2.66e-07	0.3	2.75	9.05	6.24e-08
Solyc07g061710	Carboxyl-terminal proteinase (AHRD V1 ***- B6SXW9_MAIZE); contains Interpro domain(s) IPR004314 Protein of unknown function DUF239, plant	0	1.54	154	4.25e-09	0.12	1.11	8.97	0.0115724
Solyc07g062490	S-locus-specific glycoprotein (AHRD V1 **-- SLSG0_BRAOA); contains Interpro domain(s) IPR001480 Curculin-like (mannose-binding) lectin	27.1	531.72	19.62	7.89e-27	102.47	282.03	2.75	0.0184895
Solyc07g062500	Cytochrome P450	12.86	49.39	3.84	2.43e-10	13.97	28.58	2.05	0.00291044
Solyc07g063180	Cytoplasmic dynein light chain (AHRD V1 *-*- D3BU56_POLPA); contains Interpro domain(s) IPR001372 Dynein light chain, type 1 and 2	0.43	4.81	11.19	2.16e-07	1.19	3.68	3.09	0.0161497
Solyc07g063730	Serine/threonine-protein kinase receptor (AHRD V1 **** B6U2B7_MAIZE); contains Interpro domain(s) IPR002290 Serine/threonine protein kinase	0.29	15.71	54.63	2.63e-25	2.29	8.87	3.88	1.28e-10			Yes
Solyc07g065340	Serine acetyltransferase (AHRD V1 **** Q39533_CITLA); contains Interpro domain(s) IPR005881 Serine O-acetyltransferase	22.33	158.16	7.08	1.25e-28	31.88	134.57	4.22	2.1e-07
Solyc07g065960	Chaperone protein dnaJ 11 (AHRD V1 ***- B6SS19_MAIZE); contains Interpro domain(s) IPR001623 Heat shock protein DnaJ, N-terminal	15.16	100.33	6.62	1.28e-22	26.22	68.52	2.61	3.69e-06
Solyc07g065970	Chaperone protein dnaJ 11 (AHRD V1 *-*- B6SS19_MAIZE); contains Interpro domain(s) IPR001623 Heat shock protein DnaJ, N-terminal	13.11	104.37	7.96	6.39e-28	24.56	72.84	2.97	8.26e-08
Solyc07g066330	NAC domain protein IPR003441 (AHRD V1 ***- B9HH13_POPTR); contains Interpro domain(s) IPR003441 No apical meristem (NAM) protein	2.31	20.04	8.68	8.18e-08	1.39	5.73	4.11	0.000904103
Solyc07g066550	Receptor like kinase, RLK	0.9	10.36	11.51	2.33e-21	1.46	5.02	3.43	4.77e-08
Solyc08g005500	Cc-nbs-lrr, resistance protein	0.14	0.96	7.14	8.99e-06	0.36	1.86	5.22	0.000378137
Solyc08g006320	WRKY transcription factor 3 (AHRD V1 ***- A7UGD0_SOLTU); contains Interpro domain(s) IPR003657 DNA-binding WRKY	21.98	66.14	3.01	1.04e-08	25.18	59.14	2.35	7.14e-06
Solyc08g007460	Non-specific lipid-transfer protein (AHRD V1 -*** B9RGU5_RICCO); contains Interpro domain(s) IPR003612 Plant lipid transfer protein/seed storage/trypsin-alpha amylase inhibitor	51.65	818.72	15.85	1.24e-20	221.88	529.56	2.39	1.78e-06
Solyc08g007920	Calmodulin binding protein (AHRD V1 **-- B6T589_MAIZE); contains Interpro domain(s) IPR000048 IQ calmodulin-binding region	2.04	20.63	10.11	2.03e-21	3.81	10.92	2.86	0.000108092
Solyc08g007930	Calmodulin binding protein (AHRD V1 **-* B6T589_MAIZE); contains Interpro domain(s) IPR000048 IQ calmodulin-binding region	0.71	6.44	9.04	2.94e-10	1.42	3.73	2.62	0.0339856
Solyc08g008280	WRKY transcription factor-30 (AHRD V1 **** B6VB04_CAPAN); contains Interpro domain(s) IPR003657 DNA-binding WRKY	10.55	71.65	6.79	2.64e-19	25.82	86.6	3.35	1.15e-11
Solyc08g014090	Unknown Protein (AHRD V1)	0	12.86	1285.67	9.73e-18	0.13	1.88	14.13	0.00168968
Solyc08g014110	Unknown Protein (AHRD V1)	0	8.03	803.33	3e-24	0.36	2.27	6.3	0.00675336
Solyc08g028780	AT5G28150-like protein (Fragment) (AHRD V1 *-*- D6PS16_9BRAS); contains Interpro domain(s) IPR008586 Protein of unknown function DUF868, plant	3.88	47.81	12.33	6.07e-37	11.56	39.58	3.42	7.07e-11
Solyc08g029000	Lipoxygenase (AHRD V1 **** Q43191_SOLTU); contains Interpro domain(s) IPR001246 Lipoxygenase, plant	3.77	840.2	222.72	2.04e-92	94.75	497.41	5.25	2.02e-10
Solyc08g060970	Polygalacturonase (AHRD V1 **-* Q9ZPI8_SOLLC); contains Interpro domain(s) IPR012334 Pectin lyase fold	5.44	20.6	3.79	2.55e-11	9.47	19.36	2.05	0.00111329	Polygalacturonase induced by damage	[15]
Solyc08g062360	Ankyrin repeat protein (AHRD V1 **-- B1Q4U3_9ROSI); contains Interpro domain(s) IPR002110 Ankyrin	4.83	24.16	5	4.55e-10	9.23	24.77	2.68	0.0147627
Solyc08g066020	Serine C-palmitoyltransferase like protein (AHRD V1 **-* Q94IB8_ARATH); contains Interpro domain(s) IPR004839 Aminotransferase, class I and II	2.25	19.3	8.6	3.71e-23	5.39	12.67	2.35	0.000131813
Solyc08g066210	Receptor like kinase, RLK	3.24	22.24	6.85	1.26e-25	5.55	12.88	2.32	0.000618151
Solyc08g066310	Receptor like kinase, RLK	2.15	9.52	4.43	7.06e-13	3.05	7.44	2.44	3.29e-05
Solyc08g066320	Receptor like kinase, RLK	1.03	5.63	5.46	6.43e-13	2.29	7.37	3.22	1.19e-07
Solyc08g066440	Hydrolase alpha/beta fold family protein (AHRD V1 ***- D7KRI7_ARALY); contains Interpro domain(s) IPR000073 Alpha/beta hydrolase fold-1	8.84	21.31	2.41	2.11e-05	9.56	20.49	2.14	0.000267964
Solyc08g067390	Blight-associated protein P12 (Fragment) (AHRD V1 *-*- B6RN16_9ROSI); contains Interpro domain(s) IPR007112 Expansin 45, endoglucanase-like	5.53	54.15	9.79	5.25e-35	9.08	38.64	4.25	1.76e-05
Solyc08g067610	ATP-binding cassette transporter (AHRD V1 ***- D8RL77_SELML); contains Interpro domain(s) IPR013525 ABC-2 type transporter	3.81	99.12	26.03	5.96e-74	18.25	77.78	4.26	6.25e-17
Solyc08g067620	ATP-binding cassette transporter (AHRD V1 ***- D8RL77_SELML); contains Interpro domain(s) IPR013525 ABC-2 type transporter	0.48	14.22	29.77	1.13e-63	2.47	10.52	4.26	1.04e-14
Solyc08g068600	Decarboxylase family protein (AHRD V1 ***- B1ILJ6_CLOBK); contains Interpro domain(s) IPR002129 Pyridoxal phosphate-dependent decarboxylase	3.53	26.01	7.37	3.29e-10	25.05	69.78	2.79	0.00319714
Solyc08g068610	Decarboxylase family protein (AHRD V1 ***- B1ILJ6_CLOBK); contains Interpro domain(s) IPR002129 Pyridoxal phosphate-dependent decarboxylase	2.97	24.79	8.36	2.35e-10	23.69	65.2	2.75	0.00319714
Solyc08g068620	Decarboxylase family protein (AHRD V1 ***- B1ILJ6_CLOBK); contains Interpro domain(s) IPR002129 Pyridoxal phosphate-dependent decarboxylase	2.57	25.23	9.83	5.7e-09	15.32	55.31	3.61	0.00138229
Solyc08g068630	Decarboxylase family protein (AHRD V1 ***- B1ILJ6_CLOBK); contains Interpro domain(s) IPR002129 Pyridoxal phosphate-dependent decarboxylase	0.78	9.89	12.72	1.09e-05	5.5	21.2	3.86	0.00254592
Solyc08g068640	Decarboxylase family protein (AHRD V1 ***- A7GHE9_CLOBL); contains Interpro domain(s) IPR002129 Pyridoxal phosphate-dependent decarboxylase	2.13	21.15	9.93	3.1e-21	13.1	40.96	3.13	0.00100816
Solyc08g068670	Decarboxylase family protein (AHRD V1 ***- B1ILJ6_CLOBK); contains Interpro domain(s) IPR002129 Pyridoxal phosphate-dependent decarboxylase	0.59	10.59	17.95	0.00030587	7.01	18.55	2.65	1.57e-05
Solyc08g068680	Decarboxylase family protein (AHRD V1 ***- B1ILJ6_CLOBK); contains Interpro domain(s) IPR002129 Pyridoxal phosphate-dependent decarboxylase	4.35	55.08	12.68	1.17e-16	32.69	91.04	2.79	0.00555642
Solyc08g068690	N-acetyltransferase (AHRD V1 ***- B6SUK9_MAIZE); contains Interpro domain(s) IPR000182 GCN5-related N-acetyltransferase	89.29	292.72	3.28	4.69e-11	136.99	329.87	2.41	1.05e-06
Solyc08g068710	N-acetyltransferase (AHRD V1 ***- B6SUK9_MAIZE); contains Interpro domain(s) IPR000182 GCN5-related N-acetyltransferase	29.64	172.97	5.84	1.29e-22	59.97	180.97	3.02	1.05e-09
Solyc08g068730	N-acetyltransferase (AHRD V1 ***- B6SUK9_MAIZE); contains Interpro domain(s) IPR000182 GCN5-related N-acetyltransferase	101.3	340.53	3.36	0.00013409	109.94	232.91	2.12	0.000119623
Solyc08g068770	N-acetyltransferase (AHRD V1 ***- B6SUK9_MAIZE); contains Interpro domain(s) IPR000182 GCN5-related N-acetyltransferase	45.79	180.78	3.95	3.37e-14	93.76	209.04	2.23	3.36e-05
Solyc08g068870	Aspartic proteinase nepenthesin-1 (AHRD V1 **-- C0JAB4_ORYCO); contains Interpro domain(s) IPR001461 Peptidase A1	134.4	708.72	5.27	2.81e-18	286.11	597.28	2.09	0.00139249
Solyc08g076630	Xylanase inhibitor (Fragment) (AHRD V1 **-- Q53IQ4_WHEAT); contains Interpro domain(s) IPR001461 Peptidase A1	0.2	2.16	10.8	3.13e-08	0.7	10.3	14.71	1.47e-15
Solyc08g078040	Monooxygenase FAD-binding (AHRD V1 ***- D8MSJ3_9ENTR); contains Interpro domain(s) IPR003042 Aromatic-ring hydroxylase-like	4.91	95.37	19.43	6.43e-09	8.65	24.52	2.84	0.0304583
Solyc08g078050	CTF2A (AHRD V1 **-- Q9SBB5_ARATH)	10.38	160.47	15.46	2.59e-10	14.78	36.48	2.47	0.0116788
Solyc08g078070	Ras-related protein Rab-1A (AHRD V1 ***- B6RB23_HALDI); contains Interpro domain(s) IPR003579 Ras small GTPase, Rab type	18.69	76.07	4.07	2.17e-08	26.01	52.09	2	0.00260841
Solyc08g078190	Ethylene responsive transcription factor 1a (AHRD V1 *-*- C0J9I9_9ROSA); contains Interpro domain(s) IPR001471 Pathogenesis-related transcriptional factor and ERF, DNA-binding	1.57	7.07	4.51	2.19e-07	3.61	9.79	2.71	4.89e-05
Solyc08g078650	Glycosyl transferase family 8 glycogenin (AHRD V1 *--- D3TM56_GLOMM); contains Interpro domain(s) IPR002495 Glycosyl transferase, family 8	0.83	20.2	24.26	2.14e-21	4.97	18.32	3.69	1.62e-11
Solyc08g079420	Cytochrome P450	5.67	50.21	8.85	5.06e-34	9.42	25.82	2.74	0.00470075
Solyc08g079700	Zinc finger A20 and AN1 domain-containing stress-associated protein 7 (AHRD V1 ***- SAP7_ARATH); contains Interpro domain(s) IPR000058 Zinc finger, AN1-type	7.83	75.61	9.66	2.85e-29	10.43	45.65	4.38	0.000284244
Solyc08g080130	Phospholipase D (AHRD V1 **** Q9XGT0_GOSHI); contains Interpro domain(s) IPR011402 Phospholipase D, plant	9.87	112.02	11.35	9.43e-29	31.72	90.62	2.86	0.000580312
Solyc08g080540	Heat stress transcription factor (AHRD V1 *-** D4QAU8_CARPA); contains Interpro domain(s) IPR000232 Heat shock factor (HSF)-type, DNA-binding	0.86	8.65	10.06	6.92e-12	3.01	8.88	2.95	0.0221776
Solyc08g080860	Unknown Protein (AHRD V1)	1.69	18.07	10.68	8.85e-26	4.94	12.23	2.48	0.00010657
Solyc08g081230	Potassium channel tetramerization domain-containing protein (AHRD V1 ***- D7MIW8_ARALY); contains Interpro domain(s) IPR003131 Potassium channel, voltage dependent, Kv, tetramerisation	5.5	54.3	9.87	1e-35	18.69	62.61	3.35	3.84e-08
Solyc08g081700	Unknown Protein (AHRD V1)	4.12	13.54	3.28	0.000192505	5.77	13.72	2.38	0.00105056
Solyc08g082110	WRKY transcription factor-30 (AHRD V1 **** B6VB04_CAPAN); contains Interpro domain(s) IPR003657 DNA-binding WRKY	23.93	87.65	3.66	1.45e-09	25.69	75.47	2.94	4.38e-09
Solyc08g082460	Receptor kinase (AHRD V1 **** B6SS10_MAIZE); contains Interpro domain(s) IPR002290 Serine/threonine protein kinase	0.64	2.73	4.3	0.000502399	1.57	7.16	4.56	0.000289851
Solyc08g083050	Unknown Protein (AHRD V1)	3.61	15.43	4.27	6.82e-09	6.19	15.55	2.51	0.000131642
Solyc08g083190	Hydrolase alpha/beta fold family protein expressed (AHRD V1 ***- Q8LN42_ORYSJ); contains Interpro domain(s) IPR000073 Alpha/beta hydrolase fold-1	3.03	22.75	7.51	1.9e-25	5.44	20.35	3.74	4.07e-11
Solyc09g005000	Receptor like protein kinase (AHRD V1 **** Q39139_ARATH); contains Interpro domain(s) IPR001220 Legume lectin, beta chain	11.2	79.68	7.12	7.07e-29	15.62	59.95	3.84	4.04e-14	Ortholog of LecRK-VI.2 (At5g01540)	[16]
Solyc09g005090	LRR receptor-like serine/threonine-protein kinase, RLP	1.75	12.84	7.33	1.48e-09	4.95	10.97	2.21	9.87e-05	Verticillium wilt disease resistance protein (Ve1)	[17]
Solyc09g005690	Inositol-1 4 5-trisphosphate 5-Phosphatase-like protein (AHRD V1 ***- Q9M1W5_ARATH); contains Interpro domain(s) IPR000300 Inositol polyphosphate related phosphatase	0.1	8.4	83.97	2.76e-41	0.48	4.55	9.42	9.27e-13
Solyc09g007730	Serine/threonine-protein kinase receptor (AHRD V1 **** B6U5V2_MAIZE); contains Interpro domain(s) IPR002290 Serine/threonine protein kinase	0.96	10.94	11.36	1.15e-21	3.48	13.92	4	7.3e-06
Solyc09g008010	ATP binding / serine-threonine kinase (AHRD V1 **** C5DB71_VITVI); contains Interpro domain(s) IPR002290 Serine/threonine protein kinase	15.95	58.91	3.69	7.06e-13	22.67	54.01	2.38	5.19e-06
Solyc09g008740	Unknown Protein (AHRD V1); contains Interpro domain(s) IPR008889 VQ	0.7	22.17	31.45	2.09e-34	0.33	3.53	10.69	5.11e-05
Solyc09g008750	Unknown Protein (AHRD V1)	0.68	37.18	54.88	2.5e-23	0.34	8.37	24.85	0.000149366
Solyc09g008760	Unknown Protein (AHRD V1); contains Interpro domain(s) IPR008889 VQ	0.74	34.38	46.14	7.08e-08	0.54	7.86	14.55	0.00313951
Solyc09g009980	Auxin-induced SAUR-like protein (AHRD V1 *--- Q8S349_CAPAN); contains Interpro domain(s) IPR003676 Auxin responsive SAUR protein	0.48	3.69	7.73	9.22e-05	0.11	3.03	28.38	1.5e-05
Solyc09g010000	1-aminocyclopropane-1-carboxylate oxidase-like protein (AHRD V1 **-* Q9LTH8_ARATH); contains Interpro domain(s) IPR005123 Oxoglutarate and iron-dependent oxygenase	20.1	62.51	3.11	1.02e-09	25.46	64.03	2.51	0.000117886
Solyc09g010020	1-aminocyclopropane-1-carboxylate oxidase-like protein (AHRD V1 **-* Q9LTH8_ARATH); contains Interpro domain(s) IPR005123 Oxoglutarate and iron-dependent oxygenase	50.2	124.24	2.47	1.49e-06	52.48	110.81	2.11	0.000113673
Solyc09g010780	Protein phosphatase 2C containing protein (AHRD V1 *-*- B6T998_MAIZE); contains Interpro domain(s) IPR015655 Protein phosphatase 2C	2.58	7.54	2.92	3.51e-06	3.13	6.48	2.07	0.00344429
Solyc09g011330	Receptor protein kinase-like (AHRD V1 **** Q5QLM8_ORYSJ); contains Interpro domain(s) IPR002290 Serine/threonine protein kinase	6.23	27.84	4.47	3.25e-16	15.38	31.29	2.03	0.00032322
Solyc09g011390	Peptide transporter (AHRD V1 **-* A6YJX5_9MAGN); contains Interpro domain(s) IPR000109 TGF-beta receptor, type I/II extracellular region	0.51	3.76	7.45	2.58e-12	1.11	3.09	2.8	0.00146899
Solyc09g011540	Glutathione S-transferase-like protein (AHRD V1 **** A8DUB0_SOLLC); contains Interpro domain(s) IPR004046 Glutathione S-transferase, C-terminal	1.16	50.41	43.55	2.02e-38	10.07	33.26	3.3	1.05e-09
Solyc09g011550	Glutathione S-transferase-like protein (AHRD V1 **** A8DUB0_SOLLC); contains Interpro domain(s) IPR004046 Glutathione S-transferase, C-terminal	1.74	69.4	39.83	4.29e-25	13.55	36.26	2.68	0.000678321
Solyc09g011560	Glutathione S-transferase-like protein (AHRD V1 **** A8DUB0_SOLLC); contains Interpro domain(s) IPR004046 Glutathione S-transferase, C-terminal	30.41	232.33	7.64	1.5e-31	81.98	264.78	3.23	8.28e-08
Solyc09g011590	Glutathione S-transferase-like protein (AHRD V1 **** A8DUB0_SOLLC); contains Interpro domain(s) IPR004046 Glutathione S-transferase, C-terminal	18.98	481.87	25.39	4.02e-10	74.36	221.07	2.97	1.47e-09
Solyc09g011600	Glutathione S-transferase-like protein (AHRD V1 **** A8DUB0_SOLLC); contains Interpro domain(s) IPR004046 Glutathione S-transferase, C-terminal	2.96	9.3	3.15	3.96e-06	3.87	8.62	2.23	0.00413417
Solyc09g011620	Glutathione S-transferase-like protein (AHRD V1 **** A8DUB0_SOLLC); contains Interpro domain(s) IPR004046 Glutathione S-transferase, C-terminal	0.78	7.28	9.27	6.22e-05	2.31	7.32	3.16	0.00039521
Solyc09g011630	Glutathione S-transferase-like protein (AHRD V1 **** A8DUB0_SOLLC); contains Interpro domain(s) IPR004046 Glutathione S-transferase, C-terminal	7.89	57.42	7.28	2.32e-05	13.48	32.7	2.43	2.57e-05
Solyc09g011640	Glutathione S-transferase-like protein (AHRD V1 **** A8DUB0_SOLLC); contains Interpro domain(s) IPR004046 Glutathione S-transferase, C-terminal	2.08	8.44	4.05	1.98e-07	2.38	6.16	2.58	0.00180528
Solyc09g011740	Phosphatidylcholine:ceramide cholinephosphotransferase 1 (AHRD V1 *-*- SMS1_RAT)	10.1	81.59	8.08	2.9e-31	19.04	58.24	3.06	0.0123547
Solyc09g011990	Receptor like protein kinase (AHRD V1 **** Q39139_ARATH); contains Interpro domain(s) IPR001220 Legume lectin, beta chain	0.6	14.79	24.86	8.36e-48	1.96	10.61	5.42	2.72e-15			Yes
Solyc09g013150	Vesicular glutamate transporter 3 (AHRD V1 **-* B5AU16_DANRE); contains Interpro domain(s) IPR016196 Major facilitator superfamily, general substrate transporter	0.88	11.66	13.29	5.21e-31	3.95	9.42	2.39	0.00291044	Vesicular glutamate transporter	[18]
Solyc09g014720	Receptor-like protein kinase At3g21340 (AHRD V1 *-** RLK6_ARATH); contains Interpro domain(s) IPR002290 Serine/threonine protein kinase	1.9	8.11	4.27	5.55e-06	2.91	10.86	3.73	3.35e-05	SlWAK1	This publication	Yes
Solyc09g014820	Os03g0816700 protein (Fragment) (AHRD V1 ***- Q0DMC9_ORYSJ); contains Interpro domain(s) IPR007612 Protein of unknown function DUF567	10.28	26.33	2.56	0.0496	11.81	25.89	2.19	0.000273659
Solyc09g014900	Cytochrome P450	1.13	3.82	3.38	1.73e-05	1.42	3.27	2.3	0.00635348
Solyc09g014990	WRKY-like transcription factor (AHRD V1 **** Q06B53_SOLPE); contains Interpro domain(s) IPR003657 DNA-binding WRKY	3.4	42.92	12.62	7.5e-43	14.28	49.41	3.46	1.72e-11
Solyc09g056430	Kinase family protein (AHRD V1 ***- D7MVG5_ARALY); contains Interpro domain(s) IPR002290 Serine/threonine protein kinase	0.44	3.03	6.88	1.39e-06	1.06	3.11	2.93	0.0139444
Solyc09g057960	Cysteine-rich receptor-like protein kinase (AHRD V1 ***- C6ZRS1_SOYBN); contains Interpro domain(s) IPR002902 Protein of unknown function DUF26	14.6	93.05	6.37	1.73e-25	44.81	94.48	2.11	0.000155335
Solyc09g059020	Alcohol dehydrogenase zinc-containing (AHRD V1 **** Q6HFT1_BACHK); contains Interpro domain(s) IPR002085 Alcohol dehydrogenase superfamily, zinc-containing	3.96	20.95	5.3	1.36e-15	8.2	18.63	2.27	0.00024247
Solyc09g059430	RPM1 interacting protein 4 transcript 2 (AHRD V1 ***- D2J0X9_9ASTR); contains Interpro domain(s) IPR008700 Defence response, Rin4	5.5	31.31	5.7	6.73e-19	15.91	42.39	2.66	2.64e-07	SlRIN4.1	[13]
Solyc09g064510	Transcriptional activator TenA family (AHRD V1 *-*- Q117V2_TRIEI); contains Interpro domain(s) IPR004305 TENA/THI-4 protein/Coenzyme PQQ biosynthesis protein C	10.75	38.59	3.59	8.2e-12	15.98	35.69	2.23	2.53e-05
Solyc09g064780	At2g23590-like protein (Fragment) (AHRD V1 *-*- B2CXK6_CARAS)	2.58	15.93	6.18	6.72e-23	7.2	14.59	2.03	0.00692737
Solyc09g066160	Unknown Protein (AHRD V1)	0	3.61	361.33	3.29e-07	0.21	3.92	18.65	0.00012823
Solyc09g066190	Unknown Protein (AHRD V1)	0.06	5.68	94.61	2.81e-10	0.72	5.72	7.98	7.65e-05
Solyc09g066350	Ethylene-responsive transcription factor 2 (AHRD V1 *-*- B6SSU7_MAIZE); contains Interpro domain(s) IPR001471 Pathogenesis-related transcriptional factor and ERF, DNA-binding	0.28	4.18	15.21	6.68e-07	1.18	7.6	6.43	1.23e-06
Solyc09g072610	Glucose-methanol-choline oxidoreductase (AHRD V1 ***- D6TF66_9CHLR); contains Interpro domain(s) IPR012400 Long-chain fatty alcohol dehydrogenase	1.84	9.41	5.11	1.1e-15	3.81	11.91	3.13	0.000242027
Solyc09g072810	Receptor like kinase, RLK	1.38	11.67	8.45	4.07e-23	7.6	18	2.37	0.00177126			Yes
Solyc09g074280	Ankyrin repeat-containing protein (AHRD V1 **-- D3BAQ3_POLPA); contains Interpro domain(s) IPR002110 Ankyrin	9.44	34.53	3.66	1.13e-11	17.98	38.69	2.15	0.000260425
Solyc09g074350	Unknown Protein (AHRD V1)	0.79	8.91	11.28	1.05e-11	5.93	13.01	2.19	0.00925624
Solyc09g074480	Unknown Protein (AHRD V1)	2.38	43.78	18.41	8e-22	3.59	13.92	3.88	0.00473039
Solyc09g074490	Unknown Protein (AHRD V1)	0.34	149.2	442.08	6.49e-10	4.52	38.47	8.51	0.0164761
Solyc09g075820	Solute carrier family 2, facilitated glucose transporter member 3 (AHRD V1 ***- GTR3_CANFA); contains Interpro domain(s) IPR003663 Sugar/inositol transporter	23.22	471.76	20.32	1.55e-64	92.02	263.34	2.86	1.95e-09
Solyc09g075870	Lipoxygenase (AHRD V1 **** B9RSQ2_RICCO); contains Interpro domain(s) IPR001246 Lipoxygenase, plant	0.7	6.92	9.85	5.12e-25	3.5	13.95	3.99	1.4e-12
Solyc09g075910	Receptor-like protein kinase (AHRD V1 ***- Q39202_ARATH); contains Interpro domain(s) IPR002290 Serine/threonine protein kinase	0.97	10.88	11.25	6.66e-31	2.23	7.14	3.2	8.16e-08			Yes
Solyc09g075920	Receptor-like protein kinase (AHRD V1 ***- Q39202_ARATH); contains Interpro domain(s) IPR002290 Serine/threonine protein kinase	1.71	16.91	9.9	1.03e-18	2.91	10.47	3.59	0.0054862			Yes
Solyc09g082470	Kinase-like protein (AHRD V1 **** Q9LUI6_ARATH); contains Interpro domain(s) IPR015783 ATMRK serine/threonine protein kinase-like	54.45	116.66	2.14	0.000138953	61.63	125.5	2.04	0.000259006			Yes
Solyc09g082570	Neurogenic locus notch protein-like (AHRD V1 ***- B6SSE6_MAIZE)	17.66	43.1	2.44	1.1e-05	25.15	60.34	2.4	4.6e-06
Solyc09g089640	At5g51670-like protein (Fragment) (AHRD V1 *-*- C0JEX0_9BRAS); contains Interpro domain(s) IPR007700 Protein of unknown function DUF668	4.14	21.65	5.23	3.49e-07	5.7	15.31	2.69	0.000300982
Solyc09g090130	Myb-related transcription factor (AHRD V1 **** A7ULI0_DATME); contains Interpro domain(s) IPR015495 Myb transcription factor	4.87	29.71	6.1	7.77e-20	14.34	32.62	2.27	6.5e-05
Solyc09g090470	Peptide transporter (AHRD V1 **-* A6YJX4_9MAGN); contains Interpro domain(s) IPR000109 TGF-beta receptor, type I/II extracellular region	9.84	78.85	8.01	2.08e-32	16.66	41.94	2.52	1.61e-06
Solyc09g090730	Ammonium transporter (AHRD V1 **** Q09J80_9ROSI); contains Interpro domain(s) IPR001905 Ammonium transporter	37.55	206.21	5.49	6.52e-23	38.46	125.53	3.26	3.74e-05
Solyc09g090970	Major allergen Mal d 1 (AHRD V1 ***- Q84LA7_MALDO); contains Interpro domain(s) IPR000916 Bet v I allergen	3.02	141.81	46.92	1.61e-82	18.59	66.01	3.55	3e-11
Solyc09g090980	Major allergen Mal d 1 (AHRD V1 ***- Q84LA7_MALDO); contains Interpro domain(s) IPR000916 Bet v I allergen	85.73	1029.57	12.01	4.3e-47	312.56	736.43	2.36	0.000531949
Solyc09g090990	Major allergen Mal d 1 (AHRD V1 ***- Q43550_MALDO); contains Interpro domain(s) IPR000916 Bet v I allergen	9.76	216.3	22.17	7.98e-21	46.39	131.97	2.84	0.0127681
Solyc09g091000	Major allergen Mal d 1 (AHRD V1 ***- Q84LA7_MALDO); contains Interpro domain(s) IPR000916 Bet v I allergen	1.87	185.79	99.35	2.22e-63	25.78	83.68	3.25	0.0108767
Solyc09g091660	ABC transporter G family member 40 (AHRD V1 ***- AB40G_ARATH); contains Interpro domain(s) IPR013525 ABC-2 type transporter	69.56	494.51	7.11	7.36e-31	119.68	374.42	3.13	4.07e-11
Solyc09g091670	ATP-binding cassette transporter (AHRD V1 ***- D8RL77_SELML); contains Interpro domain(s) IPR013525 ABC-2 type transporter	0.57	188.98	333	2.26e-45	5.43	30.59	5.63	8.5e-05
Solyc09g098080	UDP-glucosyltransferase (AHRD V1 **** A7M6U9_IPONI); contains Interpro domain(s) IPR002213 UDP-glucuronosyl/UDP-glucosyltransferase	0.01	4.99	398.93	3.87e-19	0.36	1.56	4.36	0.00291496
Solyc09g098160	Pirin-like protein (AHRD V1 ***- B6TZU6_MAIZE); contains Interpro domain(s) IPR012093 Pirin	0.27	6.06	22.64	1.26e-06	0.39	1.34	3.44	0.0427241	PIRIN	[19]
Solyc10g005480	F-box family protein (AHRD V1 ***- B9H220_POPTR); contains Interpro domain(s) IPR001810 Cyclin-like F-box	2.33	12.24	5.26	2.07e-12	5.3	11.86	2.24	0.0246134
Solyc10g006710	Serine/threonine kinase receptor (AHRD V1 **** Q7DMS5_BRANA); contains Interpro domain(s) IPR002290 Serine/threonine protein kinase	1.6	14.68	9.15	5e-29	5.78	14.76	2.55	2.57e-06	Close to HvCRK1	[5]
Solyc10g007000	Ubiquitin-conjugating enzyme 23 (AHRD V1 *-*- D7L425_ARALY); contains Interpro domain(s) IPR000608 Ubiquitin-conjugating enzyme, E2	2.79	10.68	3.82	4.69e-11	4.94	12.34	2.5	5.3e-06
Solyc10g007580	Tobacco rattle virus-induced protein variant 2 (AHRD V1 **-- Q5PXT0_ARATH); contains Interpro domain(s) IPR008889 VQ	0.17	4.2	24.69	0.000158961	0.52	8.52	16.48	3.02e-07
Solyc10g011810	Fatty acid delta-6 desaturase (AHRD V1 **** Q84KG6_9ERIC); contains Interpro domain(s) IPR012171 Fatty acid/sphingolipid desaturase	59.39	169.72	2.86	1.45e-08	75.64	167.91	2.22	0.00649313
Solyc10g012080	MRNA clone RAFL21-79-C21 (AHRD V1 **-- Q8W458_ARATH); contains Interpro domain(s) IPR006461 Protein of unknown function Cys-rich	5.08	70.5	13.86	1.33e-44	13.4	35.85	2.68	0.00650622
Solyc10g012170	Receptor-like kinase (AHRD V1 **** A7VM39_MARPO); contains Interpro domain(s) IPR002290 Serine/threonine protein kinase	6.32	26.64	4.21	4.2e-14	9.56	22.3	2.33	2.08e-05			Yes
Solyc10g017570	Carbonyl reductase 3 (AHRD V1 **** B6TRS7_MAIZE); contains Interpro domain(s) IPR002347 Glucose/ribitol dehydrogenase	1.79	20.33	11.36	1.21e-29	3.89	10.13	2.61	0.000105663
Solyc10g018340	Auxin responsive SAUR protein (AHRD V1 *-*- Q1SN26_MEDTR); contains Interpro domain(s) IPR003676 Auxin responsive SAUR protein	1.29	47.13	36.68	1.74e-46	12.65	59.44	4.7	8.87e-14
Solyc10g045610	Receptor-like kinase (AHRD V1 ***- A7VM21_MARPO); contains Interpro domain(s) IPR017442 Serine/threonine protein kinase-related	6.19	22.53	3.64	0.00057749	8.08	19.21	2.38	0.00161998
Solyc10g050890	Nitrite reductase (AHRD V1 ***- Q76G13_TOBAC); contains Interpro domain(s) IPR006067 Nitrite and sulphite reductase 4Fe-4S region	13.59	40.04	2.95	4.47e-08	20.17	41.32	2.05	0.00045338
Solyc10g051230	Unknown Protein (AHRD V1)	2.12	11.43	5.4	0.00535836	3.36	15.37	4.57	0.000962008
Solyc10g051240	LRR receptor-like serine/threonine-protein kinase, RLP	1.76	9.11	5.17	0.0011012	3.03	12.31	4.06	0.0139799
Solyc10g051250	Lrr, resistance protein fragment	0.75	6.95	9.26	3e-05	1.54	6.56	4.27	0.00298059
Solyc10g052880	LRR receptor-like serine/threonine-protein kinase, RLP	52.68	122.96	2.33	1.43e-05	54.12	112.84	2.08	0.000172637
Solyc10g074740	Calmodulin-like protein (AHRD V1 ***- Q9ATP2_CENCI); contains Interpro domain(s) IPR011992 EF-Hand type	30.09	137.1	4.56	1.89e-16	42.91	104.17	2.43	2.5e-06
Solyc10g076480	Ammonium transporter (AHRD V1 ***- B9HCZ0_POPTR); contains Interpro domain(s) IPR001905 Ammonium transporter	2.28	33.89	14.88	6.46e-43	12	29.96	2.5	3.66e-05
Solyc10g076500	LRR receptor-like serine/threonine-protein kinase, RLP	1.87	4.7	2.51	0.0214662	2.36	5.92	2.51	9.18e-05
Solyc10g076780	Alpha-1 4-galactosyltransferase (AHRD V1 *-*- Q0R0H6_MOUSE); contains Interpro domain(s) IPR007652 Alpha 1,4-glycosyltransferase conserved region	0.88	6.67	7.56	5.93e-14	1.83	4.73	2.58	0.00861882
Solyc10g078220	Cytochrome P450	0.79	65.58	82.49	6.64e-45	9.33	77.59	8.32	1.36e-30
Solyc10g078230	Cytochrome P450	0.21	10	48.18	2.25e-43	1.45	14.97	10.35	5.29e-26
Solyc10g079130	Calcium-dependent protein kinase 4 (AHRD V1 ***- Q5EDD1_CAPAN); contains Interpro domain(s) IPR002290 Serine/threonine protein kinase	32.06	102.48	3.2	2.7e-10	49.68	99.66	2.01	0.000225362			Yes
Solyc10g079930	UDP-glucosyltransferase HvUGT5876 (AHRD V1 ***- D3WYW1_HORVD); contains Interpro domain(s) IPR002213 UDP-glucuronosyl/UDP-glucosyltransferase	12.48	380.58	30.5	1.11e-74	69.63	226.24	3.25	2.8e-11
Solyc10g080010	Glycosyltransferase (AHRD V1 ***- Q5QPZ6_MEDTR); contains Interpro domain(s) IPR007657 Glycosyltransferase AER61, uncharacterised	0.82	10.86	13.24	9.42e-23	2.5	9.29	3.72	0.000111785
Solyc10g081850	Syntaxin (AHRD V1 ***- Q6X9V9_HORVD); contains Interpro domain(s) IPR010989 t-SNARE	13.16	54.14	4.11	5.59e-14	20.31	53.53	2.64	5.23e-07
Solyc10g083290	Beta-fructofuranosidase insoluble isoenzyme 2 (AHRD V1 **-- B6U1H5_MAIZE); contains Interpro domain(s) IPR018053 Glycoside hydrolase, family 32, active site IPR013148 Glycosyl hydrolases family 32, N-terminal IPR001362 Glycoside hydrolase, family 32	15.35	132	8.6	1.67e-34	68.36	141.19	2.07	0.000237399
Solyc10g083330	Calcium/calmodulin protein kinase (AHRD V1 *-*- Q84ZT8_TOBAC)	5.7	15.9	2.79	1.7e-05	5.45	12.7	2.33	0.00077033
Solyc10g084170	Bcl-2-associated athanogene-like protein (AHRD V1 ***- D1MIX4_VITVI); contains Interpro domain(s) IPR000048 IQ calmodulin-binding region	1.78	13.63	7.67	0.00152845	2.73	6.34	2.32	0.0371396
Solyc10g084960	Glutathione S-transferase-like protein (AHRD V1 ***- A8DUB0_SOLLC); contains Interpro domain(s) IPR004046 Glutathione S-transferase, C-terminal	0.17	23.43	137.82	2.22e-17	1.49	9.34	6.28	2.55e-08
Solyc10g085030	Soul heme-binding family protein (AHRD V1 **** D7LKR5_ARALY); contains Interpro domain(s) IPR006917 SOUL haem-binding protein	16.83	289.81	17.22	2.01e-54	54.07	196.27	3.63	6.93e-07
Solyc10g085240	UDP-glucosyltransferase (AHRD V1 **-- C0LNQ9_MAIZE); contains Interpro domain(s) IPR002213 UDP-glucuronosyl/UDP-glucosyltransferase	0.1	1.63	15.87	6.37e-08	0.39	5.03	12.89	9.17e-17
Solyc10g085860	UDP-glucosyltransferase family 1 protein (AHRD V1 ***- C6KI43_CITSI); contains Interpro domain(s) IPR002213 UDP-glucuronosyl/UDP-glucosyltransferase	2.09	41.52	19.89	1.75e-51	6.17	44.42	7.2	1.31e-25
Solyc10g085870	UDP-glucosyltransferase family 1 protein (AHRD V1 ***- C6KI43_CITSI); contains Interpro domain(s) IPR002213 UDP-glucuronosyl/UDP-glucosyltransferase	0.72	4.2	5.87	0.0384252	0.48	1.44	2.98	0.0356882
Solyc10g086710	PAR-1b protein (AHRD V1 ***- Q43588_TOBAC); contains Interpro domain(s) IPR009489 PAR1	5.61	20.05	3.57	1.02e-07	12.51	33.22	2.66	6.88e-06
Solyc11g005480	Citrate binding protein (AHRD V1 ***- Q8H9C1_SOLTU); contains Interpro domain(s) IPR014895 Alginate lyase 2	0.32	14.07	44.31	1.96e-17	0.69	5.3	7.65	1.27e-07
Solyc11g005630	Receptor-like protein kinase (AHRD V1 ***- Q39202_ARATH); contains Interpro domain(s) IPR002290 Serine/threonine protein kinase	39.25	274.22	6.99	6.75e-31	62.57	162.38	2.6	1.1e-07			Yes
Solyc11g005700	U-box domain-containing protein (AHRD V1 ***- D7MRW3_ARALY); contains Interpro domain(s) IPR003613 U box domain	1.98	4.5	2.27	0.0151097	1.53	5.17	3.39	3.35e-05
Solyc11g005740	PHD-finger family protein expressed (AHRD V1 *-*- Q53MN0_ORYSJ); contains Interpro domain(s) IPR011011 Zinc finger, FYVE/PHD-type	0.11	0.95	8.29	0.00279413	0.25	0.99	3.96	0.0213744
Solyc11g005830	NifS-like protein Aminotransferase class V family (AHRD V1 **-- Q30U90_SULDN); contains Interpro domain(s) IPR000192 Aminotransferase, class V/Cysteine desulfurase	0.27	29.31	110.59	9.4e-89	2.64	23.08	8.74	1.32e-27
Solyc11g005840	Cysteine desulfurase (AHRD V1 **-- A4A4I5_9GAMM); contains Interpro domain(s) IPR000192 Aminotransferase, class V/Cysteine desulfurase	0.81	94.24	116.35	5.14e-116	10	75.64	7.57	6.41e-29
Solyc11g005860	Cysteine desulfurase (AHRD V1 **-- A4A4I5_9GAMM); contains Interpro domain(s) IPR000192 Aminotransferase, class V/Cysteine desulfurase	0.1	6.76	67.6	4.89e-32	0.58	4.31	7.39	1.37e-13
Solyc11g006030	U-box domain-containing protein (AHRD V1 ***- D7MID4_ARALY); contains Interpro domain(s) IPR003613 U box domain	3.46	39.45	11.41	1.41e-36	6.05	38.57	6.38	3.81e-21
Solyc11g007490	UDP-glucosyltransferase (AHRD V1 **-* B3VI56_STERE); contains Interpro domain(s) IPR002213 UDP-glucuronosyl/UDP-glucosyltransferase	0.19	6.38	34.01	6.53e-28	0.56	2.67	4.77	0.0277073
Solyc11g007770	Exostosin-2 (AHRD V1 *-*- Q0IFF4_AEDAE); contains Interpro domain(s) IPR015338 EXTL2, alpha-1,4-N-acetylhexosaminyltransferase	6.41	50.24	7.84	3.82e-14	16.08	43.25	2.69	5.29e-08
Solyc11g007890	1-aminocyclopropane-1-carboxylate oxidase 4 (AHRD V1 **-- ACCO4_SOLLC); contains Interpro domain(s) IPR005123 Oxoglutarate and iron-dependent oxygenase	7.24	47.06	6.5	5.92e-25	11.2	44.39	3.96	0.000737022
Solyc11g007980	Cytochrome P450	0.36	9.67	26.67	0.00392257	0.88	6.53	7.39	1.82e-06
Solyc11g010500	Mitochondrial carrier family (AHRD V1 ***- C1MMX1_MICPS); contains Interpro domain(s) IPR001993 Mitochondrial substrate carrier	22.53	67.87	3.01	3.12e-08	20.05	56.24	2.8	3.94e-08
Solyc11g010780	Glucosyltransferase (AHRD V1 ***- A5I865_BRANA); contains Interpro domain(s) IPR002213 UDP-glucuronosyl/UDP-glucosyltransferase	2.76	27.58	10	2.49e-29	4.88	13.36	2.74	1.02e-05
Solyc11g011180	LRR receptor-like serine/threonine-protein kinase, RLP	1.7	22.19	13.05	9.02e-43	5.3	18.88	3.56	3.2e-08
Solyc11g011350	Tir-nbs-lrr, resistance protein	1.54	5.45	3.54	2.38e-09	2.58	5.4	2.1	0.00117672
Solyc11g011360	Nudix hydrolase 4 (AHRD V1 **-- B6T5N7_MAIZE); contains Interpro domain(s) IPR000086 NUDIX hydrolase domain	4.9	29.77	6.07	8.92e-17	13.01	33.15	2.55	1.86e-05
Solyc11g015900	F-box family protein (AHRD V1 ***- B9GTQ9_POPTR); contains Interpro domain(s) IPR017451 F-box associated type 1	0.39	3.43	8.85	3.12e-09	0.94	2.61	2.78	0.01219
Solyc11g017280	Receptor like kinase, RLK	2.08	9.62	4.63	9.76e-15	4.76	10.41	2.19	0.000142395
Solyc11g018800	Peroxidase 2 (AHRD V1 ***- Q9SSZ8_SCUBA); contains Interpro domain(s) IPR002016 Haem peroxidase, plant/fungal/bacterial	23.98	104.53	4.36	4.75e-16	43.96	151.08	3.44	0.00260519
Solyc11g044390	Osmotin-like protein (Fragment) (AHRD V1 **-- Q8S4L1_SOLNI); contains Interpro domain(s) IPR001938 Thaumatin, pathogenesis-related	0.06	12.85	233.7	2.67e-16	0.7	6.14	8.82	0.00064917
Solyc11g044400	Osmotin 81 (Fragment) (AHRD V1 **-- Q84ML6_SOLTU); contains Interpro domain(s) IPR001938 Thaumatin, pathogenesis-related	0.14	7.23	50.76	1.36e-08	0.5	4.59	9.17	0.00138229
Solyc11g062400	ATP binding / serine-threonine kinase (AHRD V1 **** C5DB71_VITVI); contains Interpro domain(s) IPR002290 Serine/threonine protein kinase	2.23	19.79	8.87	1.53e-17	3.53	14.73	4.17	3.67e-11			Yes
Solyc11g065910	Unknown Protein (AHRD V1); contains Interpro domain(s) IPR006706 Extensin-like region	0.45	3.23	7.27	2.04e-07	1.41	8.43	5.98	0.00661758
Solyc11g066060	heat shock protein (AHRD V1 ***- B2D2G5_CAPSN); contains Interpro domain(s) IPR013126 Heat shock protein 70	202.81	680.13	3.35	3.16e-08	158.78	365.22	2.3	5.83e-05
Solyc11g066800	Lysine/histidine transporter (AHRD V1 ***- B9HLA1_POPTR); contains Interpro domain(s) IPR013057 Amino acid transporter, transmembrane	2.69	16.27	6.05	6.12e-11	5.11	11.49	2.25	0.00050156
Solyc11g068770	CCR4-NOT transcription complex subunit 7 (AHRD V1 ***- B4FG48_MAIZE); contains Interpro domain(s) IPR006941 Ribonuclease CAF1	5.8	22.91	3.95	2.26e-10	10.64	23.12	2.17	0.00039307
Solyc11g068940	U-box domain-containing protein 24 (AHRD V1 ***- D7LAS1_ARALY); contains Interpro domain(s) IPR003613 U box domain	0.99	40.34	40.54	7.47e-67	9.38	43.87	4.68	1.14e-08
Solyc11g069220	MLO-like protein 3 (AHRD V1 ***- C6EWE6_VITVI); contains Interpro domain(s) IPR004326 Mlo-related protein	3.1	33.62	10.86	2.51e-34	8.08	28.99	3.59	0.000347267
Solyc11g069680	Acyltransferase-like protein (AHRD V1 **-- Q589X8_TOBAC); contains Interpro domain(s) IPR003480 Transferase	0.35	11.77	33.62	1.59e-40	1.58	8.56	5.41	0.0373312
Solyc11g071990	Nitric oxide reductase FlRd-NAD(+) reductase (AHRD V1 **-- NORW_VIBFM); contains Interpro domain(s) IPR013027 FAD-dependent pyridine nucleotide-disulphide oxidoreductase	1.17	5.59	4.79	1.85e-06	1.76	11.23	6.39	8.22e-09	Nitric oxide reductase	[18]
Solyc11g072140	Receptor-like protein kinase At3g21340 (AHRD V1 *-*- RLK6_ARATH); contains Interpro domain(s) IPR002290 Serine/threonine protein kinase	0.24	2.72	11.09	5.47e-08	1.21	6.75	5.57	2e-14			Yes
Solyc11g072470	LOB domain protein 1 (AHRD V1 ***- D7KHW8_ARALY); contains Interpro domain(s) IPR004883 Lateral organ boundaries, LOB	11.62	50.72	4.37	0.00198924	12.68	28.61	2.26	0.00260655
Solyc11g072920	Peroxidase 5 (AHRD V1 ***- Q9XFL6_PHAVU); contains Interpro domain(s) IPR002016 Haem peroxidase, plant/fungal/bacterial	0.37	3.38	9.07	0.000371351	1.53	11.47	7.49	9.05e-05
Solyc11g072930	LRR receptor-like serine/threonine-protein kinase, RLP	2.4	23.02	9.6	7.12e-12	12.82	48.67	3.8	1.53e-05
Solyc11g073110	Auxin-regulated protein (AHRD V1 ***- Q945F5_SOLLC); contains Interpro domain(s) IPR010369 Protein of unknown function DUF966	0.62	9.55	15.41	6.45e-25	2.2	10.71	4.87	1.14e-11
Solyc12g005530	Nbs, resistance protein fragment	0.9	5.37	5.98	0.000916625	2.3	7.11	3.09	0.0241961
Solyc12g005720	Cysteine-rich receptor-like protein kinase (AHRD V1 ***- C6ZRS1_SOYBN); contains Interpro domain(s) IPR002902 Protein of unknown function DUF26	14.06	442.38	31.47	9.66e-75	83.79	304.79	3.64	6.01e-13
Solyc12g006840	Serine/threonine kinase receptor (AHRD V1 **** Q7DMS5_BRANA); contains Interpro domain(s) IPR002290 Serine/threonine protein kinase	4.35	20.85	4.79	8.95e-12	7.53	22.29	2.96	5.47e-09	Close to AtRFO3 (At3g16030)	[20]
Solyc12g007050	Unknown Protein (AHRD V1); contains Interpro domain(s) IPR009424 Protein of unknown function DUF1070	11.76	137	11.65	1.32e-09	44.41	120.13	2.71	0.0467971
Solyc12g008500	Receptor like kinase, RLK	4.28	29.19	6.83	3.73e-26	8.68	22.12	2.55	1.11e-06
Solyc12g009520	LRR receptor-like serine/threonine-protein kinase, RLP	2.49	17.21	6.91	1.04e-21	4.57	12.91	2.83	8.59e-08
Solyc12g010410	Homeobox protein knotted-1-like 3 (AHRD V1 ***- B6T3D1_MAIZE); contains Interpro domain(s) IPR005541 KNOX2	0.15	4.79	33.01	2.99e-18	1.31	3.97	3.02	0.00152936
Solyc12g010710	Unknown Protein (AHRD V1)	1.64	33.6	20.49	9.37e-32	9.9	39.74	4.01	2.44e-10
Solyc12g011100	Unknown Protein (AHRD V1)	10.92	76.26	6.98	1.82e-13	22.99	71.66	3.12	0.00500095
Solyc12g013690	Monooxygenase FAD-binding protein (AHRD V1 **-- Q1B616_MYCSS); contains Interpro domain(s) IPR003042 Aromatic-ring hydroxylase-like	5.3	27.88	5.26	1.85e-12	6.1	17.28	2.83	0.000639283
Solyc12g014010	Glucosyltransferase (AHRD V1 ***- Q8RU72_TOBAC); contains Interpro domain(s) IPR002213 UDP-glucuronosyl/UDP-glucosyltransferase	7.55	116.13	15.39	1.67e-08	22.06	67.66	3.07	0.00660043
Solyc12g036330	Receptor-like protein kinase At3g21340 (AHRD V1 *-*- RLK6_ARATH); contains Interpro domain(s) IPR002290 Serine/threonine protein kinase	1.74	23.69	13.57	4.62e-40	5.67	14.86	2.62	2.68e-06			Yes
Solyc12g036560	Glutathione S-transferase-like protein (AHRD V1 ***- A8DUB0_SOLLC); contains Interpro domain(s) IPR004045 Glutathione S-transferase, N-terminal	9.18	276.24	30.09	1.97e-17	40.73	123.63	3.04	1.56e-08
Solyc12g038650	Unknown Protein (AHRD V1)	7.43	41.32	5.56	1.78e-07	20.79	44.18	2.12	0.0273284
Solyc12g040570	6-phosphogluconate dehydrogenase decarboxylating (AHRD V1 ***- B9H3V6_POPTR); contains Interpro domain(s) IPR006115 6-phosphogluconate dehydrogenase, NAD-binding	16.7	180.81	10.83	8.39e-41	40.54	98.32	2.43	2.57e-06
Solyc12g040580	6-phosphogluconate dehydrogenase decarboxylating (AHRD V1 ***- B9HIW3_POPTR); contains Interpro domain(s) IPR006114 6-phosphogluconate dehydrogenase, C-terminal	22.39	232.36	10.38	2.78e-37	51.22	128.05	2.5	1.57e-06
Solyc12g042480	Cytochrome P450	9.37	109.89	11.73	6.1e-43	19.71	74.4	3.78	1.95e-09
Solyc12g044940	Short-chain dehydrogenase/reductase SDR (AHRD V1 ***- B8I6V4_CLOCE); contains Interpro domain(s) IPR002347 Glucose/ribitol dehydrogenase	78.27	402.75	5.15	4.65e-21	176.71	370.75	2.1	9.08e-05
Solyc12g044950	Omega-6 fatty acid desaturase (AHRD V1 **** Q461Q1_HEVBR); contains Interpro domain(s) IPR005804 Fatty acid desaturase, type 1	6.89	25.92	3.76	1.24e-10	8.31	18.06	2.17	0.00106689
Solyc12g045020	Cytochrome P450	0.65	34.02	52.74	1.43e-72	6.46	24.71	3.82	1.62e-11
Solyc12g049030	Fatty acid desaturase (AHRD V1 ***- B3SP99_CAPAN); contains Interpro domain(s) IPR005804 Fatty acid desaturase, type 1	0.59	96.88	162.82	9.58e-73	21.85	51.74	2.37	0.000649696
Solyc12g055710	RING finger protein 38 (AHRD V1 *-*- RNF38_HUMAN); contains Interpro domain(s) IPR018957 Zinc finger, C3HC4 RING-type	0.36	3.98	10.9	5.61e-09	0.81	5.11	6.3	1.84e-07
Solyc12g056930	Sulfate transporter 2 (AHRD V1 ***- Q9AT47_SOLLC); contains Interpro domain(s) IPR001902 Sulphate anion transporter	1.54	5.1	3.3	0.000777855	2.92	8.49	2.91	0.00960644
Solyc12g056960	Glucan 1 3-beta-glucosidase (AHRD V1 ***- C1H4T0_PARBA); contains Interpro domain(s) IPR001547 Glycoside hydrolase, family 5	37.77	142.57	3.78	4.59e-14	73.8	163.05	2.21	3.45e-05
Solyc12g057140	Unknown Protein (AHRD V1)	20.09	102.32	5.09	2.54e-08	30.56	97.76	3.2	0.000976434
Solyc12g062510	ATPase (AHRD V1 ***- C0SAL8_PARBP); contains Interpro domain(s) IPR001757 ATPase, P-type, K/Mg/Cd/Cu/Zn/Na/Ca/Na/H-transporter	0.92	5.81	6.28	1.55e-05	2.72	7.07	2.6	0.0231235
Solyc12g088000	Aminotransferase family protein (AHRD V1 ***- B9HZQ9_POPTR); contains Interpro domain(s) IPR005958 Tyrosine/nicotianamine aminotransferase	0.07	1.4	20.79	1.78e-07	0.45	3.77	8.38	2.43e-10
Solyc12g088040	Receptor-like protein kinase At3g21340 (AHRD V1 *-** RLK6_ARATH); contains Interpro domain(s) IPR002290 Serine/threonine protein kinase	1.94	43.91	22.66	4.83e-58	7.04	26.81	3.81	4.39e-09			Yes
Solyc12g088370	Interferon-related developmental regulator family protein (AHRD V1 ***- B4FQN7_MAIZE); contains Interpro domain(s) IPR007701 Interferon-related developmental regulator, N-terminal	6.75	23.29	3.45	1.07e-07	10.82	22.1	2.04	0.00104986
Solyc12g088390	Zinc-finger protein (AHRD V1 ***- Q40899_PETHY); contains Interpro domain(s) IPR007087 Zinc finger, C2H2-type	0.6	16.75	27.92	1.43e-29	4.32	23.52	5.45	3.84e-07
Solyc12g088400	Zinc-finger protein (AHRD V1 ***- Q40899_PETHY)	0.72	4.75	6.6	0.000865261	1.33	8.65	6.52	1.21e-05
Solyc12g088940	Protein serine/threonine kinase (AHRD V1 *-*- D3BP85_POLPA); contains Interpro domain(s) IPR002290 Serine/threonine protein kinase	4.82	18.89	3.92	3.62e-10	8.8	22.29	2.53	1.01e-06
Solyc12g096350	WRKY transcription factor 11 (AHRD V1 ***- D7MB53_ARALY); contains Interpro domain(s) IPR003657 DNA-binding WRKY	1.19	4.36	3.66	0.000144558	1.48	5.06	3.42	4.94e-05
Solyc12g096710	Receptor like kinase, RLK	6.14	29.6	4.82	2.99e-18	13.24	27.43	2.07	0.000300982			Yes
Solyc12g096960	Major allergen Mal d 1.0502 (AHRD V1 ***- Q4VPK6_MALDO); contains Interpro domain(s) IPR000916 Bet v I allergen	3.81	81.08	21.25	1.64e-36	19.21	87.53	4.56	3e-15
Solyc12g098210	ABC transporter G family member 40 (AHRD V1 ***- AB40G_ARATH); contains Interpro domain(s) IPR013525 ABC-2 type transporter	0.1	1.91	20.14	3.33e-22	0.2	0.67	3.37	0.00283095
Solyc12g099980	LRR receptor-like serine/threonine-protein kinase, RLP	0.29	6.53	22.14	3.93e-15	0.83	2.12	2.55	0.00386839
Solyc12g100010	LRR receptor-like serine/threonine-protein kinase, RLP	1.25	8.46	6.76	1.91e-20	1.92	8.36	4.35	3.98e-13
Solyc12g100240	Fatty acid desaturase (AHRD V1 ***- B3SP99_CAPAN)	1.48	466.42	315.15	1.99e-50	53.32	150.93	2.83	9.14e-07
Solyc12g100250	Fatty acid desaturase (AHRD V1 ***- B3SP99_CAPAN); contains Interpro domain(s) IPR005804 Fatty acid desaturase, type 1	0.08	22.33	262.71	4.22e-29	3.54	10.46	2.95	0.00622866
Solyc12g100260	Fatty acid desaturase (AHRD V1 ***- B3SP99_CAPAN)	1.93	557.91	289.07	5.07e-78	64.69	192.36	2.97	1.08e-07
Solyc12g100270	CER1 (AHRD V1 **-- B6TFH3_MAIZE); contains Interpro domain(s) IPR006694 Fatty acid hydroxylase	0.14	50.86	376.74	6.77e-122	4.61	24.88	5.4	7.03e-18
B. Selected FIRE genes (using p-value < 0.05) previously implicated in plant immunity
GeneID	Human readable description	Mock 6h	flgII-28 6h	ratio	adjust p	DC3000 6h	DC3000 ΔavrPto ΔavrPtoB 6h	ratio	adjust p	Comment	Reference	VIGS in N. benthamiana?
Solyc01g088690	Receptor Like Cytoplasmic Kinase VII	2.55	6.43	2.52	0.00013981	5.07	9.04	1.78	0.0452682	BSR1 - rice-FOX	[21]
Solyc02g067660	Phytoalexin deficient 4 (Fragment) (AHRD V1 **-- B2BDV5_ARALY); contains Interpro domain(s) IPR002921 Lipase, class 3	11.42	32.84	2.88	5.22228e-05	34.32	57.29	1.67	0.0273284	SAG101	[22]
Solyc02g077780	Necrotic spotted lesions 1 (Fragment) (AHRD V1 *-*- B6ZA38_HELPE); contains Interpro domain(s) IPR001862 Membrane attack complex component/perforin/complement C9	9.53	38.41	4.03	3.99904e-15	18.06	33.7	1.87	0.00208957	NSL1	[23]
Solyc04g074230	14-3-3 protein sigma gamma zeta beta/alpha (AHRD V1 **-- Q16QZ7_AEDAE); contains Interpro domain(s) IPR000308 14-3-3 protein	137.05	219.78	1.6	0.0462841	151.12	255.45	1.69	0.0150118	TFT7	[24]
Solyc05g053230	Receptor Like Cytoplasmic Kinase VIII	24.24	64.85	2.68	2.41518e-07	32.54	60.09	1.85	0.0039632	Pti1b	[25]
Solyc06g071810	Leucine Rich Repeat Kinase X	33.35	158.89	4.76	7.44112e-20	74.58	131.46	1.76	0.00514843	SOBIR1	[26]
Solyc08g077980	Bax inhibitor (AHRD V1 ***- Q6U1L7_SOLLC); contains Interpro domain(s) IPR006214 Uncharacterised protein family UPF0005	136.44	297.22	2.18	0.000106848	175.97	279.47	1.59	0.0475057	Bax inhibitor	[27]
Solyc09g010850	Receptor Like Cytoplasmic Kinase VII	25.55	71.6	2.8	1.39383e-08	33.58	66.27	1.97	0.00064917	TPK1b	[28]
REFERENCES
1. Gonzalez-Lamothe R, Tsitsigiannis DI, Ludwig AA, Panicot M, Shirasu K, Jones JD: The U-box protein CMPG1 is required for efficient activation of defense mechanisms triggered by multiple resistance genes in tobacco and tomato. Plant Cell 2006, 18:1067-1083. 2. Gomez-Gomez L, Boller T: FLS2: an LRR receptor-like kinase involved in the perception of the bacterial elicitor flagellin in Arabidopsis…
