# Supplementary material for: Transcriptomics-based screen for genes induced by flagellin and repressed by pathogen effectors identifies a cell wall-associated kinase involved in plant immunity
Source: Genome Biol. 2013 Dec 20;14(12):R139. doi: 10.1186/gb-2013-14-12-r139 (PMC4053735; doi:10.1186/gb-2013-14-12-r139)
Supplement: Additional file 6: Table S3 — GO term analysis of FIRE genes using genes induced by flgII-28 as the reference. Terms are grouped based on process (P), component (C) and function (F). [file gb-2013-14-12-r139-S6.xlsx]

## Sheet: Sheet1
Additional file 6: Table S3 GO term analysis of FIRE genes using genes induced by flgII-28 as the reference. Terms are grouped based on Process (P), Component (C) and Function (F).
#GO ID	GO term	Domain	Cluster frequency	Background frequency	Raw P-value	Corrected P-value
GO:0009607	response to biotic stimulus	P	826 out of 2268 genes, 36%	5809 out of 34727 genes, 17%	3.16315e-122	1.28139e-118
GO:0042221	response to chemical stimulus	P	1244 out of 2268 genes, 55%	11092 out of 34727 genes, 32%	2.6872e-120	1.08859e-116
GO:0009814	defense response, incompatible interaction	P	539 out of 2268 genes, 24%	2923 out of 34727 genes, 8%	1.89092e-118	7.66013e-115
GO:0010200	response to chitin	P	475 out of 2268 genes, 21%	2359 out of 34727 genes, 7%	1.02935e-117	4.16988e-114
GO:0010033	response to organic substance	P	1110 out of 2268 genes, 49%	9393 out of 34727 genes, 27%	3.63413e-117	1.47219e-113
GO:0051707	response to other organism	P	799 out of 2268 genes, 35%	5660 out of 34727 genes, 16%	2.032e-115	8.23164e-112
GO:0006950	response to stress	P	1325 out of 2268 genes, 58%	12567 out of 34727 genes, 36%	7.23194e-110	2.92966e-106
GO:0045087	innate immune response	P	610 out of 2268 genes, 27%	3789 out of 34727 genes, 11%	3.2359e-108	1.31086e-104
GO:0050896	response to stimulus	P	1555 out of 2268 genes, 69%	16091 out of 34727 genes, 46%	3.93228e-108	1.59297e-104
GO:0006955	immune response	P	620 out of 2268 genes, 27%	3919 out of 34727 genes, 11%	9.12873e-107	3.69805e-103
GO:0006952	defense response	P	799 out of 2268 genes, 35%	5870 out of 34727 genes, 17%	1.50762e-106	6.10738e-103
GO:0002376	immune system process	P	666 out of 2268 genes, 29%	4472 out of 34727 genes, 13%	2.73283e-103	1.10707e-99
GO:0031347	regulation of defense response	P	523 out of 2268 genes, 23%	3058 out of 34727 genes, 9%	4.03333e-101	1.6339e-97
GO:0009743	response to carbohydrate stimulus	P	601 out of 2268 genes, 26%	3933 out of 34727 genes, 11%	2.28624e-96	9.26154e-93
GO:0009627	systemic acquired resistance	P	441 out of 2268 genes, 19%	2374 out of 34727 genes, 7%	5.20947e-96	2.11036e-92
GO:0007165	signal transduction	P	918 out of 2268 genes, 40%	7580 out of 34727 genes, 22%	8.53673e-96	3.45823e-92
GO:0071310	cellular response to organic substance	P	799 out of 2268 genes, 35%	6213 out of 34727 genes, 18%	3.17497e-93	1.28618e-89
GO:0070887	cellular response to chemical stimulus	P	848 out of 2268 genes, 37%	6838 out of 34727 genes, 20%	8.17192e-92	3.31044e-88
GO:0051704	multi-organism process	P	883 out of 2268 genes, 39%	7269 out of 34727 genes, 21%	1.10123e-91	4.4611e-88
GO:0034976	response to endoplasmic reticulum stress	P	360 out of 2268 genes, 16%	1737 out of 34727 genes, 5%	4.73196e-91	1.91692e-87
GO:0009755	hormone-mediated signaling pathway	P	634 out of 2268 genes, 28%	4406 out of 34727 genes, 13%	8.70304e-91	3.5256e-87
GO:0006810	transport	P	1142 out of 2268 genes, 50%	10669 out of 34727 genes, 31%	1.21e-90	4.90172e-87
GO:0080134	regulation of response to stress	P	543 out of 2268 genes, 24%	3461 out of 34727 genes, 10%	2.9171e-90	1.18172e-86
GO:0009719	response to endogenous stimulus	P	848 out of 2268 genes, 37%	6889 out of 34727 genes, 20%	4.75678e-90	1.92697e-86
GO:0009725	response to hormone stimulus	P	838 out of 2268 genes, 37%	6805 out of 34727 genes, 20%	9.14454e-89	3.70445e-85
GO:0051234	establishment of localization	P	1152 out of 2268 genes, 51%	10873 out of 34727 genes, 31%	9.19923e-89	3.72661e-85
GO:0007154	cell communication	P	1000 out of 2268 genes, 44%	8862 out of 34727 genes, 26%	4.15436e-88	1.68293e-84
GO:0010363	regulation of plant-type hypersensitive response	P	434 out of 2268 genes, 19%	2447 out of 34727 genes, 7%	1.58885e-87	6.43643e-84
GO:0023052	signaling	P	930 out of 2268 genes, 41%	7987 out of 34727 genes, 23%	2.13327e-87	8.64189e-84
GO:0045088	regulation of innate immune response	P	454 out of 2268 genes, 20%	2638 out of 34727 genes, 8%	2.2125e-87	8.96282e-84
GO:0042742	defense response to bacterium	P	421 out of 2268 genes, 19%	2350 out of 34727 genes, 7%	4.22415e-86	1.7112e-82
GO:0009617	response to bacterium	P	503 out of 2268 genes, 22%	3167 out of 34727 genes, 9%	9.40924e-85	3.81168e-81
GO:0050776	regulation of immune response	P	464 out of 2268 genes, 20%	2792 out of 34727 genes, 8%	3.41982e-84	1.38537e-80
GO:0071495	cellular response to endogenous stimulus	P	656 out of 2268 genes, 29%	4812 out of 34727 genes, 14%	5.52098e-84	2.23655e-80
GO:0051179	localization	P	1183 out of 2268 genes, 52%	11498 out of 34727 genes, 33%	1.77303e-83	7.18255e-80
GO:0032870	cellular response to hormone stimulus	P	646 out of 2268 genes, 28%	4723 out of 34727 genes, 14%	4.3809e-83	1.7747e-79
GO:0051716	cellular response to stimulus	P	1138 out of 2268 genes, 50%	10909 out of 34727 genes, 31%	1.65163e-82	6.69076e-79
GO:0009611	response to wounding	P	471 out of 2268 genes, 21%	2899 out of 34727 genes, 8%	3.6289e-82	1.47007e-78
GO:0009751	response to salicylic acid stimulus	P	455 out of 2268 genes, 20%	2771 out of 34727 genes, 8%	1.22692e-80	4.97027e-77
GO:0002682	regulation of immune system process	P	471 out of 2268 genes, 21%	2935 out of 34727 genes, 8%	2.54999e-80	1.033e-76
GO:0080135	regulation of cellular response to stress	P	448 out of 2268 genes, 20%	2715 out of 34727 genes, 8%	5.53174e-80	2.24091e-76
GO:0009863	salicylic acid mediated signaling pathway	P	395 out of 2268 genes, 17%	2215 out of 34727 genes, 6%	8.96216e-80	3.63057e-76
GO:0071446	cellular response to salicylic acid stimulus	P	395 out of 2268 genes, 17%	2237 out of 34727 genes, 6%	1.79243e-78	7.26111e-75
GO:0009620	response to fungus	P	371 out of 2268 genes, 16%	2018 out of 34727 genes, 6%	2.12932e-78	8.62588e-75
GO:0051649	establishment of localization in cell	P	755 out of 2268 genes, 33%	6137 out of 34727 genes, 18%	1.61421e-77	6.53918e-74
GO:0051641	cellular localization	P	787 out of 2268 genes, 35%	6578 out of 34727 genes, 19%	9.5999e-76	3.88892e-72
GO:0010941	regulation of cell death	P	508 out of 2268 genes, 22%	3408 out of 34727 genes, 10%	1.00357e-75	4.06546e-72
GO:0006612	protein targeting to membrane	P	438 out of 2268 genes, 19%	2702 out of 34727 genes, 8%	1.48876e-75	6.03095e-72
GO:0043067	regulation of programmed cell death	P	501 out of 2268 genes, 22%	3352 out of 34727 genes, 10%	5.78355e-75	2.34291e-71
GO:0009753	response to jasmonic acid stimulus	P	452 out of 2268 genes, 20%	2853 out of 34727 genes, 8%	6.14212e-75	2.48817e-71
GO:0048583	regulation of response to stimulus	P	633 out of 2268 genes, 28%	4792 out of 34727 genes, 14%	8.33831e-75	3.37785e-71
GO:0043069	negative regulation of programmed cell death	P	335 out of 2268 genes, 15%	1757 out of 34727 genes, 5%	1.57879e-74	6.39567e-71
GO:0032787	monocarboxylic acid metabolic process	P	621 out of 2268 genes, 27%	4678 out of 34727 genes, 13%	5.36637e-74	2.17392e-70
GO:0060548	negative regulation of cell death	P	335 out of 2268 genes, 15%	1767 out of 34727 genes, 5%	7.12146e-74	2.8849e-70
GO:0006725	cellular aromatic compound metabolic process	P	571 out of 2268 genes, 25%	4131 out of 34727 genes, 12%	1.208e-73	4.89359e-70
GO:0046907	intracellular transport	P	693 out of 2268 genes, 31%	5523 out of 34727 genes, 16%	2.00287e-73	8.11364e-70
GO:0019438	aromatic compound biosynthetic process	P	481 out of 2268 genes, 21%	3187 out of 34727 genes, 9%	4.73057e-73	1.91635e-69
GO:0031348	negative regulation of defense response	P	323 out of 2268 genes, 14%	1718 out of 34727 genes, 5%	3.57492e-70	1.4482e-66
GO:0009696	salicylic acid metabolic process	P	269 out of 2268 genes, 12%	1285 out of 34727 genes, 4%	3.96425e-68	1.60592e-64
GO:0045184	establishment of protein localization	P	625 out of 2268 genes, 28%	4901 out of 34727 genes, 14%	1.33451e-67	5.40612e-64
GO:0015031	protein transport	P	620 out of 2268 genes, 27%	4869 out of 34727 genes, 14%	1.03078e-66	4.17569e-63
GO:0009697	salicylic acid biosynthetic process	P	255 out of 2268 genes, 11%	1199 out of 34727 genes, 3%	6.07933e-66	2.46274e-62
GO:0006082	organic acid metabolic process	P	729 out of 2268 genes, 32%	6195 out of 34727 genes, 18%	1.18684e-65	4.80791e-62
GO:0019752	carboxylic acid metabolic process	P	726 out of 2268 genes, 32%	6173 out of 34727 genes, 18%	3.27899e-65	1.32832e-61
GO:0043436	oxoacid metabolic process	P	726 out of 2268 genes, 32%	6173 out of 34727 genes, 18%	3.27899e-65	1.32832e-61
GO:0042180	cellular ketone metabolic process	P	732 out of 2268 genes, 32%	6259 out of 34727 genes, 18%	7.95433e-65	3.2223e-61
GO:0044281	small molecule metabolic process	P	941 out of 2268 genes, 41%	8924 out of 34727 genes, 26%	8.13388e-65	3.29503e-61
GO:0016053	organic acid biosynthetic process	P	574 out of 2268 genes, 25%	4401 out of 34727 genes, 13%	1.06396e-64	4.31009e-61
GO:0046394	carboxylic acid biosynthetic process	P	574 out of 2268 genes, 25%	4401 out of 34727 genes, 13%	1.06396e-64	4.31009e-61
GO:0006984	ER-nucleus signaling pathway	P	258 out of 2268 genes, 11%	1243 out of 34727 genes, 4%	1.7756e-64	7.19297e-61
GO:0035966	response to topologically incorrect protein	P	302 out of 2268 genes, 13%	1623 out of 34727 genes, 5%	2.35552e-64	9.54221e-61
GO:0006886	intracellular protein transport	P	571 out of 2268 genes, 25%	4382 out of 34727 genes, 13%	3.63731e-64	1.47347e-60
GO:0006605	protein targeting	P	534 out of 2268 genes, 24%	3978 out of 34727 genes, 11%	8.56342e-64	3.46904e-60
GO:0008104	protein localization	P	649 out of 2268 genes, 29%	5298 out of 34727 genes, 15%	1.09312e-63	4.42822e-60
GO:0009738	abscisic acid mediated signaling pathway	P	305 out of 2268 genes, 13%	1661 out of 34727 genes, 5%	1.17163e-63	4.74626e-60
GO:0034613	cellular protein localization	P	599 out of 2268 genes, 26%	4719 out of 34727 genes, 14%	1.48467e-63	6.01441e-60
GO:0044283	small molecule biosynthetic process	P	591 out of 2268 genes, 26%	4631 out of 34727 genes, 13%	2.02181e-63	8.19034e-60
GO:0050789	regulation of biological process	P	1321 out of 2268 genes, 58%	14361 out of 34727 genes, 41%	4.94846e-63	2.00462e-59
GO:0009867	jasmonic acid mediated signaling pathway	P	336 out of 2268 genes, 15%	1965 out of 34727 genes, 6%	1.4969e-62	6.06396e-59
GO:0071395	cellular response to jasmonic acid stimulus	P	336 out of 2268 genes, 15%	1970 out of 34727 genes, 6%	2.82055e-62	1.1426e-58
GO:0065007	biological regulation	P	1383 out of 2268 genes, 61%	15413 out of 34727 genes, 44%	1.26259e-60	5.11474e-57
GO:0070727	cellular macromolecule localization	P	605 out of 2268 genes, 27%	4893 out of 34727 genes, 14%	4.48368e-60	1.81634e-56
GO:0071215	cellular response to abscisic acid stimulus	P	306 out of 2268 genes, 13%	1744 out of 34727 genes, 5%	2.87733e-59	1.16561e-55
GO:0006986	response to unfolded protein	P	254 out of 2268 genes, 11%	1286 out of 34727 genes, 4%	5.25692e-59	2.12958e-55
GO:0035967	cellular response to topologically incorrect protein	P	246 out of 2268 genes, 11%	1221 out of 34727 genes, 4%	8.19647e-59	3.32039e-55
GO:0034620	cellular response to unfolded protein	P	244 out of 2268 genes, 11%	1211 out of 34727 genes, 3%	2.49321e-58	1.01e-54
GO:0033554	cellular response to stress	P	720 out of 2268 genes, 32%	6343 out of 34727 genes, 18%	4.18472e-58	1.69523e-54
GO:0030968	endoplasmic reticulum unfolded protein response	P	241 out of 2268 genes, 11%	1191 out of 34727 genes, 3%	5.83026e-58	2.36184e-54
GO:0006865	amino acid transport	P	271 out of 2268 genes, 12%	1458 out of 34727 genes, 4%	1.98947e-57	8.05936e-54
GO:0050794	regulation of cellular process	P	1205 out of 2268 genes, 53%	12926 out of 34727 genes, 37%	3.04724e-57	1.23444e-53
GO:0033036	macromolecule localization	P	704 out of 2268 genes, 31%	6196 out of 34727 genes, 18%	1.11078e-56	4.49976e-53
GO:0009987	cellular process	P	1800 out of 2268 genes, 79%	22438 out of 34727 genes, 65%	1.55879e-56	6.31467e-53
GO:0015849	organic acid transport	P	285 out of 2268 genes, 13%	1611 out of 34727 genes, 5%	8.14324e-56	3.29883e-52
GO:0046942	carboxylic acid transport	P	283 out of 2268 genes, 12%	1598 out of 34727 genes, 5%	1.65055e-55	6.68638e-52
GO:0071704	organic substance metabolic process	P	606 out of 2268 genes, 27%	5050 out of 34727 genes, 15%	1.6951e-55	6.86683e-52
GO:0009862	systemic acquired resistance, salicylic acid mediated signaling pathway	P	278 out of 2268 genes, 12%	1577 out of 34727 genes, 5%	4.43771e-54	1.79772e-50
GO:0048585	negative regulation of response to stimulus	P	384 out of 2268 genes, 17%	2622 out of 34727 genes, 8%	9.66301e-54	3.91449e-50
GO:0002679	respiratory burst involved in defense response	P	168 out of 2268 genes, 7%	682 out of 34727 genes, 2%	1.7152e-52	6.94828e-49
GO:0045730	respiratory burst	P	170 out of 2268 genes, 7%	706 out of 34727 genes, 2%	1.25655e-51	5.09028e-48
GO:0050832	defense response to fungus	P	234 out of 2268 genes, 10%	1230 out of 34727 genes, 4%	2.94375e-51	1.19251e-47
GO:0071702	organic substance transport	P	334 out of 2268 genes, 15%	2184 out of 34727 genes, 6%	1.38124e-50	5.59541e-47
GO:0009737	response to abscisic acid stimulus	P	446 out of 2268 genes, 20%	3407 out of 34727 genes, 10%	3.89151e-49	1.57645e-45
GO:0009628	response to abiotic stimulus	P	883 out of 2268 genes, 39%	8811 out of 34727 genes, 25%	4.10573e-49	1.66323e-45
GO:0009605	response to external stimulus	P	574 out of 2268 genes, 25%	4884 out of 34727 genes, 14%	4.19317e-49	1.69865e-45
GO:0008152	metabolic process	P	1715 out of 2268 genes, 76%	21452 out of 34727 genes, 62%	1.58118e-47	6.40535e-44
GO:0009723	response to ethylene stimulus	P	329 out of 2268 genes, 15%	2231 out of 34727 genes, 6%	2.81833e-46	1.14171e-42
GO:0010035	response to inorganic substance	P	490 out of 2268 genes, 22%	4011 out of 34727 genes, 12%	1.09082e-45	4.41891e-42
GO:0009058	biosynthetic process	P	1265 out of 2268 genes, 56%	14444 out of 34727 genes, 42%	4.99569e-45	2.02376e-41
GO:0035556	intracellular signal transduction	P	343 out of 2268 genes, 15%	2414 out of 34727 genes, 7%	1.05173e-44	4.26057e-41
GO:0006468	protein phosphorylation	P	356 out of 2268 genes, 16%	2593 out of 34727 genes, 7%	4.26285e-43	1.72688e-39
GO:0006820	anion transport	P	270 out of 2268 genes, 12%	1712 out of 34727 genes, 5%	4.77941e-43	1.93614e-39
GO:0043449	cellular alkene metabolic process	P	150 out of 2268 genes, 7%	652 out of 34727 genes, 2%	5.15648e-43	2.08889e-39
GO:0046777	protein autophosphorylation	P	201 out of 2268 genes, 9%	1075 out of 34727 genes, 3%	8.49811e-43	3.44259e-39
GO:0043450	alkene biosynthetic process	P	145 out of 2268 genes, 6%	625 out of 34727 genes, 2%	4.69317e-42	1.9012e-38
GO:0044249	cellular biosynthetic process	P	1213 out of 2268 genes, 53%	13840 out of 34727 genes, 40%	4.94424e-42	2.00291e-38
GO:0009692	ethylene metabolic process	P	144 out of 2268 genes, 6%	621 out of 34727 genes, 2%	9.63892e-42	3.90473e-38
GO:0009693	ethylene biosynthetic process	P	144 out of 2268 genes, 6%	621 out of 34727 genes, 2%	9.63892e-42	3.90473e-38
GO:1900673	olefin metabolic process	P	152 out of 2268 genes, 7%	685 out of 34727 genes, 2%	1.4998e-41	6.07571e-38
GO:0044237	cellular metabolic process	P	1586 out of 2268 genes, 70%	19672 out of 34727 genes, 57%	2.56617e-41	1.03955e-37
GO:1900674	olefin biosynthetic process	P	145 out of 2268 genes, 6%	645 out of 34727 genes, 2%	2.33297e-40	9.45087e-37
GO:0002252	immune effector process	P	215 out of 2268 genes, 9%	1260 out of 34727 genes, 4%	2.16677e-39	8.77758e-36
GO:0009595	detection of biotic stimulus	P	163 out of 2268 genes, 7%	805 out of 34727 genes, 2%	3.47825e-39	1.40904e-35
GO:0006944	cellular membrane fusion	P	222 out of 2268 genes, 10%	1338 out of 34727 genes, 4%	9.89549e-39	4.00866e-35
GO:0061025	membrane fusion	P	222 out of 2268 genes, 10%	1340 out of 34727 genes, 4%	1.25398e-38	5.07986e-35
GO:0019748	secondary metabolic process	P	391 out of 2268 genes, 17%	3132 out of 34727 genes, 9%	8.25537e-38	3.34425e-34
GO:0006979	response to oxidative stress	P	298 out of 2268 genes, 13%	2125 out of 34727 genes, 6%	1.61157e-37	6.52846e-34
GO:1901137	carbohydrate derivative biosynthetic process	P	347 out of 2268 genes, 15%	2668 out of 34727 genes, 8%	6.15909e-37	2.49505e-33
GO:0010167	response to nitrate	P	214 out of 2268 genes, 9%	1300 out of 34727 genes, 4%	8.29074e-37	3.35858e-33
GO:0016310	phosphorylation	P	400 out of 2268 genes, 18%	3313 out of 34727 genes, 10%	1.98033e-35	8.02232e-32
GO:0015706	nitrate transport	P	207 out of 2268 genes, 9%	1266 out of 34727 genes, 4%	3.56609e-35	1.44462e-31
GO:0009267	cellular response to starvation	P	263 out of 2268 genes, 12%	1832 out of 34727 genes, 5%	1.01482e-34	4.11102e-31
GO:0044238	primary metabolic process	P	1544 out of 2268 genes, 68%	19427 out of 34727 genes, 56%	1.74842e-34	7.08286e-31
GO:0015698	inorganic anion transport	P	223 out of 2268 genes, 10%	1444 out of 34727 genes, 4%	4.5729e-34	1.85248e-30
GO:0042594	response to starvation	P	271 out of 2268 genes, 12%	1932 out of 34727 genes, 6%	4.70232e-34	1.90491e-30
GO:0031669	cellular response to nutrient levels	P	266 out of 2268 genes, 12%	1883 out of 34727 genes, 5%	6.23268e-34	2.52486e-30
GO:0006811	ion transport	P	391 out of 2268 genes, 17%	3264 out of 34727 genes, 9%	7.80629e-34	3.16233e-30
GO:0009414	response to water deprivation	P	308 out of 2268 genes, 14%	2358 out of 34727 genes, 7%	5.78466e-33	2.34336e-29
GO:0005975	carbohydrate metabolic process	P	579 out of 2268 genes, 26%	5599 out of 34727 genes, 16%	1.10234e-32	4.46558e-29
GO:0009415	response to water stimulus	P	308 out of 2268 genes, 14%	2370 out of 34727 genes, 7%	1.46567e-32	5.93741e-29
GO:0002237	response to molecule of bacterial origin	P	144 out of 2268 genes, 6%	747 out of 34727 genes, 2%	2.91243e-32	1.17982e-28
GO:0051606	detection of stimulus	P	207 out of 2268 genes, 9%	1335 out of 34727 genes, 4%	7.15111e-32	2.89692e-28
GO:0016192	vesicle-mediated transport	P	352 out of 2268 genes, 16%	2887 out of 34727 genes, 8%	8.99791e-32	3.64505e-28
GO:0032501	multicellular organismal process	P	1032 out of 2268 genes, 46%	11832 out of 34727 genes, 34%	1.49373e-31	6.05108e-28
GO:0031667	response to nutrient levels	P	293 out of 2268 genes, 13%	2240 out of 34727 genes, 6%	2.02233e-31	8.19247e-28
GO:0071496	cellular response to external stimulus	P	277 out of 2268 genes, 12%	2068 out of 34727 genes, 6%	2.20221e-31	8.92114e-28
GO:1901135	carbohydrate derivative metabolic process	P	477 out of 2268 genes, 21%	4410 out of 34727 genes, 13%	9.57932e-31	3.88058e-27
GO:0031668	cellular response to extracellular stimulus	P	274 out of 2268 genes, 12%	2054 out of 34727 genes, 6%	9.63729e-31	3.90407e-27
GO:0006793	phosphorus metabolic process	P	455 out of 2268 genes, 20%	4146 out of 34727 genes, 12%	1.26684e-30	5.13195e-27
GO:0009407	toxin catabolic process	P	151 out of 2268 genes, 7%	838 out of 34727 genes, 2%	2.04722e-30	8.2933e-27
GO:0006796	phosphate-containing compound metabolic process	P	453 out of 2268 genes, 20%	4138 out of 34727 genes, 12%	3.12795e-30	1.26713e-26
GO:0048193	Golgi vesicle transport	P	205 out of 2268 genes, 9%	1352 out of 34727 genes, 4%	3.1575e-30	1.2791e-26
GO:0006970	response to osmotic stress	P	417 out of 2268 genes, 18%	3716 out of 34727 genes, 11%	6.55939e-30	2.65721e-26
GO:0008610	lipid biosynthetic process	P	425 out of 2268 genes, 19%	3813 out of 34727 genes, 11%	6.90918e-30	2.79891e-26
GO:0009404	toxin metabolic process	P	151 out of 2268 genes, 7%	852 out of 34727 genes, 2%	1.31516e-29	5.32771e-26
GO:0009651	response to salt stress	P	395 out of 2268 genes, 17%	3466 out of 34727 genes, 10%	1.35295e-29	5.48079e-26
GO:0006629	lipid metabolic process	P	541 out of 2268 genes, 24%	5275 out of 34727 genes, 15%	2.58588e-29	1.04754e-25
GO:0048519	negative regulation of biological process	P	641 out of 2268 genes, 28%	6568 out of 34727 genes, 19%	2.60222e-29	1.05416e-25
GO:0046483	heterocycle metabolic process	P	500 out of 2268 genes, 22%	4761 out of 34727 genes, 14%	2.96252e-29	1.20012e-25
GO:0009991	response to extracellular stimulus	P	301 out of 2268 genes, 13%	2400 out of 34727 genes, 7%	4.29408e-29	1.73953e-25
GO:0010310	regulation of hydrogen peroxide metabolic process	P	173 out of 2268 genes, 8%	1068 out of 34727 genes, 3%	5.79037e-29	2.34568e-25
GO:0009266	response to temperature stimulus	P	414 out of 2268 genes, 18%	3739 out of 34727 genes, 11%	1.88983e-28	7.6557e-25
GO:0009816	defense response to bacterium, incompatible interaction	P	101 out of 2268 genes, 4%	456 out of 34727 genes, 1%	7.34948e-28	2.97727e-24
GO:2000377	regulation of reactive oxygen species metabolic process	P	173 out of 2268 genes, 8%	1092 out of 34727 genes, 3%	8.27186e-28	3.35093e-24
GO:0043090	amino acid import	P	112 out of 2268 genes, 5%	554 out of 34727 genes, 2%	3.89637e-27	1.57842e-23
GO:0002831	regulation of response to biotic stimulus	P	137 out of 2268 genes, 6%	770 out of 34727 genes, 2%	4.09224e-27	1.65777e-23
GO:0016044	cellular membrane organization	P	304 out of 2268 genes, 13%	2500 out of 34727 genes, 7%	4.24699e-27	1.72046e-23
GO:0061024	membrane organization	P	304 out of 2268 genes, 13%	2502 out of 34727 genes, 7%	4.85708e-27	1.9676e-23
GO:0044267	cellular protein metabolic process	P	799 out of 2268 genes, 35%	8839 out of 34727 genes, 25%	6.4942e-27	2.6308e-23
GO:0006464	cellular protein modification process	P	642 out of 2268 genes, 28%	6743 out of 34727 genes, 19%	2.30134e-26	9.32274e-23
GO:0036211	protein modification process	P	642 out of 2268 genes, 28%	6743 out of 34727 genes, 19%	2.30134e-26	9.32274e-23
GO:0044255	cellular lipid metabolic process	P	452 out of 2268 genes, 20%	4312 out of 34727 genes, 12%	5.28629e-26	2.14148e-22
GO:0006888	ER to Golgi vesicle-mediated transport	P	130 out of 2268 genes, 6%	731 out of 34727 genes, 2%	9.26324e-26	3.75254e-22
GO:0010583	response to cyclopentenone	P	137 out of 2268 genes, 6%	799 out of 34727 genes, 2%	1.66042e-25	6.72635e-22
GO:0006857	oligopeptide transport	P	129 out of 2268 genes, 6%	728 out of 34727 genes, 2%	2.02459e-25	8.20161e-22
GO:0007275	multicellular organismal development	P	949 out of 2268 genes, 42%	11056 out of 34727 genes, 32%	2.41479e-25	9.78231e-22
GO:0043562	cellular response to nitrogen levels	P	97 out of 2268 genes, 4%	458 out of 34727 genes, 1%	3.04255e-25	1.23254e-21
GO:0042538	hyperosmotic salinity response	P	159 out of 2268 genes, 7%	1012 out of 34727 genes, 3%	3.17038e-25	1.28432e-21
GO:0006995	cellular response to nitrogen starvation	P	94 out of 2268 genes, 4%	436 out of 34727 genes, 1%	4.24521e-25	1.71974e-21
GO:0032502	developmental process	P	990 out of 2268 genes, 44%	11672 out of 34727 genes, 34%	5.55175e-25	2.24902e-21
GO:0015833	peptide transport	P	132 out of 2268 genes, 6%	765 out of 34727 genes, 2%	7.13236e-25	2.88932e-21
GO:0006498	N-terminal protein lipidation	P	104 out of 2268 genes, 5%	521 out of 34727 genes, 2%	7.96206e-25	3.22543e-21
GO:0006499	N-terminal protein myristoylation	P	104 out of 2268 genes, 5%	521 out of 34727 genes, 2%	7.96206e-25	3.22543e-21
GO:0018377	protein myristoylation	P	104 out of 2268 genes, 5%	521 out of 34727 genes, 2%	7.96206e-25	3.22543e-21
GO:0000165	MAPK cascade	P	92 out of 2268 genes, 4%	428 out of 34727 genes, 1%	1.71138e-24	6.93281e-21
GO:0043900	regulation of multi-organism process	P	143 out of 2268 genes, 6%	888 out of 34727 genes, 3%	7.94284e-24	3.21764e-20
GO:0007178	transmembrane receptor protein serine/threonine kinase signaling pathway	P	100 out of 2268 genes, 4%	503 out of 34727 genes, 1%	8.87641e-24	3.59583e-20
GO:0048523	negative regulation of cellular process	P	510 out of 2268 genes, 22%	5160 out of 34727 genes, 15%	9.68918e-24	3.92509e-20
GO:0031365	N-terminal protein amino acid modification	P	105 out of 2268 genes, 5%	547 out of 34727 genes, 2%	1.17441e-23	4.75755e-20
GO:0009056	catabolic process	P	701 out of 2268 genes, 31%	7711 out of 34727 genes, 22%	1.69262e-23	6.8568e-20
GO:0009694	jasmonic acid metabolic process	P	137 out of 2268 genes, 6%	842 out of 34727 genes, 2%	2.70417e-23	1.09546e-19
GO:0048856	anatomical structure development	P	895 out of 2268 genes, 39%	10443 out of 34727 genes, 30%	3.95155e-23	1.60077e-19
GO:0042157	lipoprotein metabolic process	P	110 out of 2268 genes, 5%	599 out of 34727 genes, 2%	4.12195e-23	1.6698e-19
GO:0009695	jasmonic acid biosynthetic process	P	117 out of 2268 genes, 5%	664 out of 34727 genes, 2%	6.01847e-23	2.43808e-19
GO:0031407	oxylipin metabolic process	P	137 out of 2268 genes, 6%	857 out of 34727 genes, 2%	1.44104e-22	5.83764e-19
GO:0019538	protein metabolic process	P	861 out of 2268 genes, 38%	10010 out of 34727 genes, 29%	1.93115e-22	7.82307e-19
GO:0014070	response to organic cyclic compound	P	147 out of 2268 genes, 6%	960 out of 34727 genes, 3%	2.77356e-22	1.12357e-18
GO:0006497	protein lipidation	P	107 out of 2268 genes, 5%	589 out of 34727 genes, 2%	3.88816e-22	1.57509e-18
GO:0031408	oxylipin biosynthetic process	P	117 out of 2268 genes, 5%	679 out of 34727 genes, 2%	4.03775e-22	1.63569e-18
GO:0042158	lipoprotein biosynthetic process	P	107 out of 2268 genes, 5%	590 out of 34727 genes, 2%	4.45286e-22	1.80385e-18
GO:0003006	developmental process involved in reproduction	P	611 out of 2268 genes, 27%	6585 out of 34727 genes, 19%	4.59098e-22	1.85981e-18
GO:0048731	system development	P	782 out of 2268 genes, 34%	8926 out of 34727 genes, 26%	4.65231e-22	1.88465e-18
GO:0009733	response to auxin stimulus	P	257 out of 2268 genes, 11%	2147 out of 34727 genes, 6%	6.40173e-22	2.59334e-18
GO:0006972	hyperosmotic response	P	193 out of 2268 genes, 9%	1446 out of 34727 genes, 4%	9.81354e-22	3.97546e-18
GO:0009642	response to light intensity	P	149 out of 2268 genes, 7%	1002 out of 34727 genes, 3%	2.51952e-21	1.02066e-17
GO:0022414	reproductive process	P	734 out of 2268 genes, 32%	8326 out of 34727 genes, 24%	4.23687e-21	1.71636e-17
GO:0000003	reproduction	P	738 out of 2268 genes, 33%	8384 out of 34727 genes, 24%	4.604e-21	1.86508e-17
GO:0008219	cell death	P	201 out of 2268 genes, 9%	1566 out of 34727 genes, 5%	1.29481e-20	5.24527e-17
GO:0016265	death	P	201 out of 2268 genes, 9%	1566 out of 34727 genes, 5%	1.29481e-20	5.24527e-17
GO:0044550	secondary metabolite biosynthetic process	P	259 out of 2268 genes, 11%	2229 out of 34727 genes, 6%	2.51913e-20	1.0205e-16
GO:0048608	reproductive structure development	P	513 out of 2268 genes, 23%	5415 out of 34727 genes, 16%	6.2008e-20	2.51194e-16
GO:0061458	reproductive system development	P	513 out of 2268 genes, 23%	5415 out of 34727 genes, 16%	6.2008e-20	2.51194e-16
GO:0071554	cell wall organization or biogenesis	P	379 out of 2268 genes, 17%	3714 out of 34727 genes, 11%	1.4872e-19	6.02466e-16
GO:0009873	ethylene mediated signaling pathway	P	150 out of 2268 genes, 7%	1058 out of 34727 genes, 3%	1.76387e-19	7.14545e-16
GO:0065009	regulation of molecular function	P	302 out of 2268 genes, 13%	2772 out of 34727 genes, 8%	1.81225e-19	7.34142e-16
GO:0006631	fatty acid metabolic process	P	252 out of 2268 genes, 11%	2186 out of 34727 genes, 6%	2.45414e-19	9.94173e-16
GO:0006633	fatty acid biosynthetic process	P	156 out of 2268 genes, 7%	1127 out of 34727 genes, 3%	3.24177e-19	1.31324e-15
GO:0043412	macromolecule modification	P	661 out of 2268 genes, 29%	7467 out of 34727 genes, 22%	5.19453e-19	2.1043e-15
GO:0048229	gametophyte development	P	203 out of 2268 genes, 9%	1645 out of 34727 genes, 5%	7.2461e-19	2.93539e-15
GO:1900376	regulation of secondary metabolite biosynthetic process	P	148 out of 2268 genes, 7%	1055 out of 34727 genes, 3%	8.23569e-19	3.33628e-15
GO:0048656	tapetal layer formation	P	52 out of 2268 genes, 2%	196 out of 34727 genes, 1%	1.39448e-18	5.64902e-15
GO:0048657	tapetal cell differentiation	P	52 out of 2268 genes, 2%	196 out of 34727 genes, 1%	1.39448e-18	5.64902e-15
GO:0010154	fruit development	P	340 out of 2268 genes, 15%	3278 out of 34727 genes, 9%	1.45312e-18	5.8866e-15
GO:0007167	enzyme linked receptor protein signaling pathway	P	122 out of 2268 genes, 5%	804 out of 34727 genes, 2%	2.32852e-18	9.43281e-15
GO:0007243	intracellular protein kinase cascade	P	99 out of 2268 genes, 4%	586 out of 34727 genes, 2%	2.68466e-18	1.08756e-14
GO:0048654	anther morphogenesis	P	52 out of 2268 genes, 2%	200 out of 34727 genes, 1%	3.62784e-18	1.46964e-14
GO:0048655	tapetal layer morphogenesis	P	52 out of 2268 genes, 2%	200 out of 34727 genes, 1%	3.62784e-18	1.46964e-14
GO:0009408	response to heat	P	171 out of 2268 genes, 8%	1317 out of 34727 genes, 4%	3.80014e-18	1.53944e-14
GO:0010038	response to metal ion	P	263 out of 2268 genes, 12%	2366 out of 34727 genes, 7%	4.38796e-18	1.77756e-14
GO:0071369	cellular response to ethylene stimulus	P	153 out of 2268 genes, 7%	1134 out of 34727 genes, 3%	7.76929e-18	3.14734e-14
GO:0009409	response to cold	P	273 out of 2268 genes, 12%	2499 out of 34727 genes, 7%	9.17814e-18	3.71806e-14
GO:0009962	regulation of flavonoid biosynthetic process	P	130 out of 2268 genes, 6%	899 out of 34727 genes, 3%	9.94909e-18	4.03038e-14
GO:0044248	cellular catabolic process	P	538 out of 2268 genes, 24%	5891 out of 34727 genes, 17%	1.13915e-17	4.6147e-14
GO:0048658	tapetal layer development	P	52 out of 2268 genes, 2%	205 out of 34727 genes, 1%	1.15264e-17	4.66936e-14
GO:0009612	response to mechanical stimulus	P	86 out of 2268 genes, 4%	480 out of 34727 genes, 1%	1.16085e-17	4.70258e-14
GO:0048455	stamen formation	P	52 out of 2268 genes, 2%	207 out of 34727 genes, 1%	1.80903e-17	7.32838e-14
GO:0009100	glycoprotein metabolic process	P	162 out of 2268 genes, 7%	1243 out of 34727 genes, 4%	2.14855e-17	8.70379e-14
GO:0009856	pollination	P	195 out of 2268 genes, 9%	1607 out of 34727 genes, 5%	2.24052e-17	9.07635e-14
GO:0000160	two-component signal transduction system (phosphorelay)	P	157 out of 2268 genes, 7%	1190 out of 34727 genes, 3%	2.25647e-17	9.14097e-14
GO:0019222	regulation of metabolic process	P	801 out of 2268 genes, 35%	9569 out of 34727 genes, 28%	3.74383e-17	1.51663e-13
GO:0048518	positive regulation of biological process	P	546 out of 2268 genes, 24%	6037 out of 34727 genes, 17%	4.1871e-17	1.6962e-13
GO:0009555	pollen development	P	166 out of 2268 genes, 7%	1296 out of 34727 genes, 4%	4.41112e-17	1.78694e-13
GO:0018130	heterocycle biosynthetic process	P	244 out of 2268 genes, 11%	2186 out of 34727 genes, 6%	5.05892e-17	2.04937e-13
GO:0022622	root system development	P	287 out of 2268 genes, 13%	2702 out of 34727 genes, 8%	5.12125e-17	2.07462e-13
GO:0048364	root development	P	287 out of 2268 genes, 13%	2702 out of 34727 genes, 8%	5.12125e-17	2.07462e-13
GO:0007166	cell surface receptor signaling pathway	P	177 out of 2268 genes, 8%	1424 out of 34727 genes, 4%	7.37328e-17	2.98691e-13
GO:0051347	positive regulation of transferase activity	P	90 out of 2268 genes, 4%	532 out of 34727 genes, 2%	8.5958e-17	3.48216e-13
GO:0006812	cation transport	P	262 out of 2268 genes, 12%	2412 out of 34727 genes, 7%	9.40869e-17	3.81146e-13
GO:0071840	cellular component organization or biogenesis	P	986 out of 2268 genes, 43%	12289 out of 34727 genes, 35%	1.20893e-16	4.89737e-13
GO:0044271	cellular nitrogen compound biosynthetic process	P	273 out of 2268 genes, 12%	2557 out of 34727 genes, 7%	1.75287e-16	7.10087e-13
GO:0009791	post-embryonic development	P	548 out of 2268 genes, 24%	6108 out of 34727 genes, 18%	1.77686e-16	7.19804e-13
GO:0010359	regulation of anion channel activity	P	83 out of 2268 genes, 4%	476 out of 34727 genes, 1%	2.24037e-16	9.07576e-13
GO:0016051	carbohydrate biosynthetic process	P	270 out of 2268 genes, 12%	2526 out of 34727 genes, 7%	2.28337e-16	9.24994e-13
GO:0016049	cell growth	P	316 out of 2268 genes, 14%	3092 out of 34727 genes, 9%	2.39905e-16	9.71855e-13
GO:0009101	glycoprotein biosynthetic process	P	156 out of 2268 genes, 7%	1211 out of 34727 genes, 3%	2.47032e-16	1.00073e-12
GO:0006790	sulfur compound metabolic process	P	239 out of 2268 genes, 11%	2167 out of 34727 genes, 6%	4.42172e-16	1.79124e-12
GO:0048513	organ development	P	642 out of 2268 genes, 28%	7424 out of 34727 genes, 21%	4.43886e-16	1.79818e-12
GO:0033674	positive regulation of kinase activity	P	87 out of 2268 genes, 4%	519 out of 34727 genes, 1%	4.94997e-16	2.00523e-12
GO:0043455	regulation of secondary metabolic process	P	157 out of 2268 genes, 7%	1233 out of 34727 genes, 4%	5.54865e-16	2.24776e-12
GO:0016045	detection of bacterium	P	60 out of 2268 genes, 3%	287 out of 34727 genes, 1%	7.29342e-16	2.95457e-12
GO:0006182	cGMP biosynthetic process	P	47 out of 2268 genes, 2%	188 out of 34727 genes, 1%	7.66358e-16	3.10452e-12
GO:0040007	growth	P	384 out of 2268 genes, 17%	3983 out of 34727 genes, 11%	8.04564e-16	3.25929e-12
GO:0046686	response to cadmium ion	P	175 out of 2268 genes, 8%	1438 out of 34727 genes, 4%	8.38578e-16	3.39708e-12
GO:0044070	regulation of anion transport	P	84 out of 2268 genes, 4%	496 out of 34727 genes, 1%	8.61534e-16	3.49008e-12
GO:0032412	regulation of ion transmembrane transporter activity	P	87 out of 2268 genes, 4%	524 out of 34727 genes, 2%	8.91176e-16	3.61016e-12
GO:0022898	regulation of transmembrane transporter activity	P	87 out of 2268 genes, 4%	526 out of 34727 genes, 2%	1.12447e-15	4.55523e-12
GO:0048448	stamen morphogenesis	P	54 out of 2268 genes, 2%	243 out of 34727 genes, 1%	1.33445e-15	5.40586e-12
GO:0015804	neutral amino acid transport	P	80 out of 2268 genes, 4%	464 out of 34727 genes, 1%	1.49942e-15	6.07417e-12
GO:0045860	positive regulation of protein kinase activity	P	85 out of 2268 genes, 4%	510 out of 34727 genes, 1%	1.52034e-15	6.15888e-12
GO:0046068	cGMP metabolic process	P	47 out of 2268 genes, 2%	192 out of 34727 genes, 1%	1.83761e-15	7.44416e-12
GO:0006486	protein glycosylation	P	150 out of 2268 genes, 7%	1174 out of 34727 genes, 3%	1.91912e-15	7.77435e-12
GO:0043413	macromolecule glycosylation	P	150 out of 2268 genes, 7%	1174 out of 34727 genes, 3%	1.91912e-15	7.77435e-12
GO:0000302	response to reactive oxygen species	P	159 out of 2268 genes, 7%	1273 out of 34727 genes, 4%	1.98163e-15	8.02758e-12
GO:0048508	embryonic meristem development	P	92 out of 2268 genes, 4%	579 out of 34727 genes, 2%	2.16337e-15	8.76383e-12
GO:0032409	regulation of transporter activity	P	87 out of 2268 genes, 4%	535 out of 34727 genes, 2%	3.14313e-15	1.27328e-11
GO:0048653	anther development	P	94 out of 2268 genes, 4%	602 out of 34727 genes, 2%	3.24708e-15	1.31539e-11
GO:0042430	indole-containing compound metabolic process	P	120 out of 2268 genes, 5%	863 out of 34727 genes, 2%	3.47684e-15	1.40847e-11
GO:0032940	secretion by cell	P	102 out of 2268 genes, 4%	684 out of 34727 genes, 2%	4.73558e-15	1.91838e-11
GO:2000762	regulation of phenylpropanoid metabolic process	P	135 out of 2268 genes, 6%	1025 out of 34727 genes, 3%	4.92507e-15	1.99515e-11
GO:0005976	polysaccharide metabolic process	P	296 out of 2268 genes, 13%	2912 out of 34727 genes, 8%	5.05437e-15	2.04752e-11
GO:0009646	response to absence of light	P	51 out of 2268 genes, 2%	227 out of 34727 genes, 1%	5.09923e-15	2.0657e-11
GO:0048569	post-embryonic organ development	P	257 out of 2268 genes, 11%	2432 out of 34727 genes, 7%	5.12216e-15	2.07499e-11
GO:0016036	cellular response to phosphate starvation	P	88 out of 2268 genes, 4%	550 out of 34727 genes, 2%	5.81601e-15	2.35607e-11
GO:0048544	recognition of pollen	P	40 out of 2268 genes, 2%	148 out of 34727 genes, 0%	6.3078e-15	2.55529e-11
GO:0048589	developmental growth	P	288 out of 2268 genes, 13%	2818 out of 34727 genes, 8%	6.42984e-15	2.60473e-11
GO:0009187	cyclic nucleotide metabolic process	P	57 out of 2268 genes, 3%	276 out of 34727 genes, 1%	6.72647e-15	2.72489e-11
GO:0070085	glycosylation	P	150 out of 2268 genes, 7%	1195 out of 34727 genes, 3%	8.51623e-15	3.44993e-11
GO:0009072	aromatic amino acid family metabolic process	P	124 out of 2268 genes, 5%	916 out of 34727 genes, 3%	8.88374e-15	3.5988e-11
GO:0015824	proline transport	P	75 out of 2268 genes, 3%	433 out of 34727 genes, 1%	8.95763e-15	3.62874e-11
GO:0046903	secretion	P	104 out of 2268 genes, 5%	712 out of 34727 genes, 2%	1.01643e-14	4.11757e-11
GO:0009963	positive regulation of flavonoid biosynthetic process	P	102 out of 2268 genes, 4%	692 out of 34727 genes, 2%	1.01804e-14	4.12407e-11
GO:1900378	positive regulation of secondary metabolite biosynthetic process	P	102 out of 2268 genes, 4%	692 out of 34727 genes, 2%	1.01804e-14	4.12407e-11
GO:0009190	cyclic nucleotide biosynthetic process	P	55 out of 2268 genes, 2%	264 out of 34727 genes, 1%	1.3534e-14	5.48263e-11
GO:0010234	tapetal cell fate specification	P	35 out of 2268 genes, 2%	118 out of 34727 genes, 0%	1.41537e-14	5.73366e-11
GO:0043543	protein acylation	P	117 out of 2268 genes, 5%	849 out of 34727 genes, 2%	1.46905e-14	5.9511e-11
GO:0009581	detection of external stimulus	P	101 out of 2268 genes, 4%	686 out of 34727 genes, 2%	1.48377e-14	6.01074e-11
GO:0048316	seed development	P	290 out of 2268 genes, 13%	2863 out of 34727 genes, 8%	1.55148e-14	6.28505e-11
GO:0009699	phenylpropanoid biosynthetic process	P	175 out of 2268 genes, 8%	1486 out of 34727 genes, 4%	1.74483e-14	7.0683e-11
GO:0006862	nucleotide transport	P	57 out of 2268 genes, 3%	282 out of 34727 genes, 1%	1.79226e-14	7.26044e-11
GO:0043269	regulation of ion transport	P	132 out of 2268 genes, 6%	1018 out of 34727 genes, 3%	3.29026e-14	1.33289e-10
GO:0009817	defense response to fungus, incompatible interaction	P	48 out of 2268 genes, 2%	214 out of 34727 genes, 1%	3.41999e-14	1.38544e-10
GO:0021700	developmental maturation	P	258 out of 2268 genes, 11%	2488 out of 34727 genes, 7%	3.97922e-14	1.61198e-10
GO:0042435	indole-containing compound biosynthetic process	P	105 out of 2268 genes, 5%	741 out of 34727 genes, 2%	5.61281e-14	2.27375e-10
GO:0009875	pollen-pistil interaction	P	41 out of 2268 genes, 2%	165 out of 34727 genes, 0%	6.54702e-14	2.6522e-10
GO:0009063	cellular amino acid catabolic process	P	109 out of 2268 genes, 5%	784 out of 34727 genes, 2%	6.62205e-14	2.68259e-10
GO:0010193	response to ozone	P	56 out of 2268 genes, 2%	283 out of 34727 genes, 1%	7.75923e-14	3.14326e-10
GO:0009626	plant-type hypersensitive response	P	94 out of 2268 genes, 4%	640 out of 34727 genes, 2%	1.4149e-13	5.73178e-10
GO:0008037	cell recognition	P	42 out of 2268 genes, 2%	176 out of 34727 genes, 1%	1.44326e-13	5.84664e-10
GO:0042327	positive regulation of phosphorylation	P	90 out of 2268 genes, 4%	602 out of 34727 genes, 2%	1.67525e-13	6.78643e-10
GO:0019439	aromatic compound catabolic process	P	91 out of 2268 genes, 4%	613 out of 34727 genes, 2%	1.86097e-13	7.53881e-10
GO:0032879	regulation of localization	P	218 out of 2268 genes, 10%	2034 out of 34727 genes, 6%	1.86929e-13	7.57248e-10
GO:0009308	amine metabolic process	P	157 out of 2268 genes, 7%	1321 out of 34727 genes, 4%	1.98683e-13	8.04866e-10
GO:0010562	positive regulation of phosphorus metabolic process	P	90 out of 2268 genes, 4%	605 out of 34727 genes, 2%	2.23843e-13	9.06789e-10
GO:0045937	positive regulation of phosphate metabolic process	P	90 out of 2268 genes, 4%	605 out of 34727 genes, 2%	2.23843e-13	9.06789e-10
GO:0060560	developmental growth involved in morphogenesis	P	263 out of 2268 genes, 12%	2589 out of 34727 genes, 7%	2.27913e-13	9.23276e-10
GO:0032147	activation of protein kinase activity	P	65 out of 2268 genes, 3%	369 out of 34727 genes, 1%	2.43815e-13	9.87694e-10
GO:0016137	glycoside metabolic process	P	140 out of 2268 genes, 6%	1134 out of 34727 genes, 3%	2.48221e-13	1.00554e-09
GO:0034050	host programmed cell death induced by symbiont	P	94 out of 2268 genes, 4%	647 out of 34727 genes, 2%	2.71393e-13	1.09941e-09
GO:0034765	regulation of ion transmembrane transport	P	87 out of 2268 genes, 4%	578 out of 34727 genes, 2%	2.89534e-13	1.1729e-09
GO:0065008	regulation of biological quality	P	525 out of 2268 genes, 23%	6040 out of 34727 genes, 17%	3.13023e-13	1.26805e-09
GO:0012501	programmed cell death	P	138 out of 2268 genes, 6%	1121 out of 34727 genes, 3%	4.58541e-13	1.85755e-09
GO:0001934	positive regulation of protein phosphorylation	P	88 out of 2268 genes, 4%	594 out of 34727 genes, 2%	5.22949e-13	2.11847e-09
GO:0009074	aromatic amino acid family catabolic process	P	73 out of 2268 genes, 3%	449 out of 34727 genes, 1%	5.34829e-13	2.16659e-09
GO:0046467	membrane lipid biosynthetic process	P	82 out of 2268 genes, 4%	536 out of 34727 genes, 2%	5.81359e-13	2.35509e-09
GO:0019375	galactolipid biosynthetic process	P	70 out of 2268 genes, 3%	422 out of 34727 genes, 1%	6.0172e-13	2.43757e-09
GO:0045229	external encapsulating structure organization	P	264 out of 2268 genes, 12%	2625 out of 34727 genes, 8%	6.23399e-13	2.52539e-09
GO:0019374	galactolipid metabolic process	P	70 out of 2268 genes, 3%	424 out of 34727 genes, 1%	7.58682e-13	3.07342e-09
GO:0071669	plant-type cell wall organization or biogenesis	P	238 out of 2268 genes, 10%	2315 out of 34727 genes, 7%	1.07406e-12	4.35102e-09
GO:0009644	response to high light intensity	P	99 out of 2268 genes, 4%	714 out of 34727 genes, 2%	1.11288e-12	4.50829e-09
GO:0070882	cellular cell wall organization or biogenesis	P	316 out of 2268 genes, 14%	3301 out of 34727 genes, 10%	1.20285e-12	4.87274e-09
GO:0009653	anatomical structure morphogenesis	P	593 out of 2268 genes, 26%	7028 out of 34727 genes, 20%	1.20508e-12	4.88177e-09
GO:0001708	cell fate specification	P	65 out of 2268 genes, 3%	382 out of 34727 genes, 1%	1.23902e-12	5.01928e-09
GO:0000041	transition metal ion transport	P	126 out of 2268 genes, 6%	1004 out of 34727 genes, 3%	1.29989e-12	5.26584e-09
GO:0050790	regulation of catalytic activity	P	215 out of 2268 genes, 9%	2040 out of 34727 genes, 6%	1.43623e-12	5.81815e-09
GO:0042542	response to hydrogen peroxide	P	126 out of 2268 genes, 6%	1007 out of 34727 genes, 3%	1.59977e-12	6.48068e-09
GO:0010103	stomatal complex morphogenesis	P	121 out of 2268 genes, 5%	954 out of 34727 genes, 3%	1.79849e-12	7.2857e-09
GO:0009893	positive regulation of metabolic process	P	360 out of 2268 genes, 16%	3884 out of 34727 genes, 11%	1.81821e-12	7.36558e-09
GO:0048443	stamen development	P	121 out of 2268 genes, 5%	955 out of 34727 genes, 3%	1.9305e-12	7.82047e-09
GO:0048466	androecium development	P	121 out of 2268 genes, 5%	955 out of 34727 genes, 3%	1.9305e-12	7.82047e-09
GO:0009247	glycolipid biosynthetic process	P	72 out of 2268 genes, 3%	452 out of 34727 genes, 1%	2.11768e-12	8.57872e-09
GO:0051049	regulation of transport	P	175 out of 2268 genes, 8%	1573 out of 34727 genes, 5%	2.5263e-12	1.02341e-08
GO:0043085	positive regulation of catalytic activity	P	151 out of 2268 genes, 7%	1296 out of 34727 genes, 4%	2.75098e-12	1.11442e-08
GO:0010374	stomatal complex development	P	132 out of 2268 genes, 6%	1083 out of 34727 genes, 3%	3.05188e-12	1.23632e-08
GO:0009698	phenylpropanoid metabolic process	P	193 out of 2268 genes, 9%	1793 out of 34727 genes, 5%	3.49395e-12	1.4154e-08
GO:0034762	regulation of transmembrane transport	P	95 out of 2268 genes, 4%	687 out of 34727 genes, 2%	3.73087e-12	1.51138e-08
GO:0006520	cellular amino acid metabolic process	P	263 out of 2268 genes, 12%	2657 out of 34727 genes, 8%	3.91202e-12	1.58476e-08
GO:0006664	glycolipid metabolic process	P	73 out of 2268 genes, 3%	470 out of 34727 genes, 1%	5.17302e-12	2.09559e-08
GO:0010260	organ senescence	P	94 out of 2268 genes, 4%	681 out of 34727 genes, 2%	5.37363e-12	2.17686e-08
GO:0044272	sulfur compound biosynthetic process	P	203 out of 2268 genes, 9%	1923 out of 34727 genes, 6%	5.53168e-12	2.24089e-08
GO:0000186	activation of MAPKK activity	P	56 out of 2268 genes, 2%	313 out of 34727 genes, 1%	5.70534e-12	2.31123e-08
GO:0030001	metal ion transport	P	208 out of 2268 genes, 9%	1987 out of 34727 genes, 6%	6.44583e-12	2.61121e-08
GO:0006643	membrane lipid metabolic process	P	88 out of 2268 genes, 4%	622 out of 34727 genes, 2%	6.77372e-12	2.74404e-08
GO:0042631	cellular response to water deprivation	P	66 out of 2268 genes, 3%	406 out of 34727 genes, 1%	6.92828e-12	2.80664e-08
GO:0071462	cellular response to water stimulus	P	66 out of 2268 genes, 3%	406 out of 34727 genes, 1%	6.92828e-12	2.80664e-08
GO:0044093	positive regulation of molecular function	P	161 out of 2268 genes, 7%	1429 out of 34727 genes, 4%	7.45425e-12	3.01972e-08
GO:0048588	developmental cell growth	P	225 out of 2268 genes, 10%	2200 out of 34727 genes, 6%	7.9215e-12	3.209e-08
GO:0008544	epidermis development	P	257 out of 2268 genes, 11%	2601 out of 34727 genes, 7%	8.58244e-12	3.47675e-08
GO:0010106	cellular response to iron ion starvation	P	98 out of 2268 genes, 4%	730 out of 34727 genes, 2%	9.67913e-12	3.92102e-08
GO:0016043	cellular component organization	P	891 out of 2268 genes, 39%	11392 out of 34727 genes, 33%	1.14306e-11	4.63052e-08
GO:0016138	glycoside biosynthetic process	P	120 out of 2268 genes, 5%	970 out of 34727 genes, 3%	1.1591e-11	4.69553e-08
GO:0048522	positive regulation of cellular process	P	455 out of 2268 genes, 20%	5217 out of 34727 genes, 15%	1.31766e-11	5.33785e-08
GO:0007568	aging	P	149 out of 2268 genes, 7%	1303 out of 34727 genes, 4%	1.57082e-11	6.36337e-08
GO:0009625	response to insect	P	48 out of 2268 genes, 2%	251 out of 34727 genes, 1%	1.62865e-11	6.59768e-08
GO:0015696	ammonium transport	P	42 out of 2268 genes, 2%	202 out of 34727 genes, 1%	1.84243e-11	7.46369e-08
GO:0031325	positive regulation of cellular metabolic process	P	346 out of 2268 genes, 15%	3771 out of 34727 genes, 11%	1.92905e-11	7.81458e-08
GO:0055114	oxidation-reduction process	P	325 out of 2268 genes, 14%	3500 out of 34727 genes, 10%	2.22421e-11	9.01029e-08
GO:0044282	small molecule catabolic process	P	180 out of 2268 genes, 8%	1680 out of 34727 genes, 5%	2.8852e-11	1.1688e-07
GO:0010065	primary meristem tissue development	P	53 out of 2268 genes, 2%	299 out of 34727 genes, 1%	3.00134e-11	1.21584e-07
GO:0048468	cell development	P	365 out of 2268 genes, 16%	4037 out of 34727 genes, 12%	3.11272e-11	1.26096e-07
GO:0048584	positive regulation of response to stimulus	P	124 out of 2268 genes, 5%	1035 out of 34727 genes, 3%	4.37677e-11	1.77303e-07
GO:0009826	unidimensional cell growth	P	225 out of 2268 genes, 10%	2242 out of 34727 genes, 6%	4.74641e-11	1.92277e-07
GO:0006826	iron ion transport	P	101 out of 2268 genes, 4%	783 out of 34727 genes, 2%	4.81523e-11	1.95065e-07
GO:0048527	lateral root development	P	90 out of 2268 genes, 4%	668 out of 34727 genes, 2%	5.6178e-11	2.27577e-07
GO:0000902	cell morphogenesis	P	315 out of 2268 genes, 14%	3402 out of 34727 genes, 10%	6.66212e-11	2.69883e-07
GO:0007047	cellular cell wall organization	P	235 out of 2268 genes, 10%	2377 out of 34727 genes, 7%	7.0855e-11	2.87033e-07
GO:0006457	protein folding	P	104 out of 2268 genes, 5%	821 out of 34727 genes, 2%	7.16165e-11	2.90118e-07
GO:0048878	chemical homeostasis	P	188 out of 2268 genes, 8%	1797 out of 34727 genes, 5%	7.58062e-11	3.07091e-07
GO:0042436	indole-containing compound catabolic process	P	68 out of 2268 genes, 3%	448 out of 34727 genes, 1%	7.74953e-11	3.13934e-07
GO:0015802	basic amino acid transport	P	43 out of 2268 genes, 2%	220 out of 34727 genes, 1%	8.78372e-11	3.55829e-07
GO:0010015	root morphogenesis	P	214 out of 2268 genes, 9%	2124 out of 34727 genes, 6%	1.04365e-10	4.22783e-07
GO:0048528	post-embryonic root development	P	91 out of 2268 genes, 4%	687 out of 34727 genes, 2%	1.09055e-10	4.41784e-07
GO:0046283	anthocyanin-containing compound metabolic process	P	82 out of 2268 genes, 4%	594 out of 34727 genes, 2%	1.2104e-10	4.90333e-07
GO:0000271	polysaccharide biosynthetic process	P	195 out of 2268 genes, 9%	1893 out of 34727 genes, 5%	1.21874e-10	4.93712e-07
GO:0051338	regulation of transferase activity	P	97 out of 2268 genes, 4%	753 out of 34727 genes, 2%	1.25436e-10	5.08143e-07
GO:0009913	epidermal cell differentiation	P	241 out of 2268 genes, 11%	2469 out of 34727 genes, 7%	1.34406e-10	5.4448e-07
GO:0043401	steroid hormone mediated signaling pathway	P	61 out of 2268 genes, 3%	386 out of 34727 genes, 1%	1.39533e-10	5.65249e-07
GO:0009664	plant-type cell wall organization	P	193 out of 2268 genes, 9%	1876 out of 34727 genes, 5%	1.70083e-10	6.89008e-07
GO:0048764	trichoblast maturation	P	184 out of 2268 genes, 8%	1767 out of 34727 genes, 5%	1.78365e-10	7.22558e-07
GO:0048765	root hair cell differentiation	P	184 out of 2268 genes, 8%	1767 out of 34727 genes, 5%	1.78365e-10	7.22558e-07
GO:0009742	brassinosteroid mediated signaling pathway	P	60 out of 2268 genes, 3%	379 out of 34727 genes, 1%	1.83331e-10	7.42674e-07
GO:0071367	cellular response to brassinosteroid stimulus	P	60 out of 2268 genes, 3%	379 out of 34727 genes, 1%	1.83331e-10	7.42674e-07
GO:0016143	S-glycoside metabolic process	P	113 out of 2268 genes, 5%	936 out of 34727 genes, 3%	2.04889e-10	8.30004e-07
GO:0019757	glycosinolate metabolic process	P	113 out of 2268 genes, 5%	936 out of 34727 genes, 3%	2.04889e-10	8.30004e-07
GO:0019760	glucosinolate metabolic process	P	113 out of 2268 genes, 5%	936 out of 34727 genes, 3%	2.04889e-10	8.30004e-07
GO:0031323	regulation of cellular metabolic process	P	690 out of 2268 genes, 30%	8616 out of 34727 genes, 25%	2.10303e-10	8.51937e-07
GO:0010817	regulation of hormone levels	P	229 out of 2268 genes, 10%	2330 out of 34727 genes, 7%	2.1886e-10	8.866e-07
GO:0009741	response to brassinosteroid stimulus	P	102 out of 2268 genes, 4%	816 out of 34727 genes, 2%	2.31475e-10	9.37704e-07
GO:0052315	phytoalexin biosynthetic process	P	38 out of 2268 genes, 2%	185 out of 34727 genes, 1%	2.39778e-10	9.71342e-07
GO:0009117	nucleotide metabolic process	P	259 out of 2268 genes, 11%	2715 out of 34727 genes, 8%	2.50375e-10	1.01427e-06
GO:0046700	heterocycle catabolic process	P	187 out of 2268 genes, 8%	1813 out of 34727 genes, 5%	2.71472e-10	1.09973e-06
GO:0010150	leaf senescence	P	69 out of 2268 genes, 3%	471 out of 34727 genes, 1%	2.74699e-10	1.11281e-06
GO:0048236	plant-type spore development	P	60 out of 2268 genes, 3%	383 out of 34727 genes, 1%	2.80586e-10	1.13665e-06
GO:0016054	organic acid catabolic process	P	168 out of 2268 genes, 7%	1583 out of 34727 genes, 5%	2.82622e-10	1.1449e-06
GO:0046395	carboxylic acid catabolic process	P	168 out of 2268 genes, 7%	1583 out of 34727 genes, 5%	2.82622e-10	1.1449e-06
GO:0044270	cellular nitrogen compound catabolic process	P	189 out of 2268 genes, 8%	1839 out of 34727 genes, 5%	2.89769e-10	1.17385e-06
GO:0048469	cell maturation	P	192 out of 2268 genes, 8%	1876 out of 34727 genes, 5%	2.91448e-10	1.18066e-06
GO:0006576	cellular biogenic amine metabolic process	P	118 out of 2268 genes, 5%	999 out of 34727 genes, 3%	3.11457e-10	1.26171e-06
GO:0044106	cellular amine metabolic process	P	118 out of 2268 genes, 5%	1002 out of 34727 genes, 3%	3.73672e-10	1.51374e-06
GO:0009416	response to light stimulus	P	375 out of 2268 genes, 17%	4254 out of 34727 genes, 12%	3.81086e-10	1.54378e-06
GO:0009718	anthocyanin-containing compound biosynthetic process	P	79 out of 2268 genes, 3%	577 out of 34727 genes, 2%	3.90422e-10	1.5816e-06
GO:0009556	microsporogenesis	P	58 out of 2268 genes, 3%	368 out of 34727 genes, 1%	4.36329e-10	1.76757e-06
GO:0043549	regulation of kinase activity	P	94 out of 2268 genes, 4%	738 out of 34727 genes, 2%	4.41321e-10	1.78779e-06
GO:0048366	leaf development	P	188 out of 2268 genes, 8%	1842 out of 34727 genes, 5%	5.6433e-10	2.2861e-06
GO:0055086	nucleobase-containing small molecule metabolic process	P	273 out of 2268 genes, 12%	2919 out of 34727 genes, 8%	5.71408e-10	2.31477e-06
GO:0032989	cellular component morphogenesis	P	329 out of 2268 genes, 15%	3654 out of 34727 genes, 11%	5.7956e-10	2.3478e-06
GO:0044262	cellular carbohydrate metabolic process	P	206 out of 2268 genes, 9%	2067 out of 34727 genes, 6%	6.06151e-10	2.45552e-06
GO:0052314	phytoalexin metabolic process	P	38 out of 2268 genes, 2%	191 out of 34727 genes, 1%	6.29132e-10	2.54862e-06
GO:0010120	camalexin biosynthetic process	P	33 out of 2268 genes, 1%	151 out of 34727 genes, 0%	6.6812e-10	2.70655e-06
GO:0052317	camalexin metabolic process	P	33 out of 2268 genes, 1%	151 out of 34727 genes, 0%	6.6812e-10	2.70655e-06
GO:0045859	regulation of protein kinase activity	P	92 out of 2268 genes, 4%	723 out of 34727 genes, 2%	7.10812e-10	2.8795e-06
GO:0048610	cellular process involved in reproduction	P	323 out of 2268 genes, 14%	3585 out of 34727 genes, 10%	7.99633e-10	3.23931e-06
GO:0009700	indole phytoalexin biosynthetic process	P	33 out of 2268 genes, 1%	152 out of 34727 genes, 0%	8.00324e-10	3.24211e-06
GO:0046217	indole phytoalexin metabolic process	P	33 out of 2268 genes, 1%	152 out of 34727 genes, 0%	8.00324e-10	3.24211e-06
GO:0022621	shoot system development	P	261 out of 2268 genes, 12%	2775 out of 34727 genes, 8%	8.417e-10	3.40973e-06
GO:0048869	cellular developmental process	P	532 out of 2268 genes, 23%	6443 out of 34727 genes, 19%	8.88154e-10	3.59791e-06
GO:0006753	nucleoside phosphate metabolic process	P	263 out of 2268 genes, 12%	2804 out of 34727 genes, 8%	9.38304e-10	3.80107e-06
GO:0010053	root epidermal cell differentiation	P	193 out of 2268 genes, 9%	1917 out of 34727 genes, 6%	9.86581e-10	3.99664e-06
GO:0006487	protein N-linked glycosylation	P	81 out of 2268 genes, 4%	610 out of 34727 genes, 2%	1.0206e-09	4.13444e-06
GO:0010054	trichoblast differentiation	P	189 out of 2268 genes, 8%	1869 out of 34727 genes, 5%	1.054e-09	4.26977e-06
GO:0046244	salicylic acid catabolic process	P	10 out of 2268 genes, 0%	14 out of 34727 genes, 0%	1.08725e-09	4.40446e-06
GO:0042445	hormone metabolic process	P	166 out of 2268 genes, 7%	1588 out of 34727 genes, 5%	1.10521e-09	4.47721e-06
GO:0048367	shoot development	P	259 out of 2268 genes, 11%	2762 out of 34727 genes, 8%	1.31047e-09	5.30871e-06
GO:0009729	detection of brassinosteroid stimulus	P	25 out of 2268 genes, 1%	95 out of 34727 genes, 0%	1.32004e-09	5.34747e-06
GO:0006569	tryptophan catabolic process	P	62 out of 2268 genes, 3%	418 out of 34727 genes, 1%	1.32773e-09	5.37864e-06
GO:0046218	indolalkylamine catabolic process	P	62 out of 2268 genes, 3%	418 out of 34727 genes, 1%	1.32773e-09	5.37864e-06
GO:0034754	cellular hormone metabolic process	P	114 out of 2268 genes, 5%	980 out of 34727 genes, 3%	1.52117e-09	6.16227e-06
GO:0009813	flavonoid biosynthetic process	P	117 out of 2268 genes, 5%	1016 out of 34727 genes, 3%	1.67419e-09	6.78215e-06
GO:0009864	induced systemic resistance, jasmonic acid mediated signaling pathway	P	27 out of 2268 genes, 1%	111 out of 34727 genes, 0%	1.95594e-09	7.92352e-06
GO:0009888	tissue development	P	417 out of 2268 genes, 18%	4893 out of 34727 genes, 14%	2.48811e-09	1.00793e-05
GO:0009812	flavonoid metabolic process	P	122 out of 2268 genes, 5%	1081 out of 34727 genes, 3%	2.51668e-09	1.01951e-05
GO:0009908	flower development	P	245 out of 2268 genes, 11%	2601 out of 34727 genes, 7%	2.58979e-09	1.04912e-05
GO:0010286	heat acclimation	P	56 out of 2268 genes, 2%	366 out of 34727 genes, 1%	2.62967e-09	1.06528e-05
GO:0005996	monosaccharide metabolic process	P	180 out of 2268 genes, 8%	1781 out of 34727 genes, 5%	2.81733e-09	1.1413e-05
GO:0019932	second-messenger-mediated signaling	P	70 out of 2268 genes, 3%	508 out of 34727 genes, 1%	2.93411e-09	1.18861e-05
GO:0009720	detection of hormone stimulus	P	37 out of 2268 genes, 2%	193 out of 34727 genes, 1%	3.06594e-09	1.24201e-05
GO:0009726	detection of endogenous stimulus	P	37 out of 2268 genes, 2%	193 out of 34727 genes, 1%	3.06594e-09	1.24201e-05
GO:0071555	cell wall organization	P	245 out of 2268 genes, 11%	2606 out of 34727 genes, 8%	3.07825e-09	1.247e-05
GO:0019220	regulation of phosphate metabolic process	P	153 out of 2268 genes, 7%	1454 out of 34727 genes, 4%	3.27114e-09	1.32514e-05
GO:0051174	regulation of phosphorus metabolic process	P	153 out of 2268 genes, 7%	1454 out of 34727 genes, 4%	3.27114e-09	1.32514e-05
GO:0019725	cellular homeostasis	P	163 out of 2268 genes, 7%	1576 out of 34727 genes, 5%	3.34661e-09	1.35571e-05
GO:0071383	cellular response to steroid hormone stimulus	P	62 out of 2268 genes, 3%	429 out of 34727 genes, 1%	3.70895e-09	1.5025e-05
GO:0009793	embryo development ending in seed dormancy	P	202 out of 2268 genes, 9%	2064 out of 34727 genes, 6%	3.91653e-09	1.58659e-05
GO:0006568	tryptophan metabolic process	P	68 out of 2268 genes, 3%	491 out of 34727 genes, 1%	3.9896e-09	1.61619e-05
GO:0010383	cell wall polysaccharide metabolic process	P	137 out of 2268 genes, 6%	1267 out of 34727 genes, 4%	4.14923e-09	1.68085e-05
GO:0010043	response to zinc ion	P	76 out of 2268 genes, 3%	578 out of 34727 genes, 2%	5.13455e-09	2.08001e-05
GO:0035295	tube development	P	149 out of 2268 genes, 7%	1419 out of 34727 genes, 4%	6.08157e-09	2.46364e-05
GO:0019318	hexose metabolic process	P	170 out of 2268 genes, 7%	1676 out of 34727 genes, 5%	6.16379e-09	2.49695e-05
GO:0010268	brassinosteroid homeostasis	P	32 out of 2268 genes, 1%	156 out of 34727 genes, 0%	6.30931e-09	2.5559e-05
GO:0030154	cell differentiation	P	475 out of 2268 genes, 21%	5732 out of 34727 genes, 17%	6.32703e-09	2.56308e-05
GO:0044036	cell wall macromolecule metabolic process	P	163 out of 2268 genes, 7%	1594 out of 34727 genes, 5%	7.37123e-09	2.98608e-05
GO:0048767	root hair elongation	P	130 out of 2268 genes, 6%	1196 out of 34727 genes, 3%	7.62084e-09	3.0872e-05
GO:0042325	regulation of phosphorylation	P	101 out of 2268 genes, 4%	860 out of 34727 genes, 2%	8.02442e-09	3.25069e-05
GO:0030243	cellulose metabolic process	P	99 out of 2268 genes, 4%	839 out of 34727 genes, 2%	8.87181e-09	3.59397e-05
GO:0009593	detection of chemical stimulus	P	44 out of 2268 genes, 2%	264 out of 34727 genes, 1%	9.7284e-09	3.94098e-05
GO:0009804	coumarin metabolic process	P	72 out of 2268 genes, 3%	544 out of 34727 genes, 2%	9.80801e-09	3.97322e-05
GO:0009805	coumarin biosynthetic process	P	72 out of 2268 genes, 3%	544 out of 34727 genes, 2%	9.80801e-09	3.97322e-05
GO:0001932	regulation of protein phosphorylation	P	96 out of 2268 genes, 4%	809 out of 34727 genes, 2%	1.12513e-08	4.55792e-05
GO:0006586	indolalkylamine metabolic process	P	68 out of 2268 genes, 3%	505 out of 34727 genes, 1%	1.25629e-08	5.08922e-05
GO:0048545	response to steroid hormone stimulus	P	75 out of 2268 genes, 3%	581 out of 34727 genes, 2%	1.42752e-08	5.78288e-05
GO:0010067	procambium histogenesis	P	41 out of 2268 genes, 2%	240 out of 34727 genes, 1%	1.48821e-08	6.02875e-05
GO:0006558	L-phenylalanine metabolic process	P	17 out of 2268 genes, 1%	52 out of 34727 genes, 0%	1.63681e-08	6.6307e-05
GO:0009886	post-embryonic morphogenesis	P	201 out of 2268 genes, 9%	2093 out of 34727 genes, 6%	1.86554e-08	7.55729e-05
GO:0042446	hormone biosynthetic process	P	140 out of 2268 genes, 6%	1335 out of 34727 genes, 4%	1.91684e-08	7.76513e-05
GO:0016144	S-glycoside biosynthetic process	P	99 out of 2268 genes, 4%	853 out of 34727 genes, 2%	2.04328e-08	8.27733e-05
GO:0019758	glycosinolate biosynthetic process	P	99 out of 2268 genes, 4%	853 out of 34727 genes, 2%	2.04328e-08	8.27733e-05
GO:0019761	glucosinolate biosynthetic process	P	99 out of 2268 genes, 4%	853 out of 34727 genes, 2%	2.04328e-08	8.27733e-05
GO:0010498	proteasomal protein catabolic process	P	99 out of 2268 genes, 4%	854 out of 34727 genes, 2%	2.16621e-08	8.77532e-05
GO:0009314	response to radiation	P	382 out of 2268 genes, 17%	4501 out of 34727 genes, 13%	2.2425e-08	9.08436e-05
GO:0042402	cellular biogenic amine catabolic process	P	90 out of 2268 genes, 4%	754 out of 34727 genes, 2%	2.44402e-08	9.90071e-05
GO:0042592	homeostatic process	P	219 out of 2268 genes, 10%	2333 out of 34727 genes, 7%	2.60289e-08	0.000105443
GO:0031349	positive regulation of defense response	P	54 out of 2268 genes, 2%	370 out of 34727 genes, 1%	2.62907e-08	0.000106503
GO:0019637	organophosphate metabolic process	P	303 out of 2268 genes, 13%	3438 out of 34727 genes, 10%	2.64925e-08	0.000107321
GO:0009932	cell tip growth	P	184 out of 2268 genes, 8%	1888 out of 34727 genes, 5%	2.74381e-08	0.000111152
GO:0009310	amine catabolic process	P	90 out of 2268 genes, 4%	757 out of 34727 genes, 2%	2.94331e-08	0.000119234
GO:0040008	regulation of growth	P	229 out of 2268 genes, 10%	2468 out of 34727 genes, 7%	3.14912e-08	0.000127571
GO:0048868	pollen tube development	P	137 out of 2268 genes, 6%	1311 out of 34727 genes, 4%	3.37147e-08	0.000136578
GO:0009682	induced systemic resistance	P	29 out of 2268 genes, 1%	142 out of 34727 genes, 0%	3.52313e-08	0.000142722
GO:0048827	phyllome development	P	192 out of 2268 genes, 8%	2004 out of 34727 genes, 6%	4.71269e-08	0.000190911
GO:0016052	carbohydrate catabolic process	P	189 out of 2268 genes, 8%	1967 out of 34727 genes, 6%	4.9155e-08	0.000199127
GO:0009165	nucleotide biosynthetic process	P	118 out of 2268 genes, 5%	1091 out of 34727 genes, 3%	4.95e-08	0.000200525
GO:0006006	glucose metabolic process	P	159 out of 2268 genes, 7%	1591 out of 34727 genes, 5%	5.15184e-08	0.000208701
GO:0080129	proteasome core complex assembly	P	24 out of 2268 genes, 1%	105 out of 34727 genes, 0%	5.52343e-08	0.000223754
GO:0090407	organophosphate biosynthetic process	P	133 out of 2268 genes, 6%	1274 out of 34727 genes, 4%	5.68632e-08	0.000230353
GO:0002218	activation of innate immune response	P	47 out of 2268 genes, 2%	310 out of 34727 genes, 1%	6.41303e-08	0.000259792
GO:0009827	plant-type cell wall modification	P	116 out of 2268 genes, 5%	1074 out of 34727 genes, 3%	6.92289e-08	0.000280446
GO:0042440	pigment metabolic process	P	140 out of 2268 genes, 6%	1365 out of 34727 genes, 4%	7.33136e-08	0.000296993
GO:0010466	negative regulation of peptidase activity	P	33 out of 2268 genes, 1%	181 out of 34727 genes, 1%	7.53357e-08	0.000305185
GO:0046364	monosaccharide biosynthetic process	P	67 out of 2268 genes, 3%	518 out of 34727 genes, 1%	7.67539e-08	0.00031093
GO:0006580	ethanolamine metabolic process	P	15 out of 2268 genes, 1%	45 out of 34727 genes, 0%	8.48217e-08	0.000343613
GO:0031401	positive regulation of protein modification process	P	98 out of 2268 genes, 4%	867 out of 34727 genes, 2%	8.69298e-08	0.000352153
GO:0048437	floral organ development	P	181 out of 2268 genes, 8%	1882 out of 34727 genes, 5%	9.00848e-08	0.000364933
GO:0009790	embryo development	P	267 out of 2268 genes, 12%	3003 out of 34727 genes, 9%	9.49122e-08	0.000384489
GO:1901293	nucleoside phosphate biosynthetic process	P	119 out of 2268 genes, 5%	1117 out of 34727 genes, 3%	9.82349e-08	0.00039795
GO:0023056	positive regulation of signaling	P	72 out of 2268 genes, 3%	576 out of 34727 genes, 2%	1.00743e-07	0.00040811
GO:0009860	pollen tube growth	P	127 out of 2268 genes, 6%	1214 out of 34727 genes, 3%	1.01318e-07	0.00041044
GO:0008202	steroid metabolic process	P	118 out of 2268 genes, 5%	1106 out of 34727 genes, 3%	1.02928e-07	0.000416961
GO:0048438	floral whorl development	P	161 out of 2268 genes, 7%	1634 out of 34727 genes, 5%	1.05638e-07	0.00042794
GO:0072522	purine-containing compound biosynthetic process	P	69 out of 2268 genes, 3%	544 out of 34727 genes, 2%	1.05642e-07	0.000427954
GO:0019722	calcium-mediated signaling	P	54 out of 2268 genes, 2%	386 out of 34727 genes, 1%	1.09855e-07	0.000445021
GO:0006694	steroid biosynthetic process	P	101 out of 2268 genes, 4%	907 out of 34727 genes, 3%	1.1456e-07	0.000464081
GO:0009967	positive regulation of signal transduction	P	71 out of 2268 genes, 3%	567 out of 34727 genes, 2%	1.15075e-07	0.00046617
GO:0055082	cellular chemical homeostasis	P	140 out of 2268 genes, 6%	1376 out of 34727 genes, 4%	1.17614e-07	0.000476452
GO:0006164	purine nucleotide biosynthetic process	P	67 out of 2268 genes, 3%	525 out of 34727 genes, 2%	1.27654e-07	0.000517127
GO:0010224	response to UV-B	P	83 out of 2268 genes, 4%	702 out of 34727 genes, 2%	1.27723e-07	0.000517407
GO:0015931	nucleobase-containing compound transport	P	82 out of 2268 genes, 4%	691 out of 34727 genes, 2%	1.29922e-07	0.000526316
GO:0055080	cation homeostasis	P	127 out of 2268 genes, 6%	1222 out of 34727 genes, 4%	1.45564e-07	0.000589681
GO:0010647	positive regulation of cell communication	P	72 out of 2268 genes, 3%	583 out of 34727 genes, 2%	1.61958e-07	0.000656093
GO:0043161	proteasomal ubiquitin-dependent protein catabolic process	P	82 out of 2268 genes, 4%	695 out of 34727 genes, 2%	1.65873e-07	0.000671953
GO:0045491	xylan metabolic process	P	102 out of 2268 genes, 4%	926 out of 34727 genes, 3%	1.67932e-07	0.000680293
GO:0046148	pigment biosynthetic process	P	119 out of 2268 genes, 5%	1130 out of 34727 genes, 3%	1.81262e-07	0.000734292
GO:0002253	activation of immune response	P	48 out of 2268 genes, 2%	331 out of 34727 genes, 1%	1.85371e-07	0.000750937
GO:0009787	regulation of abscisic acid mediated signaling pathway	P	53 out of 2268 genes, 2%	382 out of 34727 genes, 1%	1.87595e-07	0.000759948
GO:0009934	regulation of meristem structural organization	P	27 out of 2268 genes, 1%	136 out of 34727 genes, 0%	1.89099e-07	0.000766039
GO:0034637	cellular carbohydrate biosynthetic process	P	155 out of 2268 genes, 7%	1574 out of 34727 genes, 5%	1.90405e-07	0.000771329
GO:0006073	cellular glucan metabolic process	P	124 out of 2268 genes, 5%	1192 out of 34727 genes, 3%	1.94312e-07	0.000787156
GO:0034654	nucleobase-containing compound biosynthetic process	P	119 out of 2268 genes, 5%	1132 out of 34727 genes, 3%	1.98861e-07	0.000805588
GO:0010413	glucuronoxylan metabolic process	P	100 out of 2268 genes, 4%	906 out of 34727 genes, 3%	2.01318e-07	0.000815538
GO:0030003	cellular cation homeostasis	P	119 out of 2268 genes, 5%	1133 out of 34727 genes, 3%	2.0826e-07	0.000843659
GO:0045089	positive regulation of innate immune response	P	49 out of 2268 genes, 2%	343 out of 34727 genes, 1%	2.20555e-07	0.000893468
GO:0042545	cell wall modification	P	141 out of 2268 genes, 6%	1404 out of 34727 genes, 4%	2.26248e-07	0.000916531
GO:0010075	regulation of meristem growth	P	118 out of 2268 genes, 5%	1125 out of 34727 genes, 3%	2.5124e-07	0.00101777
GO:0044264	cellular polysaccharide metabolic process	P	173 out of 2268 genes, 8%	1811 out of 34727 genes, 5%	2.72897e-07	0.00110551
GO:0009819	drought recovery	P	11 out of 2268 genes, 0%	26 out of 34727 genes, 0%	2.77849e-07	0.00112557
GO:0045165	cell fate commitment	P	72 out of 2268 genes, 3%	592 out of 34727 genes, 2%	2.93092e-07	0.00118732
GO:0009647	skotomorphogenesis	P	26 out of 2268 genes, 1%	131 out of 34727 genes, 0%	3.18228e-07	0.00128914
GO:0010223	secondary shoot formation	P	28 out of 2268 genes, 1%	148 out of 34727 genes, 0%	3.23139e-07	0.00130904
GO:0010346	shoot formation	P	28 out of 2268 genes, 1%	148 out of 34727 genes, 0%	3.23139e-07	0.00130904
GO:0010016	shoot morphogenesis	P	188 out of 2268 genes, 8%	2008 out of 34727 genes, 6%	3.23183e-07	0.00130921
GO:0006094	gluconeogenesis	P	63 out of 2268 genes, 3%	496 out of 34727 genes, 1%	3.5395e-07	0.00143385
GO:0072521	purine-containing compound metabolic process	P	165 out of 2268 genes, 7%	1717 out of 34727 genes, 5%	3.59907e-07	0.00145798
GO:0048509	regulation of meristem development	P	129 out of 2268 genes, 6%	1268 out of 34727 genes, 4%	3.7336e-07	0.00151248
GO:0051788	response to misfolded protein	P	49 out of 2268 genes, 2%	350 out of 34727 genes, 1%	4.07705e-07	0.00165161
GO:0009311	oligosaccharide metabolic process	P	54 out of 2268 genes, 2%	402 out of 34727 genes, 1%	4.12376e-07	0.00167053
GO:0009683	indoleacetic acid metabolic process	P	72 out of 2268 genes, 3%	598 out of 34727 genes, 2%	4.30703e-07	0.00174478
GO:0010148	transpiration	P	26 out of 2268 genes, 1%	133 out of 34727 genes, 0%	4.33741e-07	0.00175709
GO:0050801	ion homeostasis	P	138 out of 2268 genes, 6%	1384 out of 34727 genes, 4%	4.55201e-07	0.00184402
GO:0006163	purine nucleotide metabolic process	P	153 out of 2268 genes, 7%	1573 out of 34727 genes, 5%	4.78732e-07	0.00193934
GO:0050778	positive regulation of immune response	P	51 out of 2268 genes, 2%	374 out of 34727 genes, 1%	5.40171e-07	0.00218823
GO:0019319	hexose biosynthetic process	P	63 out of 2268 genes, 3%	503 out of 34727 genes, 1%	5.77917e-07	0.00234114
GO:0030048	actin filament-based movement	P	51 out of 2268 genes, 2%	375 out of 34727 genes, 1%	5.86156e-07	0.00237452
GO:0009992	cellular water homeostasis	P	16 out of 2268 genes, 1%	58 out of 34727 genes, 0%	5.98489e-07	0.00242448
GO:0030244	cellulose biosynthetic process	P	50 out of 2268 genes, 2%	365 out of 34727 genes, 1%	6.05561e-07	0.00245313
GO:0043170	macromolecule metabolic process	P	1127 out of 2268 genes, 50%	15545 out of 34727 genes, 45%	6.21922e-07	0.0025194
GO:0006833	water transport	P	90 out of 2268 genes, 4%	813 out of 34727 genes, 2%	7.14923e-07	0.00289615
GO:0042044	fluid transport	P	90 out of 2268 genes, 4%	813 out of 34727 genes, 2%	7.14923e-07	0.00289615
GO:0050691	regulation of defense response to virus by host	P	10 out of 2268 genes, 0%	23 out of 34727 genes, 0%	7.19679e-07	0.00291542
GO:0009808	lignin metabolic process	P	55 out of 2268 genes, 2%	420 out of 34727 genes, 1%	7.33736e-07	0.00297236
GO:0046365	monosaccharide catabolic process	P	140 out of 2268 genes, 6%	1422 out of 34727 genes, 4%	7.62929e-07	0.00309063
GO:0009684	indoleacetic acid biosynthetic process	P	70 out of 2268 genes, 3%	585 out of 34727 genes, 2%	7.77997e-07	0.00315166
GO:0000911	cytokinesis by cell plate formation	P	96 out of 2268 genes, 4%	887 out of 34727 genes, 3%	8.45306e-07	0.00342434
GO:0009744	response to sucrose stimulus	P	110 out of 2268 genes, 5%	1055 out of 34727 genes, 3%	8.51362e-07	0.00344887
GO:0034285	response to disaccharide stimulus	P	110 out of 2268 genes, 5%	1055 out of 34727 genes, 3%	8.51362e-07	0.00344887
GO:0006897	endocytosis	P	129 out of 2268 genes, 6%	1288 out of 34727 genes, 4%	8.57512e-07	0.00347378
GO:0051346	negative regulation of hydrolase activity	P	37 out of 2268 genes, 2%	239 out of 34727 genes, 1%	9.22452e-07	0.00373685
GO:0009312	oligosaccharide biosynthetic process	P	33 out of 2268 genes, 1%	201 out of 34727 genes, 1%	9.2384e-07	0.00374248
GO:1901160	primary amino compound metabolic process	P	18 out of 2268 genes, 1%	74 out of 34727 genes, 0%	9.32701e-07	0.00377837
GO:0043248	proteasome assembly	P	49 out of 2268 genes, 2%	360 out of 34727 genes, 1%	9.43225e-07	0.003821
GO:0006096	glycolysis	P	87 out of 2268 genes, 4%	785 out of 34727 genes, 2%	1.03922e-06	0.00420986
GO:0010080	regulation of floral meristem growth	P	19 out of 2268 genes, 1%	82 out of 34727 genes, 0%	1.04484e-06	0.00423264
GO:0010480	microsporocyte differentiation	P	19 out of 2268 genes, 1%	82 out of 34727 genes, 0%	1.04484e-06	0.00423264
GO:0010410	hemicellulose metabolic process	P	103 out of 2268 genes, 5%	975 out of 34727 genes, 3%	1.04551e-06	0.00423536
GO:0001676	long-chain fatty acid metabolic process	P	24 out of 2268 genes, 1%	122 out of 34727 genes, 0%	1.05457e-06	0.00427204
GO:0048638	regulation of developmental growth	P	146 out of 2268 genes, 6%	1506 out of 34727 genes, 4%	1.05874e-06	0.00428896
GO:0016102	diterpenoid biosynthetic process	P	67 out of 2268 genes, 3%	557 out of 34727 genes, 2%	1.10516e-06	0.00447701
GO:0044419	interspecies interaction between organisms	P	144 out of 2268 genes, 6%	1482 out of 34727 genes, 4%	1.10771e-06	0.00448735
GO:0045770	positive regulation of asymmetric cell division	P	12 out of 2268 genes, 1%	35 out of 34727 genes, 0%	1.18572e-06	0.00480336
GO:0019320	hexose catabolic process	P	138 out of 2268 genes, 6%	1409 out of 34727 genes, 4%	1.21385e-06	0.00491729
GO:0009786	regulation of asymmetric cell division	P	15 out of 2268 genes, 1%	54 out of 34727 genes, 0%	1.21601e-06	0.00492604
GO:0051302	regulation of cell division	P	52 out of 2268 genes, 2%	396 out of 34727 genes, 1%	1.33758e-06	0.00541854
GO:0009250	glucan biosynthetic process	P	94 out of 2268 genes, 4%	873 out of 34727 genes, 3%	1.36817e-06	0.00554247
GO:0008356	asymmetric cell division	P	37 out of 2268 genes, 2%	243 out of 34727 genes, 1%	1.38829e-06	0.00562398
GO:0044042	glucan metabolic process	P	164 out of 2268 genes, 7%	1746 out of 34727 genes, 5%	1.55674e-06	0.00630636
GO:0048103	somatic stem cell division	P	13 out of 2268 genes, 1%	42 out of 34727 genes, 0%	1.61315e-06	0.00653486
GO:0044260	cellular macromolecule metabolic process	P	1030 out of 2268 genes, 45%	14144 out of 34727 genes, 41%	1.62846e-06	0.00659687
GO:0006887	exocytosis	P	44 out of 2268 genes, 2%	316 out of 34727 genes, 1%	1.79879e-06	0.0072869
GO:0044403	symbiosis, encompassing mutualism through parasitism	P	139 out of 2268 genes, 6%	1432 out of 34727 genes, 4%	1.79971e-06	0.00729062
GO:0052542	defense response by callose deposition	P	27 out of 2268 genes, 1%	152 out of 34727 genes, 0%	1.87737e-06	0.00760524
GO:0042546	cell wall biogenesis	P	143 out of 2268 genes, 6%	1485 out of 34727 genes, 4%	1.9723e-06	0.00798979
GO:0048507	meristem development	P	199 out of 2268 genes, 9%	2209 out of 34727 genes, 6%	2.01366e-06	0.00815736
GO:0007020	microtubule nucleation	P	52 out of 2268 genes, 2%	402 out of 34727 genes, 1%	2.09763e-06	0.00849751
GO:0006873	cellular ion homeostasis	P	126 out of 2268 genes, 6%	1274 out of 34727 genes, 4%	2.17598e-06	0.0088149
GO:0009750	response to fructose stimulus	P	71 out of 2268 genes, 3%	614 out of 34727 genes, 2%	2.2617e-06	0.00916213
GO:0006007	glucose catabolic process	P	135 out of 2268 genes, 6%	1390 out of 34727 genes, 4%	2.46103e-06	0.00996964
GO:0016114	terpenoid biosynthetic process	P	118 out of 2268 genes, 5%	1179 out of 34727 genes, 3%	2.59484e-06	0.0105117
GO:0051603	proteolysis involved in cellular protein catabolic process	P	132 out of 2268 genes, 6%	1356 out of 34727 genes, 4%	2.83268e-06	0.0114752
GO:0009749	response to glucose stimulus	P	55 out of 2268 genes, 2%	439 out of 34727 genes, 1%	2.90223e-06	0.0117569
GO:0055085	transmembrane transport	P	158 out of 2268 genes, 7%	1689 out of 34727 genes, 5%	3.05985e-06	0.0123955
GO:0009850	auxin metabolic process	P	79 out of 2268 genes, 3%	712 out of 34727 genes, 2%	3.07167e-06	0.0124433
GO:0071695	anatomical structure maturation	P	54 out of 2268 genes, 2%	429 out of 34727 genes, 1%	3.09003e-06	0.0125177
GO:0006559	L-phenylalanine catabolic process	P	12 out of 2268 genes, 1%	38 out of 34727 genes, 0%	3.2013e-06	0.0129684
GO:0006690	icosanoid metabolic process	P	19 out of 2268 genes, 1%	88 out of 34727 genes, 0%	3.24073e-06	0.0131282
GO:0009615	response to virus	P	83 out of 2268 genes, 4%	760 out of 34727 genes, 2%	3.24091e-06	0.0131289
GO:0030163	protein catabolic process	P	142 out of 2268 genes, 6%	1487 out of 34727 genes, 4%	3.34531e-06	0.0135519
GO:0033205	cell cycle cytokinesis	P	108 out of 2268 genes, 5%	1062 out of 34727 genes, 3%	3.36754e-06	0.0136419
GO:0033692	cellular polysaccharide biosynthetic process	P	143 out of 2268 genes, 6%	1500 out of 34727 genes, 4%	3.37908e-06	0.0136887
GO:0051301	cell division	P	174 out of 2268 genes, 8%	1900 out of 34727 genes, 5%	3.48134e-06	0.0141029
GO:0009636	response to toxin	P	67 out of 2268 genes, 3%	576 out of 34727 genes, 2%	3.53027e-06	0.0143011
GO:0051701	interaction with host	P	122 out of 2268 genes, 5%	1238 out of 34727 genes, 4%	3.74842e-06	0.0151849
GO:0005992	trehalose biosynthetic process	P	16 out of 2268 genes, 1%	66 out of 34727 genes, 0%	3.88941e-06	0.015756
GO:0043410	positive regulation of MAPK cascade	P	16 out of 2268 genes, 1%	66 out of 34727 genes, 0%	3.88941e-06	0.015756
GO:0009746	response to hexose stimulus	P	89 out of 2268 genes, 4%	835 out of 34727 genes, 2%	3.90045e-06	0.0158007
GO:0034284	response to monosaccharide stimulus	P	89 out of 2268 genes, 4%	838 out of 34727 genes, 2%	4.50009e-06	0.0182299
GO:0009825	multidimensional cell growth	P	91 out of 2268 genes, 4%	863 out of 34727 genes, 2%	4.71679e-06	0.0191077
GO:0009966	regulation of signal transduction	P	166 out of 2268 genes, 7%	1806 out of 34727 genes, 5%	4.76488e-06	0.0193025
GO:0005991	trehalose metabolic process	P	16 out of 2268 genes, 1%	67 out of 34727 genes, 0%	4.80136e-06	0.0194503
GO:0006066	alcohol metabolic process	P	107 out of 2268 genes, 5%	1059 out of 34727 genes, 3%	4.97657e-06	0.0201601
GO:0002684	positive regulation of immune system process	P	55 out of 2268 genes, 2%	449 out of 34727 genes, 1%	5.70675e-06	0.023118
GO:0009835	fruit ripening	P	51 out of 2268 genes, 2%	406 out of 34727 genes, 1%	6.07103e-06	0.0245937
GO:0019048	virus-host interaction	P	86 out of 2268 genes, 4%	809 out of 34727 genes, 2%	6.25094e-06	0.0253226
GO:0000904	cell morphogenesis involved in differentiation	P	200 out of 2268 genes, 9%	2263 out of 34727 genes, 7%	6.50531e-06	0.026353
GO:0006032	chitin catabolic process	P	14 out of 2268 genes, 1%	54 out of 34727 genes, 0%	6.6817e-06	0.0270676
GO:0010646	regulation of cell communication	P	140 out of 2268 genes, 6%	1482 out of 34727 genes, 4%	6.84832e-06	0.0277425
GO:0044257	cellular protein catabolic process	P	135 out of 2268 genes, 6%	1419 out of 34727 genes, 4%	7.03581e-06	0.0285021
GO:0009832	plant-type cell wall biogenesis	P	99 out of 2268 genes, 4%	972 out of 34727 genes, 3%	8.00101e-06	0.0324121
GO:0046348	amino sugar catabolic process	P	14 out of 2268 genes, 1%	55 out of 34727 genes, 0%	8.4267e-06	0.0341366
GO:1901072	glucosamine-containing compound catabolic process	P	14 out of 2268 genes, 1%	55 out of 34727 genes, 0%	8.4267e-06	0.0341366
GO:0006030	chitin metabolic process	P	17 out of 2268 genes, 1%	78 out of 34727 genes, 0%	9.19871e-06	0.037264
GO:0048281	inflorescence morphogenesis	P	23 out of 2268 genes, 1%	129 out of 34727 genes, 0%	9.89749e-06	0.0400947
GO:0010214	seed coat development	P	36 out of 2268 genes, 2%	254 out of 34727 genes, 1%	1.00721e-05	0.0408022
GO:0000910	cytokinesis	P	127 out of 2268 genes, 6%	1329 out of 34727 genes, 4%	1.06401e-05	0.0431031
GO:0043648	dicarboxylic acid metabolic process	P	26 out of 2268 genes, 1%	157 out of 34727 genes, 0%	1.0792e-05	0.0437186
GO:0001578	microtubule bundle formation	P	24 out of 2268 genes, 1%	139 out of 34727 genes, 0%	1.12836e-05	0.0457098
GO:0006839	mitochondrial transport	P	44 out of 2268 genes, 2%	339 out of 34727 genes, 1%	1.12894e-05	0.0457335
GO:0009961	response to 1-aminocyclopropane-1-carboxylic acid	P	11 out of 2268 genes, 0%	36 out of 34727 genes, 0%	1.17534e-05	0.0476128
GO:0046330	positive regulation of JNK cascade	P	11 out of 2268 genes, 0%	36 out of 34727 genes, 0%	1.17534e-05	0.0476128
GO:0010014	meristem initiation	P	99 out of 2268 genes, 4%	982 out of 34727 genes, 3%	1.21785e-05	0.0493352
GO:0009851	auxin biosynthetic process	P	70 out of 2268 genes, 3%	633 out of 34727 genes, 2%	1.22433e-05	0.0495977
GO:0005886	plasma membrane	C	908 out of 2268 genes, 40%	7994 out of 34727 genes, 23%	1.26695e-78	7.3483e-76
GO:0016020	membrane	C	1254 out of 2268 genes, 55%	12942 out of 34727 genes, 37%	1.05252e-72	6.1046e-70
GO:0071944	cell periphery	C	981 out of 2268 genes, 43%	9174 out of 34727 genes, 26%	3.91943e-72	2.27327e-69
GO:0044425	membrane part	C	845 out of 2268 genes, 37%	8058 out of 34727 genes, 23%	6.62749e-55	3.84395e-52
GO:0016021	integral to membrane	C	710 out of 2268 genes, 31%	6486 out of 34727 genes, 19%	6.70789e-51	3.89058e-48
GO:0031224	intrinsic to membrane	C	735 out of 2268 genes, 32%	6832 out of 34727 genes, 20%	3.8009e-50	2.20452e-47
GO:0005623	cell	C	1763 out of 2268 genes, 78%	22355 out of 34727 genes, 64%	4.31498e-46	2.50269e-43
GO:0044464	cell part	C	1763 out of 2268 genes, 78%	22355 out of 34727 genes, 64%	4.31498e-46	2.50269e-43
GO:0005737	cytoplasm	C	1478 out of 2268 genes, 65%	18066 out of 34727 genes, 52%	3.00931e-39	1.7454e-36
GO:0031090	organelle membrane	C	579 out of 2268 genes, 26%	5534 out of 34727 genes, 16%	4.15902e-34	2.41223e-31
GO:0044444	cytoplasmic part	C	1326 out of 2268 genes, 58%	16032 out of 34727 genes, 46%	4.2457e-34	2.46251e-31
GO:0005622	intracellular	C	1623 out of 2268 genes, 72%	21066 out of 34727 genes, 61%	2.36256e-29	1.37029e-26
GO:0030054	cell junction	C	415 out of 2268 genes, 18%	3719 out of 34727 genes, 11%	3.09156e-29	1.7931e-26
GO:0044424	intracellular part	C	1598 out of 2268 genes, 70%	20690 out of 34727 genes, 60%	6.63275e-29	3.847e-26
GO:0009506	plasmodesma	C	376 out of 2268 genes, 17%	3293 out of 34727 genes, 9%	2.99683e-28	1.73816e-25
GO:0055044	symplast	C	376 out of 2268 genes, 17%	3293 out of 34727 genes, 9%	2.99683e-28	1.73816e-25
GO:0005911	cell-cell junction	C	389 out of 2268 genes, 17%	3462 out of 34727 genes, 10%	7.00339e-28	4.06197e-25
GO:0005783	endoplasmic reticulum	C	328 out of 2268 genes, 14%	2778 out of 34727 genes, 8%	5.17309e-27	3.00039e-24
GO:0044432	endoplasmic reticulum part	C	241 out of 2268 genes, 11%	1817 out of 34727 genes, 5%	1.18317e-26	6.86236e-24
GO:0012505	endomembrane system	C	351 out of 2268 genes, 15%	3082 out of 34727 genes, 9%	4.42945e-26	2.56908e-23
GO:0005773	vacuole	C	398 out of 2268 genes, 18%	3669 out of 34727 genes, 11%	1.62121e-25	9.40302e-23
GO:0005789	endoplasmic reticulum membrane	C	222 out of 2268 genes, 10%	1687 out of 34727 genes, 5%	4.07878e-24	2.36569e-21
GO:0042175	nuclear outer membrane-endoplasmic reticulum membrane network	C	224 out of 2268 genes, 10%	1712 out of 34727 genes, 5%	5.30835e-24	3.07884e-21
GO:0043227	membrane-bounded organelle	C	1456 out of 2268 genes, 64%	18921 out of 34727 genes, 54%	2.07516e-22	1.20359e-19
GO:0043231	intracellular membrane-bounded organelle	C	1455 out of 2268 genes, 64%	18913 out of 34727 genes, 54%	2.57058e-22	1.49094e-19
GO:0043229	intracellular organelle	C	1472 out of 2268 genes, 65%	19279 out of 34727 genes, 56%	3.60985e-21	2.09371e-18
GO:0043226	organelle	C	1472 out of 2268 genes, 65%	19286 out of 34727 genes, 56%	4.35253e-21	2.52447e-18
GO:0044459	plasma membrane part	C	237 out of 2268 genes, 10%	2016 out of 34727 genes, 6%	2.98239e-19	1.72979e-16
GO:0010008	endosome membrane	C	105 out of 2268 genes, 5%	741 out of 34727 genes, 2%	5.61281e-14	3.25543e-11
GO:0005829	cytosol	C	560 out of 2268 genes, 25%	6466 out of 34727 genes, 19%	6.6949e-14	3.88304e-11
GO:0044440	endosomal part	C	106 out of 2268 genes, 5%	754 out of 34727 genes, 2%	7.14494e-14	4.14406e-11
GO:0005794	Golgi apparatus	C	280 out of 2268 genes, 12%	2809 out of 34727 genes, 8%	3.14413e-13	1.82359e-10
GO:0005768	endosome	C	136 out of 2268 genes, 6%	1103 out of 34727 genes, 3%	6.05897e-13	3.5142e-10
GO:0005777	peroxisome	C	90 out of 2268 genes, 4%	651 out of 34727 genes, 2%	1.39745e-11	8.10522e-09
GO:0042579	microbody	C	90 out of 2268 genes, 4%	651 out of 34727 genes, 2%	1.39745e-11	8.10522e-09
GO:0005576	extracellular region	C	277 out of 2268 genes, 12%	2969 out of 34727 genes, 9%	5.35834e-10	3.10784e-07
GO:0016023	cytoplasmic membrane-bounded vesicle	C	152 out of 2268 genes, 7%	1448 out of 34727 genes, 4%	4.33934e-09	2.51682e-06
GO:0030312	external encapsulating structure	C	243 out of 2268 genes, 11%	2597 out of 34727 genes, 7%	5.47372e-09	3.17476e-06
GO:0031988	membrane-bounded vesicle	C	154 out of 2268 genes, 7%	1484 out of 34727 genes, 4%	7.39805e-09	4.29087e-06
GO:0005774	vacuolar membrane	C	197 out of 2268 genes, 9%	2026 out of 34727 genes, 6%	1.02026e-08	5.9175e-06
GO:0044437	vacuolar part	C	202 out of 2268 genes, 9%	2101 out of 34727 genes, 6%	1.5703e-08	9.10774e-06
GO:0005618	cell wall	C	233 out of 2268 genes, 10%	2523 out of 34727 genes, 7%	3.47801e-08	2.01724e-05
GO:0009986	cell surface	C	63 out of 2268 genes, 3%	472 out of 34727 genes, 1%	5.8973e-08	3.42043e-05
GO:0031410	cytoplasmic vesicle	C	152 out of 2268 genes, 7%	1511 out of 34727 genes, 4%	6.81073e-08	3.95022e-05
GO:0048046	apoplast	C	102 out of 2268 genes, 4%	909 out of 34727 genes, 3%	6.82164e-08	3.95655e-05
GO:0044438	microbody part	C	40 out of 2268 genes, 2%	247 out of 34727 genes, 1%	1.00024e-07	5.80138e-05
GO:0044439	peroxisomal part	C	40 out of 2268 genes, 2%	247 out of 34727 genes, 1%	1.00024e-07	5.80138e-05
GO:0005788	endoplasmic reticulum lumen	C	30 out of 2268 genes, 1%	159 out of 34727 genes, 0%	1.32541e-07	7.6874e-05
GO:0031982	vesicle	C	155 out of 2268 genes, 7%	1601 out of 34727 genes, 5%	5.30838e-07	0.000307886
GO:0000139	Golgi membrane	C	73 out of 2268 genes, 3%	617 out of 34727 genes, 2%	6.9897e-07	0.000405403
GO:0044431	Golgi apparatus part	C	88 out of 2268 genes, 4%	793 out of 34727 genes, 2%	8.55215e-07	0.000496024
GO:0005778	peroxisomal membrane	C	34 out of 2268 genes, 1%	215 out of 34727 genes, 1%	1.53421e-06	0.000889842
GO:0031903	microbody membrane	C	34 out of 2268 genes, 1%	215 out of 34727 genes, 1%	1.53421e-06	0.000889842
GO:0030135	coated vesicle	C	46 out of 2268 genes, 2%	344 out of 34727 genes, 1%	3.24944e-06	0.00188467
GO:0030136	clathrin-coated vesicle	C	35 out of 2268 genes, 2%	253 out of 34727 genes, 1%	2.24415e-05	0.0130161
GO:0044446	intracellular organelle part	C	855 out of 2268 genes, 38%	11733 out of 34727 genes, 34%	2.90128e-05	0.0168274
GO:0005739	mitochondrion	C	325 out of 2268 genes, 14%	4048 out of 34727 genes, 12%	3.69529e-05	0.0214327
GO:0044422	organelle part	C	860 out of 2268 genes, 38%	11831 out of 34727 genes, 34%	3.9069e-05	0.02266
GO:0044433	cytoplasmic vesicle part	C	62 out of 2268 genes, 3%	564 out of 34727 genes, 2%	4.45868e-05	0.0258603
GO:0030662	coated vesicle membrane	C	27 out of 2268 genes, 1%	180 out of 34727 genes, 1%	4.56659e-05	0.0264862
GO:0012506	vesicle membrane	C	62 out of 2268 genes, 3%	567 out of 34727 genes, 2%	5.20443e-05	0.0301857
GO:0030659	cytoplasmic vesicle membrane	C	60 out of 2268 genes, 3%	546 out of 34727 genes, 2%	5.9243e-05	0.0343609
GO:0004674	protein serine/threonine kinase activity	F	315 out of 2268 genes, 14%	2042 out of 34727 genes, 6%	2.17367e-48	2.46711e-45
GO:0004713	protein tyrosine kinase activity	F	182 out of 2268 genes, 8%	885 out of 34727 genes, 3%	1.04877e-44	1.19036e-41
GO:0016773	phosphotransferase activity, alcohol group as acceptor	F	343 out of 2268 genes, 15%	2436 out of 34727 genes, 7%	7.84607e-44	8.90529e-41
GO:0004672	protein kinase activity	F	320 out of 2268 genes, 14%	2202 out of 34727 genes, 6%	1.32162e-43	1.50004e-40
GO:0019199	transmembrane receptor protein kinase activity	F	144 out of 2268 genes, 6%	609 out of 34727 genes, 2%	8.45243e-43	9.59351e-40
GO:0004871	signal transducer activity	F	241 out of 2268 genes, 11%	1448 out of 34727 genes, 4%	2.58024e-42	2.92857e-39
GO:0060089	molecular transducer activity	F	241 out of 2268 genes, 11%	1448 out of 34727 genes, 4%	2.58024e-42	2.92857e-39
GO:0016301	kinase activity	F	364 out of 2268 genes, 16%	2735 out of 34727 genes, 8%	4.62674e-41	5.25135e-38
GO:0004888	transmembrane signaling receptor activity	F	157 out of 2268 genes, 7%	738 out of 34727 genes, 2%	1.6762e-40	1.90249e-37
GO:0004872	receptor activity	F	178 out of 2268 genes, 8%	940 out of 34727 genes, 3%	1.13565e-38	1.28896e-35
GO:0038023	signaling receptor activity	F	169 out of 2268 genes, 7%	866 out of 34727 genes, 2%	1.85271e-38	2.10282e-35
GO:0003824	catalytic activity	F	1309 out of 2268 genes, 58%	15534 out of 34727 genes, 45%	8.16775e-38	9.27039e-35
GO:0005515	protein binding	F	951 out of 2268 genes, 42%	10635 out of 34727 genes, 31%	3.35291e-32	3.80555e-29
GO:0004675	transmembrane receptor protein serine/threonine kinase activity	F	92 out of 2268 genes, 4%	372 out of 34727 genes, 1%	2.76786e-29	3.14152e-26
GO:0030246	carbohydrate binding	F	144 out of 2268 genes, 6%	823 out of 34727 genes, 2%	1.10603e-27	1.25534e-24
GO:0005516	calmodulin binding	F	133 out of 2268 genes, 6%	744 out of 34727 genes, 2%	1.49118e-26	1.69249e-23
GO:0005488	binding	F	1453 out of 2268 genes, 64%	18633 out of 34727 genes, 54%	2.18252e-25	2.47716e-22
GO:0036094	small molecule binding	F	678 out of 2268 genes, 30%	7382 out of 34727 genes, 21%	9.35676e-24	1.06199e-20
GO:0032559	adenyl ribonucleotide binding	F	538 out of 2268 genes, 24%	5529 out of 34727 genes, 16%	1.2688e-23	1.44009e-20
GO:0030554	adenyl nucleotide binding	F	538 out of 2268 genes, 24%	5537 out of 34727 genes, 16%	1.76872e-23	2.0075e-20
GO:0032555	purine ribonucleotide binding	F	568 out of 2268 genes, 25%	5935 out of 34727 genes, 17%	2.19247e-23	2.48845e-20
GO:0032553	ribonucleotide binding	F	568 out of 2268 genes, 25%	5937 out of 34727 genes, 17%	2.37521e-23	2.69587e-20
GO:0017076	purine nucleotide binding	F	568 out of 2268 genes, 25%	5949 out of 34727 genes, 17%	3.83347e-23	4.35099e-20
GO:0016740	transferase activity	F	599 out of 2268 genes, 26%	6373 out of 34727 genes, 18%	6.52651e-23	7.40759e-20
GO:0005057	receptor signaling protein activity	F	93 out of 2268 genes, 4%	461 out of 34727 genes, 1%	1.1389e-22	1.29265e-19
GO:0004702	receptor signaling protein serine/threonine kinase activity	F	91 out of 2268 genes, 4%	450 out of 34727 genes, 1%	2.75683e-22	3.129e-19
GO:0005524	ATP binding	F	524 out of 2268 genes, 23%	5436 out of 34727 genes, 16%	4.95881e-22	5.62825e-19
GO:0035639	purine ribonucleoside triphosphate binding	F	554 out of 2268 genes, 24%	5842 out of 34727 genes, 17%	8.05741e-22	9.14517e-19
GO:0016772	transferase activity, transferring phosphorus-containing groups	F	376 out of 2268 genes, 17%	3583 out of 34727 genes, 10%	1.83971e-21	2.08807e-18
GO:0004715	non-membrane spanning protein tyrosine kinase activity	F	78 out of 2268 genes, 3%	366 out of 34727 genes, 1%	9.9456e-21	1.12883e-17
GO:0004714	transmembrane receptor protein tyrosine kinase activity	F	76 out of 2268 genes, 3%	355 out of 34727 genes, 1%	2.34974e-20	2.66696e-17
GO:0016829	lyase activity	F	149 out of 2268 genes, 7%	1028 out of 34727 genes, 3%	2.94061e-20	3.3376e-17
GO:0097159	organic cyclic compound binding	F	626 out of 2268 genes, 28%	6962 out of 34727 genes, 20%	2.16248e-19	2.45442e-16
GO:0031625	ubiquitin protein ligase binding	F	79 out of 2268 genes, 3%	397 out of 34727 genes, 1%	4.36737e-19	4.95697e-16
GO:0044389	small conjugating protein ligase binding	F	79 out of 2268 genes, 3%	397 out of 34727 genes, 1%	4.36737e-19	4.95697e-16
GO:0000166	nucleotide binding	F	624 out of 2268 genes, 28%	6956 out of 34727 genes, 20%	4.39537e-19	4.98874e-16
GO:1901265	nucleoside phosphate binding	F	624 out of 2268 genes, 28%	6957 out of 34727 genes, 20%	4.54415e-19	5.15761e-16
GO:0016491	oxidoreductase activity	F	349 out of 2268 genes, 15%	3449 out of 34727 genes, 10%	2.08306e-17	2.36427e-14
GO:0004383	guanylate cyclase activity	F	47 out of 2268 genes, 2%	177 out of 34727 genes, 1%	5.95503e-17	6.75896e-14
GO:0033612	receptor serine/threonine kinase binding	F	54 out of 2268 genes, 2%	238 out of 34727 genes, 1%	5.18787e-16	5.88823e-13
GO:0032440	2-alkenal reductase [NAD(P)] activity	F	100 out of 2268 genes, 4%	650 out of 34727 genes, 2%	1.13681e-15	1.29028e-12
GO:0016849	phosphorus-oxygen lyase activity	F	55 out of 2268 genes, 2%	253 out of 34727 genes, 1%	1.99589e-15	2.26533e-12
GO:0009975	cyclase activity	F	51 out of 2268 genes, 2%	224 out of 34727 genes, 1%	2.87481e-15	3.2629e-12
GO:0016627	oxidoreductase activity, acting on the CH-CH group of donors	F	121 out of 2268 genes, 5%	891 out of 34727 genes, 3%	1.50105e-14	1.70369e-11
GO:0016628	oxidoreductase activity, acting on the CH-CH group of donors, NAD or NADP as acceptor	F	111 out of 2268 genes, 5%	793 out of 34727 genes, 2%	2.45226e-14	2.78332e-11
GO:0005509	calcium ion binding	F	96 out of 2268 genes, 4%	665 out of 34727 genes, 2%	2.22794e-13	2.52871e-10
GO:0001653	peptide receptor activity	F	43 out of 2268 genes, 2%	186 out of 34727 genes, 1%	2.40721e-13	2.73218e-10
GO:0008289	lipid binding	F	131 out of 2268 genes, 6%	1043 out of 34727 genes, 3%	4.33588e-13	4.92123e-10
GO:0004709	MAP kinase kinase kinase activity	F	54 out of 2268 genes, 2%	300 out of 34727 genes, 1%	1.06404e-11	1.20768e-08
GO:0045548	phenylalanine ammonia-lyase activity	F	11 out of 2268 genes, 0%	15 out of 34727 genes, 0%	9.62352e-11	1.09227e-07
GO:0004364	glutathione transferase activity	F	24 out of 2268 genes, 1%	83 out of 34727 genes, 0%	3.41566e-10	3.87678e-07
GO:0004896	cytokine receptor activity	F	24 out of 2268 genes, 1%	83 out of 34727 genes, 0%	3.41566e-10	3.87678e-07
GO:0004903	growth hormone receptor activity	F	24 out of 2268 genes, 1%	83 out of 34727 genes, 0%	3.41566e-10	3.87678e-07
GO:0001871	pattern binding	F	49 out of 2268 genes, 2%	291 out of 34727 genes, 1%	1.01227e-09	1.14892e-06
GO:0030247	polysaccharide binding	F	49 out of 2268 genes, 2%	291 out of 34727 genes, 1%	1.01227e-09	1.14892e-06
GO:0019899	enzyme binding	F	169 out of 2268 genes, 7%	1667 out of 34727 genes, 5%	7.09961e-09	8.05805e-06
GO:0016705	oxidoreductase activity, acting on paired donors, with incorporation or reduction of molecular oxygen	F	87 out of 2268 genes, 4%	702 out of 34727 genes, 2%	7.30801e-09	8.29459e-06
GO:0031406	carboxylic acid binding	F	68 out of 2268 genes, 3%	506 out of 34727 genes, 1%	1.36036e-08	1.54401e-05
GO:0005102	receptor binding	F	92 out of 2268 genes, 4%	780 out of 34727 genes, 2%	3.02095e-08	3.42877e-05
GO:0004398	histidine decarboxylase activity	F	11 out of 2268 genes, 0%	22 out of 34727 genes, 0%	3.2392e-08	3.6765e-05
GO:0019840	isoprenoid binding	F	18 out of 2268 genes, 1%	62 out of 34727 genes, 0%	5.0413e-08	5.72187e-05
GO:0042562	hormone binding	F	22 out of 2268 genes, 1%	93 out of 34727 genes, 0%	1.01982e-07	0.00011575
GO:0019842	vitamin binding	F	60 out of 2268 genes, 3%	452 out of 34727 genes, 1%	1.46397e-07	0.000166161
GO:0047134	protein-disulfide reductase activity	F	11 out of 2268 genes, 0%	25 out of 34727 genes, 0%	1.70389e-07	0.000193392
GO:0008843	endochitinase activity	F	13 out of 2268 genes, 1%	36 out of 34727 genes, 0%	2.11478e-07	0.000240027
GO:0016668	oxidoreductase activity, acting on a sulfur group of donors, NAD or NADP as acceptor	F	16 out of 2268 genes, 1%	55 out of 34727 genes, 0%	2.68513e-07	0.000304762
GO:0042803	protein homodimerization activity	F	115 out of 2268 genes, 5%	1096 out of 34727 genes, 3%	3.5031e-07	0.000397602
GO:0043295	glutathione binding	F	19 out of 2268 genes, 1%	77 out of 34727 genes, 0%	3.68566e-07	0.000418322
GO:1900750	oligopeptide binding	F	19 out of 2268 genes, 1%	77 out of 34727 genes, 0%	3.68566e-07	0.000418322
GO:0042802	identical protein binding	F	184 out of 2268 genes, 8%	1970 out of 34727 genes, 6%	5.08628e-07	0.000577293
GO:0005262	calcium channel activity	F	18 out of 2268 genes, 1%	72 out of 34727 genes, 0%	6.02846e-07	0.00068423
GO:0016841	ammonia-lyase activity	F	11 out of 2268 genes, 0%	28 out of 34727 genes, 0%	6.83551e-07	0.000775831
GO:0030414	peptidase inhibitor activity	F	26 out of 2268 genes, 1%	137 out of 34727 genes, 0%	7.88715e-07	0.000895191
GO:0042277	peptide binding	F	44 out of 2268 genes, 2%	307 out of 34727 genes, 1%	8.16815e-07	0.000927085
GO:0004683	calmodulin-dependent protein kinase activity	F	25 out of 2268 genes, 1%	130 out of 34727 genes, 0%	9.87618e-07	0.00112095
GO:0016405	CoA-ligase activity	F	17 out of 2268 genes, 1%	68 out of 34727 genes, 0%	1.23068e-06	0.00139682
GO:0046982	protein heterodimerization activity	F	58 out of 2268 genes, 3%	461 out of 34727 genes, 1%	1.37892e-06	0.00156508
GO:0005548	phospholipid transporter activity	F	14 out of 2268 genes, 1%	48 out of 34727 genes, 0%	1.43884e-06	0.00163308
GO:0004012	phospholipid-translocating ATPase activity	F	9 out of 2268 genes, 0%	20 out of 34727 genes, 0%	1.84576e-06	0.00209493
GO:0004568	chitinase activity	F	15 out of 2268 genes, 1%	56 out of 34727 genes, 0%	2.01698e-06	0.00228927
GO:0043531	ADP binding	F	64 out of 2268 genes, 3%	536 out of 34727 genes, 2%	2.43915e-06	0.00276843
GO:0022892	substrate-specific transporter activity	F	170 out of 2268 genes, 7%	1840 out of 34727 genes, 5%	2.69509e-06	0.00305893
GO:0016878	acid-thiol ligase activity	F	17 out of 2268 genes, 1%	72 out of 34727 genes, 0%	2.89144e-06	0.00328179
GO:0004563	beta-N-acetylhexosaminidase activity	F	12 out of 2268 genes, 1%	38 out of 34727 genes, 0%	3.2013e-06	0.00363347
GO:0072509	divalent inorganic cation transmembrane transporter activity	F	29 out of 2268 genes, 1%	175 out of 34727 genes, 1%	3.40054e-06	0.00385962
GO:0022891	substrate-specific transmembrane transporter activity	F	155 out of 2268 genes, 7%	1664 out of 34727 genes, 5%	4.80799e-06	0.00545706
GO:0016877	ligase activity, forming carbon-sulfur bonds	F	17 out of 2268 genes, 1%	76 out of 34727 genes, 0%	6.35017e-06	0.00720744
GO:0015085	calcium ion transmembrane transporter activity	F	20 out of 2268 genes, 1%	101 out of 34727 genes, 0%	7.31515e-06	0.00830269
GO:0070696	transmembrane receptor protein serine/threonine kinase binding	F	9 out of 2268 genes, 0%	23 out of 34727 genes, 0%	7.5039e-06	0.00851693
GO:0010331	gibberellin binding	F	10 out of 2268 genes, 0%	29 out of 34727 genes, 0%	8.76811e-06	0.00995181
GO:0004091	carboxylesterase activity	F	19 out of 2268 genes, 1%	95 out of 34727 genes, 0%	1.05615e-05	0.0119873
GO:0072341	modified amino acid binding	F	19 out of 2268 genes, 1%	95 out of 34727 genes, 0%	1.05615e-05	0.0119873
GO:0016231	beta-N-acetylglucosaminidase activity	F	11 out of 2268 genes, 0%	36 out of 34727 genes, 0%	1.17534e-05	0.0133401
GO:0016709	oxidoreductase activity, acting on paired donors, with incorporation or reduction of molecular oxygen, NADH or NADPH as one donor, and incorporation of one atom of oxygen	F	34 out of 2268 genes, 1%	240 out of 34727 genes, 1%	1.76821e-05	0.0200692
GO:0004497	monooxygenase activity	F	46 out of 2268 genes, 2%	367 out of 34727 genes, 1%	1.78812e-05	0.0202952
GO:0045485	omega-6 fatty acid desaturase activity	F	7 out of 2268 genes, 0%	15 out of 34727 genes, 0%	2.02526e-05	0.0229867
GO:0016667	oxidoreductase activity, acting on a sulfur group of donors	F	32 out of 2268 genes, 1%	222 out of 34727 genes, 1%	2.16698e-05	0.0245952
GO:0015929	hexosaminidase activity	F	12 out of 2268 genes, 1%	45 out of 34727 genes, 0%	2.21683e-05	0.0251611
GO:0015066	alpha-amylase inhibitor activity	F	5 out of 2268 genes, 0%	7 out of 34727 genes, 0%	2.22251e-05	0.0252254
GO:0061134	peptidase regulator activity	F	26 out of 2268 genes, 1%	164 out of 34727 genes, 0%	2.37732e-05	0.0269826
GO:0030170	pyridoxal phosphate binding	F	29 out of 2268 genes, 1%	194 out of 34727 genes, 1%	2.60127e-05	0.0295244
GO:0070279	vitamin B6 binding	F	29 out of 2268 genes, 1%	194 out of 34727 genes, 1%	2.60127e-05	0.0295244
GO:0080043	quercetin 3-O-glucosyltransferase activity	F	25 out of 2268 genes, 1%	157 out of 34727 genes, 0%	3.13291e-05	0.0355585
GO:0016720	delta12-fatty acid dehydrogenase activity	F	7 out of 2268 genes, 0%	16 out of 34727 genes, 0%	3.3969e-05	0.0385548
GO:0022804	active transmembrane transporter activity	F	105 out of 2268 genes, 5%	1089 out of 34727 genes, 3%	4.25995e-05	0.0483505
