# Supplementary material for: Transcriptomics-based screen for genes induced by flagellin and repressed by pathogen effectors identifies a cell wall-associated kinase involved in plant immunity
Source: Genome Biol. 2013 Dec 20;14(12):R139. doi: 10.1186/gb-2013-14-12-r139 (PMC4053735; doi:10.1186/gb-2013-14-12-r139)
Supplement: Additional file 8: Table S4 — WAK/L RNA-seq gene expression analysis of N. benthamiana leaves sampled 6 h post vacuum infiltration with P. fluorescens 55. Data shown correspond to the average of three biological replicates per treatment. See Materials and methods for details. [file gb-2013-14-12-r139-S8.xlsx]

## Sheet: DE_genes
Additional file 8: Table S4. WAK/L RNA-Seq gene expression analysis of N. benthamiana leaves sampled 6 h post vacuum infiltration with P. fluorescens 55. Data shown correspond to the average of three biological replicates per treatment. See Methods for details.
GeneID	Human readable description	mock 6h	P. fluorescens 6 h	ratio	adjust p
NbS00003635g0007.1	Wall associated receptor kinase 1	0.01	0.07	5.25	1
NbS00005493g0002.1	Wall associated receptor kinase 1	0	0	1	NA
NbS00037509g0005.1	Wall associated receptor kinase 1	1.08	3.19	2.96	0.0165597
NbS00001112g0011.1	Wall associated receptor kinase 2	0.14	0.9	6.56	0.000286304
NbS00011055g0005.1	Wall associated receptor kinase 2	0.07	6.17	88.19	0.00280428
NbS00011055g0014.1	Wall associated receptor kinase 2	0.24	24.75	103.11	0.000934539
NbS00028235g0016.1	Wall associated receptor kinase 2	0.42	0.96	2.26	0.384711
NbS00028235g0018.1	Wall associated receptor kinase 2	0	0	1	NA
NbS00028235g0019.1	Wall associated receptor kinase 2	0.09	2.34	26.04	7.17085e-13
NbS00029206g0006.1	Wall associated receptor kinase 2	0.05	0.17	3.25	1
NbS00050002g0002.1	Wall associated receptor kinase 2	0	0.13	12.67	1
NbS00057866g0010.1	Wall associated receptor kinase 2	0	0	1	NA
NbS00011198g0001.1	Wall associated receptor kinase 20	6.92	3.92	0.57	0.357236
NbS00012745g0003.1	Wall associated receptor kinase 20	3.12	5.52	1.77	0.734308
NbS00014006g0017.1	Wall associated receptor kinase 20	0.59	0.5	0.84	1
NbS00020943g0021.1	Wall associated receptor kinase 20	1.22	1.01	0.83	1
NbS00032296g0015.1	Wall associated receptor kinase 20	3.5	3.59	1.02	1
NbS00038157g0006.1	Wall associated receptor kinase 20	4.4	11.51	2.61	0.629236
NbS00036955g0002.1	Wall associated receptor kinase 22	0	0	1	NA
NbS00061016g0002.1	Wall associated receptor kinase 4	0	0	1	NA
NbS00011055g0002.1	Wall associated receptor kinase 5	0.07	4.98	67.86	8.29023e-05
NbS00016974g0015.1	Wall associated receptor kinase 5	0.16	0.76	4.87	0.0469021
NbS00005984g0004.1	Wall associated receptor kinase 9	0	0	1	NA
NbS00006163g0006.1	Wall associated receptor kinase 9	0	0	1	NA
NbS00016938g0011.1	Wall associated receptor kinase 9	11.56	12.97	1.12	1
NbS00053023g0001.1	wall associated receptor kinase 9	0	0	1	NA
